# Supplementary material for: Crystal structure of limonoid TS3, isolated from Trichilia rubescens
Source: Acta Crystallogr E Crystallogr Commun. 2018 Jul 13;74(Pt 8):1083–6. doi: 10.1107/S2056989018009775 (PMC6073009; doi:10.1107/S2056989018009775)
Supplement: Supplementary file 1 [file e-74-01083-sup1.cif]

##############################################################################
#                                                                            #
# This CIF contains the data in a paper accepted for publication in          #
# Acta Crystallographica Section E. It conforms to the requirements of       #
# Notes for Authors for Acta Crystallographica Section E, and has been       #
# peer reviewed under the auspices of the IUCr Commission on Journals.       #
#                                                                            #
# Full details of the Crystallographic Information File format               #
# are given in the paper "The Crystallographic Information File (CIF):       #
# a New Standard Archive File for Crystallography" by S. R. Hall, F. H.      #
# Allen and I. D. Brown [Acta Cryst. (1991), A47, 655-685].                  #
#                                                                            #
# The current version of the core CIF dictionary is obtainable from          #
# ftp://ftp.iucr.org/pub/cif_core.dic.                                       #
#                                                                            #
# Software is freely available for graphical display of the structure(s)     #
# in this CIF. For information consult the CIF software page                 #
# http://www.iucr.org/resources/cif/software.                                #
#                                                                            #
# This file may be used for bona fide research purposes within the           #
# scientific community so long as proper attribution is given to the journal # 
# article from which it was obtained.                                        #
#                                                                            #
##############################################################################
data_I
_audit_creation_method     'SHELXL-2018/3'
_chemical_name_systematic
;\
(3a<i>S</i>,3b<i>S</i>,4a<i>S</i>,5a<i>S</i>,6<i>S</i>,7a<i>R</i>,\
8a<i>R</i>,8b<i>S</i>,11a<i>R</i>)-6-(Furan-3-yl)-3a,5a,8b,11a-tetramethyl-\
3a,4a,5,5a,6,7,7a,8b,11,11a-decahydrooxireno[2',3':4b,5]oxireno[2'',3'':2',\
3']cyclopenta[1',2':7,8]phenanthro[10,1-<i>bc</i>]furan-3(3a<i>H</i>)-one
hemihydrate
;
_chemical_name_common     ?
_chemical_formula_moiety     'C26 H28 O5, 0.5(H2 O1)'
_chemical_formula_sum     'C26 H29 O5.50'
_chemical_formula_iupac     'C26 H28 O5, 0.5H2 O1'
_chemical_formula_weight     429.49
_chemical_melting_point     ?
_shelx_space_group_comment
;
The symmetry employed for this shelxl refinement is uniquely defined
by the following loop, which should always be used as a source of
symmetry information in preference to the above space-group names.
They are only intended as comments.
;
_space_group_crystal_system     monoclinic
_space_group_name_H-M_alt     'P 21'
_space_group_name_Hall     'P 2yb'
loop_
    _space_group_symop_operation_xyz
    'x, y, z'
    '-x, y+1/2, -z'
_cell_length_a     12.4711(2)
_cell_length_b     12.0986(2)
_cell_length_c     13.7645(2)
_cell_angle_alpha     90
_cell_angle_beta     91.7420(10)
_cell_angle_gamma     90
_cell_volume     2075.87(6)
_cell_formula_units_Z     4
_cell_measurement_reflns_used     30836
_cell_measurement_theta_min     3.55
_cell_measurement_theta_max     76.50
_cell_measurement_temperature     293(2)
_exptl_crystal_description     needle
_exptl_crystal_colour     colourless
_exptl_crystal_size_max     0.24
_exptl_crystal_size_mid     0.17
_exptl_crystal_size_min     0.11
_exptl_crystal_density_diffrn     1.374
_exptl_crystal_density_meas     ?
_exptl_crystal_density_method     ?
_exptl_crystal_F_000     916
_exptl_absorpt_coefficient_mu     0.776
_exptl_absorpt_correction_type     multi-scan
_exptl_absorpt_process_details
;
(SADABS; Bruker, 2013)
;
_shelx_estimated_absorpt_T_min     ?
_shelx_estimated_absorpt_T_max     ?
_exptl_absorpt_correction_T_min     0.869
_exptl_absorpt_correction_T_max     0.900
_diffrn_ambient_temperature     293(2)
_diffrn_radiation_type     CuK\a
_diffrn_radiation_wavelength     1.54184
_diffrn_radiation_source     'fine-focus sealed tube'
_diffrn_radiation_monochromator     graphite
_diffrn_measurement_device_type     'Bruker D8 Venture Photon'
_diffrn_measurement_method     '\w scans'
_diffrn_detector_area_resol_mean     ?
_diffrn_reflns_number     33504
_diffrn_reflns_av_R_equivalents     0.0372
_diffrn_reflns_theta_min     3.546
_diffrn_reflns_theta_max     76.503
_diffrn_reflns_theta_full     67.684
_diffrn_measured_fraction_theta_max     0.993
_diffrn_measured_fraction_theta_full     1.000
_diffrn_reflns_limit_h_min     -15
_diffrn_reflns_limit_h_max     15
_diffrn_reflns_limit_k_min     -14
_diffrn_reflns_limit_k_max     14
_diffrn_reflns_limit_l_min     -17
_diffrn_reflns_limit_l_max     17
_refine_special_details     ?
_reflns_number_total     8304
_reflns_number_gt     8067
_reflns_threshold_expression     'I > 2\s(I)'
_refine_ls_structure_factor_coef     Fsqd
_refine_ls_matrix_type     full
_refine_ls_R_factor_all     0.0331
_refine_ls_R_factor_gt     0.0313
_refine_ls_wR_factor_gt     0.0778
_refine_ls_wR_factor_ref     0.0797
_refine_ls_goodness_of_fit_ref     1.021
_refine_ls_restrained_S_all     1.022
_refine_ls_number_reflns     8304
_refine_ls_number_parameters     585
_refine_ls_number_restraints     3
_refine_ls_hydrogen_treatment     mixed
_refine_ls_weighting_scheme     calc
_refine_ls_weighting_details
              'w=1/[\s^2^(Fo^2^)+(0.0454P)^2^+0.3923P] where P=(Fo^2^+2Fc^2^)/3'
_atom_sites_solution_hydrogens     mixed
_atom_sites_solution_primary     direct
_atom_sites_solution_secondary     difmap
_refine_ls_shift/su_max     0.000
_refine_ls_shift/su_mean     0.000
_refine_diff_density_max     0.239
_refine_diff_density_min     -0.237
_refine_ls_extinction_method
;
(SHELXL2018; Sheldrick, 2015)
;
_refine_ls_extinction_coef     0.0012(2)
_refine_ls_extinction_expression
                                  'Fc^*^=kFc[1+0.001xFc^2^\l^3^/sin(2\q)]^-1/4^'
_refine_ls_abs_structure_details
;
Flack <i>x</i> determined using 3527 quotients
[(<i>I</i>^+^)-(<i>I</i>^-^)]/[(<i>I</i>^+^)+(<i>I</i>^-^)]
(Parsons <i>et al.</i>,  2013)
;
_refine_ls_abs_structure_Flack     -0.05(5)
loop_
    _atom_type_symbol
    _atom_type_description
    _atom_type_scat_dispersion_real
    _atom_type_scat_dispersion_imag
    _atom_type_scat_source
    'C' 'C' 0.0181 0.0091
                         'International Tables Vol C Tables 4.2.6.8 and 6.1.1.4'
    'H' 'H' 0.0000 0.0000
                         'International Tables Vol C Tables 4.2.6.8 and 6.1.1.4'
    'O' 'O' 0.0492 0.0322
                         'International Tables Vol C Tables 4.2.6.8 and 6.1.1.4'
_computing_data_collection
;
APEX2 (Bruker, 2013)
;
_computing_cell_refinement
;
SAINT (Bruker, 2013)
;
_computing_data_reduction
;
SAINT (Bruker, 2013)
;
_computing_structure_solution
;
SHELXS97 (Sheldrick, 2008)
;
_computing_structure_refinement
;
SHELXL2018 (Sheldrick, 2015)
;
_computing_molecular_graphics
;
PLATON (Spek, 2009)
;
_computing_publication_material
;
SHELXL2018 (Sheldrick, 2015), publCIF (Westrip, 2010) and
enCIFer (Allen <i>et al.</i>,  2004)
;
loop_
    _atom_site_type_symbol
    _atom_site_label
    _atom_site_fract_x
    _atom_site_fract_y
    _atom_site_fract_z
    _atom_site_U_iso_or_equiv
    _atom_site_adp_type
    _atom_site_calc_flag
    _atom_site_occupancy
    _atom_site_disorder_assembly
    _atom_site_disorder_group
    O O1 0.41746(12) 0.14419(15) 0.43841(11) 0.0241(3) Uani d 1 . .
    O O2 0.16598(12) 0.06854(13) 0.78568(10) 0.0198(3) Uani d 1 . .
    O O3 0.25032(11) 0.32523(13) 0.45900(9) 0.0153(3) Uani d 1 . .
    O O4 0.07555(11) 0.49060(13) 0.55185(9) 0.0156(3) Uani d 1 . .
    O O5 0.32107(13) 0.73009(14) 0.90101(10) 0.0230(3) Uani d 1 . .
    C C1 0.37466(15) 0.10520(18) 0.50908(14) 0.0165(4) Uani d 1 . .
    C C2 0.42802(16) 0.01223(19) 0.56348(16) 0.0212(4) Uani d 1 . .
    H H2 0.496492 -0.007294 0.544749 0.025 Uiso calc 1 . .
    C C3 0.38682(16) -0.04584(19) 0.63669(15) 0.0208(4) Uani d 1 . .
    H H3 0.425990 -0.103071 0.665632 0.025 Uiso calc 1 . .
    C C4 0.27696(16) -0.01778(18) 0.67159(14) 0.0177(4) Uani d 1 . .
    C C5 0.25842(17) -0.0069(2) 0.78109(15) 0.0217(4) Uani d 1 . .
    H H5A 0.242126 -0.078047 0.809516 0.026 Uiso calc 1 . .
    H H5B 0.320926 0.024129 0.814744 0.026 Uiso calc 1 . .
    C C6 0.16864(15) 0.13711(18) 0.70507(13) 0.0150(4) Uani d 1 . .
    C C7 0.10617(14) 0.22341(18) 0.68487(13) 0.0148(4) Uani d 1 . .
    H H7 0.051307 0.241959 0.726144 0.018 Uiso calc 1 . .
    C C8 0.12442(14) 0.29238(17) 0.59372(13) 0.0131(4) Uani d 1 . .
    C C9 0.23314(14) 0.26303(16) 0.54519(13) 0.0125(3) Uani d 1 . .
    C C10 0.26120(14) 0.13921(17) 0.54124(13) 0.0136(4) Uani d 1 . .
    C C11 0.26042(15) 0.10364(17) 0.64710(12) 0.0140(4) Uani d 1 . .
    H H11 0.322272 0.141257 0.677764 0.017 Uiso calc 1 . .
    C C12 0.12781(14) 0.41522(17) 0.62115(12) 0.0131(4) Uani d 1 . .
    C C13 0.03622(15) 0.48258(18) 0.65014(13) 0.0153(4) Uani d 1 . .
    H H13 -0.033175 0.447733 0.661699 0.018 Uiso calc 1 . .
    C C14 0.07544(15) 0.57667(18) 0.71357(14) 0.0171(4) Uani d 1 . .
    H H14A 0.067789 0.559555 0.781851 0.020 Uiso calc 1 . .
    H H14B 0.036630 0.644258 0.698299 0.020 Uiso calc 1 . .
    C C15 0.19491(15) 0.58711(17) 0.68820(13) 0.0152(4) Uani d 1 . .
    H H15 0.198080 0.629657 0.627769 0.018 Uiso calc 1 . .
    C C16 0.23002(14) 0.46593(17) 0.66484(13) 0.0129(3) Uani d 1 . .
    C C17 0.31596(14) 0.45956(17) 0.58806(13) 0.0139(4) Uani d 1 . .
    H H17A 0.300175 0.513536 0.537519 0.017 Uiso calc 1 . .
    H H17B 0.385212 0.477824 0.617818 0.017 Uiso calc 1 . .
    C C18 0.32133(14) 0.34573(17) 0.54313(13) 0.0141(4) Uani d 1 . .
    H H18 0.393621 0.314705 0.538894 0.017 Uiso calc 1 . .
    C C19 0.26341(15) 0.64588(18) 0.76324(14) 0.0161(4) Uani d 1 . .
    C C20 0.23689(17) 0.67767(19) 0.85381(15) 0.0191(4) Uani d 1 . .
    H H20 0.170304 0.665552 0.880527 0.023 Uiso calc 1 . .
    C C21 0.40322(17) 0.73139(19) 0.83680(16) 0.0217(4) Uani d 1 . .
    H H21 0.470499 0.762246 0.849459 0.026 Uiso calc 1 . .
    C C22 0.37255(16) 0.68159(18) 0.75275(15) 0.0188(4) Uani d 1 . .
    H H22 0.414055 0.672127 0.698369 0.023 Uiso calc 1 . .
    C C23 0.19303(17) -0.10012(19) 0.62948(16) 0.0227(4) Uani d 1 . .
    H H23A 0.206321 -0.113130 0.562109 0.034 Uiso calc 1 . .
    H H23B 0.122426 -0.069795 0.635615 0.034 Uiso calc 1 . .
    H H23C 0.198207 -0.168588 0.664556 0.034 Uiso calc 1 . .
    C C24 0.18463(16) 0.07846(18) 0.46869(14) 0.0180(4) Uani d 1 . .
    H H24A 0.172018 0.123829 0.412280 0.027 Uiso calc 1 . .
    H H24B 0.117776 0.063956 0.499042 0.027 Uiso calc 1 . .
    H H24C 0.216565 0.009876 0.449725 0.027 Uiso calc 1 . .
    C C25 0.02811(15) 0.27369(18) 0.52141(13) 0.0166(4) Uani d 1 . .
    H H25A 0.044575 0.304156 0.459215 0.025 Uiso calc 1 . .
    H H25B -0.034432 0.309465 0.545528 0.025 Uiso calc 1 . .
    H H25C 0.014639 0.195887 0.514783 0.025 Uiso calc 1 . .
    C C26 0.26491(15) 0.40480(18) 0.75841(13) 0.0150(4) Uani d 1 . .
    H H26A 0.286767 0.331023 0.742664 0.023 Uiso calc 1 . .
    H H26B 0.205918 0.401858 0.801544 0.023 Uiso calc 1 . .
    H H26C 0.323861 0.443330 0.789493 0.023 Uiso calc 1 . .
    O O1B 0.53795(12) 0.83149(15) 0.05648(12) 0.0251(3) Uani d 1 . .
    O O2B 0.10289(11) 0.93782(14) 0.17227(11) 0.0208(3) Uani d 1 . .
    O O3B 0.46495(11) 0.66520(13) 0.20786(10) 0.0178(3) Uani d 1 . .
    O O4B 0.29366(11) 0.51414(13) 0.33393(10) 0.0169(3) Uani d 1 . .
    O O5B -0.00555(14) 0.27653(17) 0.02162(12) 0.0305(4) Uani d 1 . .
    C C1B 0.45539(15) 0.87934(18) 0.07558(14) 0.0169(4) Uani d 1 . .
    C C2B 0.41910(17) 0.9757(2) 0.01389(15) 0.0211(4) Uani d 1 . .
    H H2B 0.461209 0.993106 -0.038588 0.025 Uiso calc 1 . .
    C C3B 0.33216(17) 1.03952(18) 0.02651(15) 0.0203(4) Uani d 1 . .
    H H3B 0.316987 1.097712 -0.015861 0.024 Uiso calc 1 . .
    C C4B 0.25965(16) 1.01621(18) 0.10950(14) 0.0175(4) Uani d 1 . .
    C C5B 0.13681(17) 1.00979(19) 0.09317(15) 0.0207(4) Uani d 1 . .
    H H5C 0.104291 1.082378 0.097616 0.025 Uiso calc 1 . .
    H H5D 0.118139 0.977929 0.030238 0.025 Uiso calc 1 . .
    C C6B 0.18681(14) 0.86786(18) 0.19700(13) 0.0151(4) Uani d 1 . .
    C C7B 0.18892(15) 0.78769(17) 0.26239(13) 0.0152(4) Uani d 1 . .
    H H7B 0.130485 0.777578 0.301840 0.018 Uiso calc 1 . .
    C C8B 0.28611(14) 0.71156(17) 0.27387(13) 0.0136(4) Uani d 1 . .
    C C9B 0.37101(14) 0.73245(17) 0.19380(13) 0.0132(4) Uani d 1 . .
    C C10B 0.38751(14) 0.85413(17) 0.16550(13) 0.0149(4) Uani d 1 . .
    C C11B 0.27648(15) 0.89395(17) 0.13331(13) 0.0137(4) Uani d 1 . .
    H H11B 0.259989 0.854704 0.072388 0.016 Uiso calc 1 . .
    C C12B 0.24644(15) 0.59214(17) 0.26471(13) 0.0136(4) Uani d 1 . .
    C C13B 0.17889(15) 0.53418(18) 0.33388(13) 0.0163(4) Uani d 1 . .
    H H13B 0.147031 0.574508 0.387596 0.020 Uiso calc 1 . .
    C C14B 0.11593(16) 0.44474(19) 0.28065(14) 0.0182(4) Uani d 1 . .
    H H14C 0.044291 0.469985 0.262392 0.022 Uiso calc 1 . .
    H H14D 0.110654 0.378695 0.320162 0.022 Uiso calc 1 . .
    C C15B 0.18286(15) 0.42311(17) 0.19009(13) 0.0154(4) Uani d 1 . .
    H H15B 0.243299 0.375908 0.210517 0.018 Uiso calc 1 . .
    C C16B 0.22978(14) 0.53904(17) 0.16451(13) 0.0133(4) Uani d 1 . .
    C C17B 0.33879(15) 0.53405(18) 0.11715(14) 0.0166(4) Uani d 1 . .
    H H17C 0.382876 0.478287 0.149512 0.020 Uiso calc 1 . .
    H H17D 0.328889 0.512632 0.049558 0.020 Uiso calc 1 . .
    C C18B 0.39590(14) 0.64461(17) 0.12284(13) 0.0145(3) Uani d 1 . .
    H H18B 0.423868 0.671086 0.061268 0.017 Uiso calc 1 . .
    C C19B 0.12333(16) 0.36456(18) 0.10908(14) 0.0177(4) Uani d 1 . .
    C C20B 0.01969(18) 0.3330(2) 0.10555(16) 0.0247(4) Uani d 1 . .
    H H20B -0.028675 0.347620 0.154017 0.030 Uiso calc 1 . .
    C C21B 0.0873(2) 0.2725(2) -0.02906(16) 0.0278(5) Uani d 1 . .
    H H21B 0.093873 0.238839 -0.089331 0.033 Uiso calc 1 . .
    C C22B 0.16774(18) 0.3238(2) 0.02018(15) 0.0223(4) Uani d 1 . .
    H H22B 0.238141 0.331512 0.000811 0.027 Uiso calc 1 . .
    C C23B 0.2820(2) 1.1007(2) 0.19117(16) 0.0248(4) Uani d 1 . .
    H H23D 0.358042 1.109254 0.201233 0.037 Uiso calc 1 . .
    H H23E 0.251093 1.074955 0.250074 0.037 Uiso calc 1 . .
    H H23F 0.250762 1.170547 0.173178 0.037 Uiso calc 1 . .
    C C24B 0.44431(16) 0.91718(19) 0.24995(15) 0.0199(4) Uani d 1 . .
    H H24D 0.475454 0.983835 0.225597 0.030 Uiso calc 1 . .
    H H24E 0.499688 0.871524 0.278653 0.030 Uiso calc 1 . .
    H H4F 0.393081 0.935369 0.298107 0.030 Uiso calc 1 . .
    C C25B 0.33729(16) 0.72721(19) 0.37712(13) 0.0189(4) Uani d 1 . .
    H H25D 0.403559 0.686948 0.382147 0.028 Uiso calc 1 . .
    H H25E 0.289042 0.700066 0.424634 0.028 Uiso calc 1 . .
    H H25F 0.350935 0.804302 0.388451 0.028 Uiso calc 1 . .
    C C26B 0.14867(15) 0.60459(18) 0.10143(13) 0.0159(4) Uani d 1 . .
    H H26D 0.178448 0.675409 0.086058 0.024 Uiso calc 1 . .
    H H26E 0.083898 0.614713 0.136307 0.024 Uiso calc 1 . .
    H H26F 0.132897 0.564670 0.042432 0.024 Uiso calc 1 . .
    O O1W 0.40948(13) 0.31544(15) 0.29745(12) 0.0260(3) Uani d 1 . .
    H H1W 0.367(3) 0.374(3) 0.312(3) 0.070(14) Uiso d 1 . .
    H H2W 0.402(3) 0.265(3) 0.347(3) 0.059(12) Uiso d 1 . .
loop_
    _atom_site_aniso_label
    _atom_site_aniso_U_11
    _atom_site_aniso_U_22
    _atom_site_aniso_U_33
    _atom_site_aniso_U_12
    _atom_site_aniso_U_13
    _atom_site_aniso_U_23
    O1 0.0247(7) 0.0238(8) 0.0243(7) 0.0063(6) 0.0114(6) 0.0030(6)
    O2 0.0255(7) 0.0190(8) 0.0152(6) 0.0024(6) 0.0045(5) 0.0066(5)
    O3 0.0176(6) 0.0175(7) 0.0109(6) -0.0010(5) 0.0030(5) 0.0034(5)
    O4 0.0159(6) 0.0182(7) 0.0128(6) 0.0043(5) 0.0009(5) 0.0051(5)
    O5 0.0288(8) 0.0235(9) 0.0166(7) -0.0010(6) 0.0013(6) -0.0019(6)
    C1 0.0171(9) 0.0144(10) 0.0181(8) 0.0010(7) 0.0025(7) -0.0023(7)
    C2 0.0178(9) 0.0193(12) 0.0266(10) 0.0044(8) 0.0027(7) -0.0003(8)
    C3 0.0206(9) 0.0165(10) 0.0251(10) 0.0047(8) -0.0013(7) 0.0017(8)
    C4 0.0209(9) 0.0147(10) 0.0174(9) 0.0005(7) 0.0004(7) 0.0028(7)
    C5 0.0262(10) 0.0207(11) 0.0183(9) 0.0040(8) 0.0010(7) 0.0070(8)
    C6 0.0179(8) 0.0153(10) 0.0119(8) -0.0031(7) 0.0009(6) 0.0020(7)
    C7 0.0138(8) 0.0182(10) 0.0124(8) -0.0023(7) 0.0028(6) 0.0022(7)
    C8 0.0121(7) 0.0157(10) 0.0117(8) 0.0001(6) 0.0022(6) 0.0018(7)
    C9 0.0137(8) 0.0134(10) 0.0105(7) 0.0008(7) 0.0019(6) 0.0019(6)
    C10 0.0147(8) 0.0144(10) 0.0118(8) 0.0006(7) 0.0020(6) -0.0014(7)
    C11 0.0162(8) 0.0142(9) 0.0114(8) 0.0003(7) -0.0006(6) 0.0017(7)
    C12 0.0130(8) 0.0159(10) 0.0103(7) 0.0021(7) 0.0017(6) 0.0030(7)
    C13 0.0138(8) 0.0184(10) 0.0139(8) 0.0016(7) 0.0032(6) 0.0020(7)
    C14 0.0161(9) 0.0173(10) 0.0180(8) 0.0027(7) 0.0037(7) -0.0001(7)
    C15 0.0165(9) 0.0147(10) 0.0146(8) 0.0013(7) 0.0032(6) 0.0022(7)
    C16 0.0126(8) 0.0143(10) 0.0119(8) 0.0006(6) 0.0020(6) 0.0014(6)
    C17 0.0115(7) 0.0164(10) 0.0138(8) 0.0001(6) 0.0027(6) 0.0031(7)
    C18 0.0123(8) 0.0168(10) 0.0135(8) 0.0008(7) 0.0032(6) 0.0032(7)
    C19 0.0189(9) 0.0129(10) 0.0166(8) 0.0018(7) 0.0025(7) 0.0034(7)
    C20 0.0211(9) 0.0191(10) 0.0174(9) -0.0006(7) 0.0026(7) 0.0010(7)
    C21 0.0224(9) 0.0184(11) 0.0244(10) -0.0016(8) 0.0012(8) 0.0004(8)
    C22 0.0206(9) 0.0159(10) 0.0201(9) -0.0010(7) 0.0030(7) -0.0003(7)
    C23 0.0257(10) 0.0157(11) 0.0267(10) -0.0021(8) 0.0013(8) 0.0015(8)
    C24 0.0195(9) 0.0188(11) 0.0155(8) -0.0006(7) -0.0011(7) -0.0023(7)
    C25 0.0138(8) 0.0201(10) 0.0157(8) 0.0001(7) -0.0006(6) -0.0001(7)
    C26 0.0168(8) 0.0151(10) 0.0133(8) -0.0007(7) 0.0001(6) 0.0013(7)
    O1B 0.0179(7) 0.0265(9) 0.0315(8) -0.0017(6) 0.0100(6) 0.0011(7)
    O2B 0.0187(7) 0.0211(8) 0.0230(7) 0.0070(6) 0.0066(5) 0.0068(6)
    O3B 0.0137(6) 0.0195(8) 0.0200(6) 0.0040(5) -0.0003(5) 0.0007(5)
    O4B 0.0185(6) 0.0177(8) 0.0145(6) 0.0006(5) -0.0009(5) 0.0037(5)
    O5B 0.0307(8) 0.0339(10) 0.0265(8) -0.0114(7) -0.0049(6) -0.0029(7)
    C1B 0.0164(8) 0.0162(10) 0.0182(9) -0.0041(7) 0.0043(7) -0.0012(7)
    C2B 0.0231(9) 0.0209(11) 0.0196(9) -0.0044(8) 0.0063(7) 0.0025(8)
    C3B 0.0293(10) 0.0149(10) 0.0169(9) -0.0028(8) 0.0039(7) 0.0024(7)
    C4B 0.0226(9) 0.0150(10) 0.0152(8) 0.0016(7) 0.0030(7) -0.0003(7)
    C5B 0.0235(10) 0.0183(11) 0.0203(9) 0.0052(8) 0.0033(7) 0.0058(8)
    C6B 0.0139(8) 0.0159(10) 0.0157(8) 0.0028(7) 0.0021(6) -0.0030(7)
    C7B 0.0160(8) 0.0153(10) 0.0147(8) 0.0016(7) 0.0053(6) -0.0017(7)
    C8B 0.0147(8) 0.0150(10) 0.0113(8) 0.0013(7) 0.0023(6) 0.0001(7)
    C9B 0.0103(8) 0.0153(10) 0.0141(8) 0.0013(7) 0.0008(6) -0.0002(7)
    C10B 0.0146(8) 0.0153(10) 0.0149(8) -0.0020(7) 0.0027(6) -0.0007(7)
    C11B 0.0172(8) 0.0127(10) 0.0113(7) -0.0003(7) 0.0024(6) -0.0001(7)
    C12B 0.0137(8) 0.0160(10) 0.0112(7) 0.0027(7) 0.0004(6) 0.0022(7)
    C13B 0.0192(9) 0.0176(10) 0.0121(8) 0.0004(7) 0.0021(6) 0.0029(7)
    C14B 0.0210(9) 0.0200(10) 0.0139(8) -0.0034(7) 0.0033(7) 0.0037(7)
    C15B 0.0181(8) 0.0141(10) 0.0139(8) -0.0014(7) 0.0013(7) 0.0019(7)
    C16B 0.0152(8) 0.0133(10) 0.0113(8) 0.0002(7) 0.0025(6) 0.0011(7)
    C17B 0.0183(9) 0.0147(10) 0.0173(8) 0.0009(7) 0.0065(7) -0.0007(7)
    C18B 0.0135(8) 0.0148(10) 0.0153(8) 0.0016(7) 0.0037(6) 0.0004(7)
    C19B 0.0236(9) 0.0134(10) 0.0161(9) -0.0011(7) 0.0011(7) 0.0031(7)
    C20B 0.0267(10) 0.0255(12) 0.0218(10) -0.0061(9) 0.0000(8) -0.0016(9)
    C21B 0.0403(12) 0.0265(13) 0.0165(9) -0.0096(10) 0.0009(8) -0.0019(8)
    C22B 0.0306(10) 0.0198(11) 0.0167(9) -0.0042(8) 0.0028(7) 0.0006(8)
    C23B 0.0379(12) 0.0149(11) 0.0218(9) 0.0028(8) 0.0011(8) -0.0037(8)
    C24B 0.0204(9) 0.0196(11) 0.0196(9) -0.0051(7) -0.0017(7) -0.0026(8)
    C25B 0.0241(9) 0.0196(11) 0.0128(8) -0.0010(8) -0.0009(7) -0.0004(7)
    C26B 0.0185(8) 0.0162(10) 0.0129(8) 0.0005(7) -0.0003(6) 0.0017(7)
    O1W 0.0249(7) 0.0265(9) 0.0269(8) 0.0024(6) 0.0039(6) 0.0011(7)
_geom_special_details
;
 All esds (except the esd in the dihedral angle between two l.s. planes)
 are estimated using the full covariance matrix.  The cell esds are taken
 into account individually in the estimation of esds in distances, angles
 and torsion angles; correlations between esds in cell parameters are only
 used when they are defined by crystal symmetry.  An approximate (isotropic)
 treatment of cell esds is used for estimating esds involving l.s. planes.
;
loop_
    _geom_bond_atom_site_label_1
    _geom_bond_atom_site_label_2
    _geom_bond_site_symmetry_2
    _geom_bond_distance
    _geom_bond_publ_flag
    O1 C1 . 1.219(3) ?
    O2 C6 . 1.387(2) ?
    O2 C5 . 1.473(3) ?
    O3 C9 . 1.427(2) ?
    O3 C18 . 1.457(2) ?
    O4 C13 . 1.456(2) ?
    O4 C12 . 1.459(2) ?
    O5 C20 . 1.373(3) ?
    O5 C21 . 1.373(3) ?
    C1 C2 . 1.496(3) ?
    C1 C10 . 1.551(2) ?
    C2 C3 . 1.343(3) ?
    C2 H2 . 0.9300 ?
    C3 C4 . 1.504(3) ?
    C3 H3 . 0.9300 ?
    C4 C11 . 1.520(3) ?
    C4 C5 . 1.537(3) ?
    C4 C23 . 1.545(3) ?
    C5 H5A . 0.9700 ?
    C5 H5B . 0.9700 ?
    C6 C7 . 1.327(3) ?
    C6 C11 . 1.472(2) ?
    C7 C8 . 1.530(2) ?
    C7 H7 . 0.9300 ?
    C8 C12 . 1.534(3) ?
    C8 C25 . 1.553(2) ?
    C8 C9 . 1.570(2) ?
    C9 C18 . 1.488(3) ?
    C9 C10 . 1.540(3) ?
    C10 C11 . 1.520(2) ?
    C10 C24 . 1.546(3) ?
    C11 H11 . 0.9800 ?
    C12 C13 . 1.468(3) ?
    C12 C16 . 1.522(3) ?
    C13 C14 . 1.507(3) ?
    C13 H13 . 0.9800 ?
    C14 C15 . 1.546(3) ?
    C14 H14A . 0.9700 ?
    C14 H14B . 0.9700 ?
    C15 C19 . 1.500(3) ?
    C15 C16 . 1.566(3) ?
    C15 H15 . 0.9800 ?
    C16 C17 . 1.530(2) ?
    C16 C26 . 1.537(2) ?
    C17 C18 . 1.512(3) ?
    C17 H17A . 0.9700 ?
    C17 H17B . 0.9700 ?
    C18 H18 . 0.9800 ?
    C19 C20 . 1.355(3) ?
    C19 C22 . 1.439(3) ?
    C20 H20 . 0.9300 ?
    C21 C22 . 1.349(3) ?
    C21 H21 . 0.9300 ?
    C22 H22 . 0.9300 ?
    C23 H23A . 0.9600 ?
    C23 H23B . 0.9600 ?
    C23 H23C . 0.9600 ?
    C24 H24A . 0.9600 ?
    C24 H24B . 0.9600 ?
    C24 H24C . 0.9600 ?
    C25 H25A . 0.9600 ?
    C25 H25B . 0.9600 ?
    C25 H25C . 0.9600 ?
    C26 H26A . 0.9600 ?
    C26 H26B . 0.9600 ?
    C26 H26C . 0.9600 ?
    O1B C1B . 1.217(3) ?
    O2B C6B . 1.380(2) ?
    O2B C5B . 1.466(2) ?
    O3B C9B . 1.435(2) ?
    O3B C18B . 1.453(2) ?
    O4B C13B . 1.452(2) ?
    O4B C12B . 1.453(2) ?
    O5B C20B . 1.370(3) ?
    O5B C21B . 1.371(3) ?
    C1B C2B . 1.504(3) ?
    C1B C10B . 1.551(2) ?
    C2B C3B . 1.346(3) ?
    C2B H2B . 0.9300 ?
    C3B C4B . 1.505(3) ?
    C3B H3B . 0.9300 ?
    C4B C11B . 1.528(3) ?
    C4B C23B . 1.538(3) ?
    C4B C5B . 1.544(3) ?
    C5B H5C . 0.9700 ?
    C5B H5D . 0.9700 ?
    C6B C7B . 1.323(3) ?
    C6B C11B . 1.476(2) ?
    C7B C8B . 1.527(3) ?
    C7B H7B . 0.9300 ?
    C8B C12B . 1.531(3) ?
    C8B C25B . 1.552(2) ?
    C8B C9B . 1.572(2) ?
    C9B C18B . 1.483(3) ?
    C9B C10B . 1.538(3) ?
    C10B C11B . 1.519(3) ?
    C10B C24B . 1.544(3) ?
    C11B H11B . 0.9800 ?
    C12B C13B . 1.469(3) ?
    C12B C16B . 1.530(2) ?
    C13B C14B . 1.513(3) ?
    C13B H13B . 0.9800 ?
    C14B C15B . 1.543(3) ?
    C14B H14C . 0.9700 ?
    C14B H14D . 0.9700 ?
    C15B C19B . 1.499(3) ?
    C15B C16B . 1.564(3) ?
    C15B H15B . 0.9800 ?
    C16B C17B . 1.527(2) ?
    C16B C26B . 1.534(2) ?
    C17B C18B . 1.516(3) ?
    C17B H17C . 0.9700 ?
    C17B H17D . 0.9700 ?
    C18B H18B . 0.9800 ?
    C19B C20B . 1.347(3) ?
    C19B C22B . 1.445(3) ?
    C20B H20B . 0.9300 ?
    C21B C22B . 1.345(3) ?
    C21B H21B . 0.9300 ?
    C22B H22B . 0.9300 ?
    C23B H23D . 0.9600 ?
    C23B H23E . 0.9600 ?
    C23B H23F . 0.9600 ?
    C24B H24D . 0.9600 ?
    C24B H24E . 0.9600 ?
    C24B H4F . 0.9600 ?
    C25B H25D . 0.9600 ?
    C25B H25E . 0.9600 ?
    C25B H25F . 0.9600 ?
    C26B H26D . 0.9600 ?
    C26B H26E . 0.9600 ?
    C26B H26F . 0.9600 ?
    O1W H1W . 0.91(3) ?
    O1W H2W . 0.92(2) ?
loop_
    _geom_angle_atom_site_label_1
    _geom_angle_atom_site_label_2
    _geom_angle_atom_site_label_3
    _geom_angle_site_symmetry_1
    _geom_angle_site_symmetry_3
    _geom_angle
    _geom_angle_publ_flag
    C6 O2 C5 . . 107.37(15) ?
    C9 O3 C18 . . 62.10(11) ?
    C13 O4 C12 . . 60.48(11) ?
    C20 O5 C21 . . 105.99(16) ?
    O1 C1 C2 . . 119.44(18) ?
    O1 C1 C10 . . 123.41(19) ?
    C2 C1 C10 . . 116.90(17) ?
    C3 C2 C1 . . 126.46(18) ?
    C3 C2 H2 . . 116.8 ?
    C1 C2 H2 . . 116.8 ?
    C2 C3 C4 . . 119.62(19) ?
    C2 C3 H3 . . 120.2 ?
    C4 C3 H3 . . 120.2 ?
    C3 C4 C11 . . 105.43(17) ?
    C3 C4 C5 . . 119.87(17) ?
    C11 C4 C5 . . 96.37(16) ?
    C3 C4 C23 . . 110.35(18) ?
    C11 C4 C23 . . 117.01(16) ?
    C5 C4 C23 . . 107.63(17) ?
    O2 C5 C4 . . 103.68(15) ?
    O2 C5 H5A . . 111.0 ?
    C4 C5 H5A . . 111.0 ?
    O2 C5 H5B . . 111.0 ?
    C4 C5 H5B . . 111.0 ?
    H5A C5 H5B . . 109.0 ?
    C7 C6 O2 . . 127.60(18) ?
    C7 C6 C11 . . 124.34(17) ?
    O2 C6 C11 . . 107.88(16) ?
    C6 C7 C8 . . 120.00(17) ?
    C6 C7 H7 . . 120.0 ?
    C8 C7 H7 . . 120.0 ?
    C7 C8 C12 . . 109.30(15) ?
    C7 C8 C25 . . 108.35(15) ?
    C12 C8 C25 . . 108.29(16) ?
    C7 C8 C9 . . 112.18(15) ?
    C12 C8 C9 . . 107.83(15) ?
    C25 C8 C9 . . 110.82(15) ?
    O3 C9 C18 . . 59.97(11) ?
    O3 C9 C10 . . 116.35(15) ?
    C18 C9 C10 . . 119.00(15) ?
    O3 C9 C8 . . 112.82(15) ?
    C18 C9 C8 . . 120.29(16) ?
    C10 C9 C8 . . 115.80(15) ?
    C11 C10 C9 . . 103.50(15) ?
    C11 C10 C24 . . 117.57(16) ?
    C9 C10 C24 . . 110.41(15) ?
    C11 C10 C1 . . 103.35(15) ?
    C9 C10 C1 . . 118.59(16) ?
    C24 C10 C1 . . 103.91(15) ?
    C6 C11 C10 . . 118.01(16) ?
    C6 C11 C4 . . 104.37(16) ?
    C10 C11 C4 . . 118.79(17) ?
    C6 C11 H11 . . 104.7 ?
    C10 C11 H11 . . 104.7 ?
    C4 C11 H11 . . 104.7 ?
    O4 C12 C13 . . 59.67(11) ?
    O4 C12 C16 . . 111.01(16) ?
    C13 C12 C16 . . 108.54(16) ?
    O4 C12 C8 . . 115.88(15) ?
    C13 C12 C8 . . 126.08(17) ?
    C16 C12 C8 . . 120.29(16) ?
    O4 C13 C12 . . 59.85(11) ?
    O4 C13 C14 . . 112.04(16) ?
    C12 C13 C14 . . 109.59(16) ?
    O4 C13 H13 . . 120.2 ?
    C12 C13 H13 . . 120.2 ?
    C14 C13 H13 . . 120.2 ?
    C13 C14 C15 . . 103.23(15) ?
    C13 C14 H14A . . 111.1 ?
    C15 C14 H14A . . 111.1 ?
    C13 C14 H14B . . 111.1 ?
    C15 C14 H14B . . 111.1 ?
    H14A C14 H14B . . 109.1 ?
    C19 C15 C14 . . 114.58(16) ?
    C19 C15 C16 . . 115.36(16) ?
    C14 C15 C16 . . 104.32(16) ?
    C19 C15 H15 . . 107.4 ?
    C14 C15 H15 . . 107.4 ?
    C16 C15 H15 . . 107.4 ?
    C12 C16 C17 . . 107.62(15) ?
    C12 C16 C26 . . 110.47(15) ?
    C17 C16 C26 . . 111.61(15) ?
    C12 C16 C15 . . 102.85(15) ?
    C17 C16 C15 . . 113.27(16) ?
    C26 C16 C15 . . 110.63(15) ?
    C18 C17 C16 . . 111.66(16) ?
    C18 C17 H17A . . 109.3 ?
    C16 C17 H17A . . 109.3 ?
    C18 C17 H17B . . 109.3 ?
    C16 C17 H17B . . 109.3 ?
    H17A C17 H17B . . 107.9 ?
    O3 C18 C9 . . 57.93(11) ?
    O3 C18 C17 . . 116.53(15) ?
    C9 C18 C17 . . 124.25(15) ?
    O3 C18 H18 . . 115.2 ?
    C9 C18 H18 . . 115.2 ?
    C17 C18 H18 . . 115.2 ?
    C20 C19 C22 . . 105.37(18) ?
    C20 C19 C15 . . 128.20(18) ?
    C22 C19 C15 . . 126.43(17) ?
    C19 C20 O5 . . 111.22(18) ?
    C19 C20 H20 . . 124.4 ?
    O5 C20 H20 . . 124.4 ?
    C22 C21 O5 . . 110.43(19) ?
    C22 C21 H21 . . 124.8 ?
    O5 C21 H21 . . 124.8 ?
    C21 C22 C19 . . 106.99(18) ?
    C21 C22 H22 . . 126.5 ?
    C19 C22 H22 . . 126.5 ?
    C4 C23 H23A . . 109.5 ?
    C4 C23 H23B . . 109.5 ?
    H23A C23 H23B . . 109.5 ?
    C4 C23 H23C . . 109.5 ?
    H23A C23 H23C . . 109.5 ?
    H23B C23 H23C . . 109.5 ?
    C10 C24 H24A . . 109.5 ?
    C10 C24 H24B . . 109.5 ?
    H24A C24 H24B . . 109.5 ?
    C10 C24 H24C . . 109.5 ?
    H24A C24 H24C . . 109.5 ?
    H24B C24 H24C . . 109.5 ?
    C8 C25 H25A . . 109.5 ?
    C8 C25 H25B . . 109.5 ?
    H25A C25 H25B . . 109.5 ?
    C8 C25 H25C . . 109.5 ?
    H25A C25 H25C . . 109.5 ?
    H25B C25 H25C . . 109.5 ?
    C16 C26 H26A . . 109.5 ?
    C16 C26 H26B . . 109.5 ?
    H26A C26 H26B . . 109.5 ?
    C16 C26 H26C . . 109.5 ?
    H26A C26 H26C . . 109.5 ?
    H26B C26 H26C . . 109.5 ?
    C6B O2B C5B . . 108.27(15) ?
    C9B O3B C18B . . 61.78(12) ?
    C13B O4B C12B . . 60.74(12) ?
    C20B O5B C21B . . 105.70(18) ?
    O1B C1B C2B . . 119.27(18) ?
    O1B C1B C10B . . 124.39(19) ?
    C2B C1B C10B . . 116.16(17) ?
    C3B C2B C1B . . 126.96(19) ?
    C3B C2B H2B . . 116.5 ?
    C1B C2B H2B . . 116.5 ?
    C2B C3B C4B . . 119.69(19) ?
    C2B C3B H3B . . 120.2 ?
    C4B C3B H3B . . 120.2 ?
    C3B C4B C11B . . 105.21(16) ?
    C3B C4B C23B . . 109.30(18) ?
    C11B C4B C23B . . 117.75(17) ?
    C3B C4B C5B . . 121.03(17) ?
    C11B C4B C5B . . 96.42(16) ?
    C23B C4B C5B . . 107.26(17) ?
    O2B C5B C4B . . 103.25(15) ?
    O2B C5B H5C . . 111.1 ?
    C4B C5B H5C . . 111.1 ?
    O2B C5B H5D . . 111.1 ?
    C4B C5B H5D . . 111.1 ?
    H5C C5B H5D . . 109.1 ?
    C7B C6B O2B . . 128.06(17) ?
    C7B C6B C11B . . 124.13(18) ?
    O2B C6B C11B . . 107.75(17) ?
    C6B C7B C8B . . 120.80(16) ?
    C6B C7B H7B . . 119.6 ?
    C8B C7B H7B . . 119.6 ?
    C7B C8B C12B . . 107.89(15) ?
    C7B C8B C25B . . 108.93(16) ?
    C12B C8B C25B . . 108.27(16) ?
    C7B C8B C9B . . 112.33(15) ?
    C12B C8B C9B . . 108.47(15) ?
    C25B C8B C9B . . 110.83(15) ?
    O3B C9B C18B . . 59.73(12) ?
    O3B C9B C10B . . 117.51(15) ?
    C18B C9B C10B . . 119.14(15) ?
    O3B C9B C8B . . 112.27(15) ?
    C18B C9B C8B . . 120.38(17) ?
    C10B C9B C8B . . 115.44(15) ?
    C11B C10B C9B . . 104.45(15) ?
    C11B C10B C24B . . 117.13(17) ?
    C9B C10B C24B . . 110.12(16) ?
    C11B C10B C1B . . 102.69(15) ?
    C9B C10B C1B . . 118.08(16) ?
    C24B C10B C1B . . 104.75(15) ?
    C6B C11B C10B . . 117.34(16) ?
    C6B C11B C4B . . 103.46(16) ?
    C10B C11B C4B . . 119.18(16) ?
    C6B C11B H11B . . 105.2 ?
    C10B C11B H11B . . 105.2 ?
    C4B C11B H11B . . 105.2 ?
    O4B C12B C13B . . 59.59(12) ?
    O4B C12B C16B . . 111.08(16) ?
    C13B C12B C16B . . 108.61(16) ?
    O4B C12B C8B . . 115.81(15) ?
    C13B C12B C8B . . 125.98(17) ?
    C16B C12B C8B . . 120.35(15) ?
    O4B C13B C12B . . 59.67(11) ?
    O4B C13B C14B . . 112.21(17) ?
    C12B C13B C14B . . 109.08(15) ?
    O4B C13B H13B . . 120.3 ?
    C12B C13B H13B . . 120.3 ?
    C14B C13B H13B . . 120.3 ?
    C13B C14B C15B . . 103.12(15) ?
    C13B C14B H14C . . 111.1 ?
    C15B C14B H14C . . 111.1 ?
    C13B C14B H14D . . 111.1 ?
    C15B C14B H14D . . 111.1 ?
    H14C C14B H14D . . 109.1 ?
    C19B C15B C14B . . 114.41(16) ?
    C19B C15B C16B . . 115.89(16) ?
    C14B C15B C16B . . 104.18(16) ?
    C19B C15B H15B . . 107.3 ?
    C14B C15B H15B . . 107.3 ?
    C16B C15B H15B . . 107.3 ?
    C17B C16B C12B . . 107.65(15) ?
    C17B C16B C26B . . 111.05(15) ?
    C12B C16B C26B . . 111.24(16) ?
    C17B C16B C15B . . 113.88(16) ?
    C12B C16B C15B . . 102.42(14) ?
    C26B C16B C15B . . 110.26(15) ?
    C18B C17B C16B . . 111.47(16) ?
    C18B C17B H17C . . 109.3 ?
    C16B C17B H17C . . 109.3 ?
    C18B C17B H17D . . 109.3 ?
    C16B C17B H17D . . 109.3 ?
    H17C C17B H17D . . 108.0 ?
    O3B C18B C9B . . 58.50(11) ?
    O3B C18B C17B . . 117.30(16) ?
    C9B C18B C17B . . 123.98(16) ?
    O3B C18B H18B . . 115.0 ?
    C9B C18B H18B . . 115.0 ?
    C17B C18B H18B . . 115.0 ?
    C20B C19B C22B . . 105.34(19) ?
    C20B C19B C15B . . 127.87(19) ?
    C22B C19B C15B . . 126.69(18) ?
    C19B C20B O5B . . 111.6(2) ?
    C19B C20B H20B . . 124.2 ?
    O5B C20B H20B . . 124.2 ?
    C22B C21B O5B . . 110.8(2) ?
    C22B C21B H21B . . 124.6 ?
    O5B C21B H21B . . 124.6 ?
    C21B C22B C19B . . 106.6(2) ?
    C21B C22B H22B . . 126.7 ?
    C19B C22B H22B . . 126.7 ?
    C4B C23B H23D . . 109.5 ?
    C4B C23B H23E . . 109.5 ?
    H23D C23B H23E . . 109.5 ?
    C4B C23B H23F . . 109.5 ?
    H23D C23B H23F . . 109.5 ?
    H23E C23B H23F . . 109.5 ?
    C10B C24B H24D . . 109.5 ?
    C10B C24B H24E . . 109.5 ?
    H24D C24B H24E . . 109.5 ?
    C10B C24B H4F . . 109.5 ?
    H24D C24B H4F . . 109.5 ?
    H24E C24B H4F . . 109.5 ?
    C8B C25B H25D . . 109.5 ?
    C8B C25B H25E . . 109.5 ?
    H25D C25B H25E . . 109.5 ?
    C8B C25B H25F . . 109.5 ?
    H25D C25B H25F . . 109.5 ?
    H25E C25B H25F . . 109.5 ?
    C16B C26B H26D . . 109.5 ?
    C16B C26B H26E . . 109.5 ?
    H26D C26B H26E . . 109.5 ?
    C16B C26B H26F . . 109.5 ?
    H26D C26B H26F . . 109.5 ?
    H26E C26B H26F . . 109.5 ?
    H1W O1W H2W . . 106(4) ?
loop_
    _geom_torsion_atom_site_label_1
    _geom_torsion_atom_site_label_2
    _geom_torsion_atom_site_label_3
    _geom_torsion_atom_site_label_4
    _geom_torsion_site_symmetry_1
    _geom_torsion_site_symmetry_2
    _geom_torsion_site_symmetry_3
    _geom_torsion_site_symmetry_4
    _geom_torsion
    _geom_torsion_publ_flag
    O1 C1 C2 C3 . . . . -173.5(2) ?
    C10 C1 C2 C3 . . . . 1.0(3) ?
    C1 C2 C3 C4 . . . . -0.8(3) ?
    C2 C3 C4 C11 . . . . -26.3(3) ?
    C2 C3 C4 C5 . . . . -133.3(2) ?
    C2 C3 C4 C23 . . . . 100.9(2) ?
    C6 O2 C5 C4 . . . . -28.9(2) ?
    C3 C4 C5 O2 . . . . 153.99(19) ?
    C11 C4 C5 O2 . . . . 42.11(19) ?
    C23 C4 C5 O2 . . . . -78.9(2) ?
    C5 O2 C6 C7 . . . . -173.6(2) ?
    C5 O2 C6 C11 . . . . 1.8(2) ?
    O2 C6 C7 C8 . . . . 177.46(18) ?
    C11 C6 C7 C8 . . . . 2.8(3) ?
    C6 C7 C8 C12 . . . . -130.80(19) ?
    C6 C7 C8 C25 . . . . 111.4(2) ?
    C6 C7 C8 C9 . . . . -11.3(3) ?
    C18 O3 C9 C10 . . . . -109.79(18) ?
    C18 O3 C9 C8 . . . . 112.88(17) ?
    C7 C8 C9 O3 . . . . 178.88(15) ?
    C12 C8 C9 O3 . . . . -60.73(18) ?
    C25 C8 C9 O3 . . . . 57.6(2) ?
    C7 C8 C9 C18 . . . . -113.64(19) ?
    C12 C8 C9 C18 . . . . 6.7(2) ?
    C25 C8 C9 C18 . . . . 125.11(18) ?
    C7 C8 C9 C10 . . . . 41.3(2) ?
    C12 C8 C9 C10 . . . . 161.69(14) ?
    C25 C8 C9 C10 . . . . -80.0(2) ?
    O3 C9 C10 C11 . . . . 166.89(15) ?
    C18 C9 C10 C11 . . . . 98.23(18) ?
    C8 C9 C10 C11 . . . . -57.04(19) ?
    O3 C9 C10 C24 . . . . -66.45(19) ?
    C18 C9 C10 C24 . . . . -135.10(16) ?
    C8 C9 C10 C24 . . . . 69.62(19) ?
    O3 C9 C10 C1 . . . . 53.2(2) ?
    C18 C9 C10 C1 . . . . -15.4(2) ?
    C8 C9 C10 C1 . . . . -170.71(15) ?
    O1 C1 C10 C11 . . . . -160.1(2) ?
    C2 C1 C10 C11 . . . . 25.8(2) ?
    O1 C1 C10 C9 . . . . -46.3(3) ?
    C2 C1 C10 C9 . . . . 139.50(18) ?
    O1 C1 C10 C24 . . . . 76.7(2) ?
    C2 C1 C10 C24 . . . . -97.54(19) ?
    C7 C6 C11 C10 . . . . -23.6(3) ?
    O2 C6 C11 C10 . . . . 160.80(17) ?
    C7 C6 C11 C4 . . . . -158.03(19) ?
    O2 C6 C11 C4 . . . . 26.4(2) ?
    C9 C10 C11 C6 . . . . 47.7(2) ?
    C24 C10 C11 C6 . . . . -74.3(2) ?
    C1 C10 C11 C6 . . . . 171.94(17) ?
    C9 C10 C11 C4 . . . . 175.50(16) ?
    C24 C10 C11 C4 . . . . 53.5(2) ?
    C1 C10 C11 C4 . . . . -60.2(2) ?
    C3 C4 C11 C6 . . . . -164.54(15) ?
    C5 C4 C11 C6 . . . . -41.12(18) ?
    C23 C4 C11 C6 . . . . 72.4(2) ?
    C3 C4 C11 C10 . . . . 61.5(2) ?
    C5 C4 C11 C10 . . . . -175.07(16) ?
    C23 C4 C11 C10 . . . . -61.5(2) ?
    C13 O4 C12 C16 . . . . -99.79(17) ?
    C13 O4 C12 C8 . . . . 118.32(18) ?
    C7 C8 C12 O4 . . . . -140.84(15) ?
    C25 C8 C12 O4 . . . . -23.0(2) ?
    C9 C8 C12 O4 . . . . 96.97(17) ?
    C7 C8 C12 C13 . . . . -70.8(2) ?
    C25 C8 C12 C13 . . . . 47.1(2) ?
    C9 C8 C12 C13 . . . . 167.03(16) ?
    C7 C8 C12 C16 . . . . 81.02(19) ?
    C25 C8 C12 C16 . . . . -161.14(15) ?
    C9 C8 C12 C16 . . . . -41.2(2) ?
    C12 O4 C13 C14 . . . . 100.55(18) ?
    C16 C12 C13 O4 . . . . 104.00(16) ?
    C8 C12 C13 O4 . . . . -101.50(19) ?
    O4 C12 C13 C14 . . . . -104.71(17) ?
    C16 C12 C13 C14 . . . . -0.7(2) ?
    C8 C12 C13 C14 . . . . 153.79(17) ?
    O4 C13 C14 C15 . . . . -43.4(2) ?
    C12 C13 C14 C15 . . . . 21.0(2) ?
    C13 C14 C15 C19 . . . . -159.66(16) ?
    C13 C14 C15 C16 . . . . -32.58(18) ?
    O4 C12 C16 C17 . . . . -75.67(19) ?
    C13 C12 C16 C17 . . . . -139.46(16) ?
    C8 C12 C16 C17 . . . . 64.3(2) ?
    O4 C12 C16 C26 . . . . 162.26(15) ?
    C13 C12 C16 C26 . . . . 98.48(18) ?
    C8 C12 C16 C26 . . . . -57.8(2) ?
    O4 C12 C16 C15 . . . . 44.17(18) ?
    C13 C12 C16 C15 . . . . -19.61(19) ?
    C8 C12 C16 C15 . . . . -175.85(14) ?
    C19 C15 C16 C12 . . . . 158.70(15) ?
    C14 C15 C16 C12 . . . . 32.11(17) ?
    C19 C15 C16 C17 . . . . -85.44(19) ?
    C14 C15 C16 C17 . . . . 147.97(15) ?
    C19 C15 C16 C26 . . . . 40.7(2) ?
    C14 C15 C16 C26 . . . . -85.86(17) ?
    C12 C16 C17 C18 . . . . -47.9(2) ?
    C26 C16 C17 C18 . . . . 73.44(19) ?
    C15 C16 C17 C18 . . . . -160.92(15) ?
    C9 O3 C18 C17 . . . . -115.44(17) ?
    C10 C9 C18 O3 . . . . 105.41(17) ?
    C8 C9 C18 O3 . . . . -100.44(17) ?
    O3 C9 C18 C17 . . . . 102.18(19) ?
    C10 C9 C18 C17 . . . . -152.41(17) ?
    C8 C9 C18 C17 . . . . 1.7(3) ?
    C16 C17 C18 O3 . . . . 88.00(18) ?
    C16 C17 C18 C9 . . . . 20.2(2) ?
    C14 C15 C19 C20 . . . . 9.1(3) ?
    C16 C15 C19 C20 . . . . -112.1(2) ?
    C14 C15 C19 C22 . . . . -170.2(2) ?
    C16 C15 C19 C22 . . . . 68.6(3) ?
    C22 C19 C20 O5 . . . . -0.3(2) ?
    C15 C19 C20 O5 . . . . -179.66(19) ?
    C21 O5 C20 C19 . . . . 0.3(2) ?
    C20 O5 C21 C22 . . . . -0.2(3) ?
    O5 C21 C22 C19 . . . . 0.1(3) ?
    C20 C19 C22 C21 . . . . 0.1(2) ?
    C15 C19 C22 C21 . . . . 179.5(2) ?
    O1B C1B C2B C3B . . . . -177.9(2) ?
    C10B C1B C2B C3B . . . . -2.6(3) ?
    C1B C2B C3B C4B . . . . -0.3(3) ?
    C2B C3B C4B C11B . . . . -24.5(3) ?
    C2B C3B C4B C23B . . . . 102.9(2) ?
    C2B C3B C4B C5B . . . . -131.8(2) ?
    C6B O2B C5B C4B . . . . -27.7(2) ?
    C3B C4B C5B O2B . . . . 154.08(19) ?
    C11B C4B C5B O2B . . . . 42.01(18) ?
    C23B C4B C5B O2B . . . . -79.7(2) ?
    C5B O2B C6B C7B . . . . -177.5(2) ?
    C5B O2B C6B C11B . . . . -0.2(2) ?
    O2B C6B C7B C8B . . . . 174.55(18) ?
    C11B C6B C7B C8B . . . . -2.4(3) ?
    C6B C7B C8B C12B . . . . -125.86(19) ?
    C6B C7B C8B C25B . . . . 116.8(2) ?
    C6B C7B C8B C9B . . . . -6.3(3) ?
    C18B O3B C9B C10B . . . . -109.37(18) ?
    C18B O3B C9B C8B . . . . 113.19(18) ?
    C7B C8B C9B O3B . . . . 176.75(15) ?
    C12B C8B C9B O3B . . . . -64.09(19) ?
    C25B C8B C9B O3B . . . . 54.6(2) ?
    C7B C8B C9B C18B . . . . -116.30(19) ?
    C12B C8B C9B C18B . . . . 2.9(2) ?
    C25B C8B C9B C18B . . . . 121.60(19) ?
    C7B C8B C9B C10B . . . . 38.4(2) ?
    C12B C8B C9B C10B . . . . 157.54(15) ?
    C25B C8B C9B C10B . . . . -83.7(2) ?
    O3B C9B C10B C11B . . . . 167.09(15) ?
    C18B C9B C10B C11B . . . . 98.22(17) ?
    C8B C9B C10B C11B . . . . -56.79(18) ?
    O3B C9B C10B C24B . . . . -66.33(19) ?
    C18B C9B C10B C24B . . . . -135.21(17) ?
    C8B C9B C10B C24B . . . . 69.79(19) ?
    O3B C9B C10B C1B . . . . 53.9(2) ?
    C18B C9B C10B C1B . . . . -15.0(2) ?
    C8B C9B C10B C1B . . . . -170.02(15) ?
    O1B C1B C10B C11B . . . . -155.6(2) ?
    C2B C1B C10B C11B . . . . 29.4(2) ?
    O1B C1B C10B C9B . . . . -41.4(3) ?
    C2B C1B C10B C9B . . . . 143.56(18) ?
    O1B C1B C10B C24B . . . . 81.5(2) ?
    C2B C1B C10B C24B . . . . -93.5(2) ?
    C7B C6B C11B C10B . . . . -20.7(3) ?
    O2B C6B C11B C10B . . . . 161.79(16) ?
    C7B C6B C11B C4B . . . . -154.20(19) ?
    O2B C6B C11B C4B . . . . 28.3(2) ?
    C9B C10B C11B C6B . . . . 47.7(2) ?
    C24B C10B C11B C6B . . . . -74.4(2) ?
    C1B C10B C11B C6B . . . . 171.47(17) ?
    C9B C10B C11B C4B . . . . 173.74(15) ?
    C24B C10B C11B C4B . . . . 51.7(2) ?
    C1B C10B C11B C4B . . . . -62.5(2) ?
    C3B C4B C11B C6B . . . . -166.74(15) ?
    C23B C4B C11B C6B . . . . 71.2(2) ?
    C5B C4B C11B C6B . . . . -42.12(17) ?
    C3B C4B C11B C10B . . . . 60.8(2) ?
    C23B C4B C11B C10B . . . . -61.2(2) ?
    C5B C4B C11B C10B . . . . -174.53(15) ?
    C13B O4B C12B C16B . . . . -99.80(17) ?
    C13B O4B C12B C8B . . . . 118.22(19) ?
    C7B C8B C12B O4B . . . . -137.40(15) ?
    C25B C8B C12B O4B . . . . -19.7(2) ?
    C9B C8B C12B O4B . . . . 100.68(17) ?
    C7B C8B C12B C13B . . . . -67.5(2) ?
    C25B C8B C12B C13B . . . . 50.2(2) ?
    C9B C8B C12B C13B . . . . 170.56(17) ?
    C7B C8B C12B C16B . . . . 84.35(19) ?
    C25B C8B C12B C16B . . . . -157.90(16) ?
    C9B C8B C12B C16B . . . . -37.6(2) ?
    C12B O4B C13B C14B . . . . 99.81(17) ?
    C16B C12B C13B O4B . . . . 104.03(16) ?
    C8B C12B C13B O4B . . . . -101.40(19) ?
    O4B C12B C13B C14B . . . . -105.13(18) ?
    C16B C12B C13B C14B . . . . -1.1(2) ?
    C8B C12B C13B C14B . . . . 153.47(17) ?
    O4B C13B C14B C15B . . . . -41.9(2) ?
    C12B C13B C14B C15B . . . . 22.3(2) ?
    C13B C14B C15B C19B . . . . -161.82(17) ?
    C13B C14B C15B C16B . . . . -34.29(19) ?
    O4B C12B C16B C17B . . . . -76.79(19) ?
    C13B C12B C16B C17B . . . . -140.52(17) ?
    C8B C12B C16B C17B . . . . 63.2(2) ?
    O4B C12B C16B C26B . . . . 161.32(15) ?
    C13B C12B C16B C26B . . . . 97.60(19) ?
    C8B C12B C16B C26B . . . . -58.7(2) ?
    O4B C12B C16B C15B . . . . 43.55(18) ?
    C13B C12B C16B C15B . . . . -20.18(19) ?
    C8B C12B C16B C15B . . . . -176.43(15) ?
    C19B C15B C16B C17B . . . . -84.0(2) ?
    C14B C15B C16B C17B . . . . 149.37(16) ?
    C19B C15B C16B C12B . . . . 160.06(16) ?
    C14B C15B C16B C12B . . . . 33.45(18) ?
    C19B C15B C16B C26B . . . . 41.6(2) ?
    C14B C15B C16B C26B . . . . -85.02(17) ?
    C12B C16B C17B C18B . . . . -49.3(2) ?
    C26B C16B C17B C18B . . . . 72.7(2) ?
    C15B C16B C17B C18B . . . . -162.08(15) ?
    C9B O3B C18B C17B . . . . -114.92(18) ?
    C10B C9B C18B O3B . . . . 106.67(17) ?
    C8B C9B C18B O3B . . . . -99.58(17) ?
    O3B C9B C18B C17B . . . . 103.6(2) ?
    C10B C9B C18B C17B . . . . -149.69(18) ?
    C8B C9B C18B C17B . . . . 4.1(3) ?
    C16B C17B C18B O3B . . . . 89.66(19) ?
    C16B C17B C18B C9B . . . . 20.8(3) ?
    C14B C15B C19B C20B . . . . 2.4(3) ?
    C16B C15B C19B C20B . . . . -118.9(2) ?
    C14B C15B C19B C22B . . . . -173.4(2) ?
    C16B C15B C19B C22B . . . . 65.3(3) ?
    C22B C19B C20B O5B . . . . -0.5(3) ?
    C15B C19B C20B O5B . . . . -177.0(2) ?
    C21B O5B C20B C19B . . . . 0.3(3) ?
    C20B O5B C21B C22B . . . . 0.0(3) ?
    O5B C21B C22B C19B . . . . -0.3(3) ?
    C20B C19B C22B C21B . . . . 0.5(3) ?
    C15B C19B C22B C21B . . . . 177.0(2) ?
loop_
    _geom_hbond_atom_site_label_D
    _geom_hbond_atom_site_label_H
    _geom_hbond_atom_site_label_A
    _geom_hbond_site_symmetry_A
    _geom_hbond_distance_DH
    _geom_hbond_distance_HA
    _geom_hbond_distance_DA
    _geom_hbond_angle_DHA
    _geom_hbond_publ_flag
    O1W H1W O4B . 0.91(4) 1.95(4) 2.857(2) 171(4) yes
    O1W H2W O1 . 0.92(4) 1.93(4) 2.838(2) 166(3) yes
    C15B H15B O1W . 0.98 2.47 3.408(3) 160 yes
    C3 H3 O1W 2_646 0.93 2.32 3.155(3) 149 yes
    C13 H13 O2B 2_546 0.98 2.47 3.088(2) 121 yes
    C5 H5A Cg1 1_545 0.97 2.93 3.744(3) 142 yes
    C5B H5C Cg2 1_565 0.97 2.91 3.806(3) 154 yes
_shelx_hkl_file
;
   0 -14   0   44.70    3.23
   0 -14  -1    1.39    0.59
   0 -14   1   38.55    3.21
   0 -14  -2  159.24    5.49
   0 -14   3   47.29    3.21
   0 -14  -3   45.54    3.01
   0 -14  -4  155.48    5.41
   0 -14   4  153.32    5.76
   0 -14  -5   27.24    2.24
   0 -14   5   26.82    2.46
   0 -14  -6   79.51    3.42
   0 -13   0    0.01    0.76
   0 -13   0   -1.12    1.40
   0 -13   1   52.08    4.58
   0 -13  -1   45.69    3.87
   0 -13  -1   48.50    3.74
   0 -13  -2   37.46    3.38
   0 -13   2   47.51    4.01
   0 -13   2   45.11    4.47
   0 -13  -3   62.00    4.43
   0 -13   3   60.02    4.67
   0 -13   3   62.45    5.30
   0 -13  -4   14.93    2.28
   0 -13   4   19.95    3.29
   0 -13  -4   15.22    2.40
   0 -13   4   15.04    2.54
   0 -13  -5   12.28    2.03
   0 -13   5    9.87    2.24
   0 -13  -5   12.34    2.03
   0 -13  -6  240.76    8.01
   0 -13  -6  230.59    7.62
   0 -13   6  246.47    8.81
   0 -13  -7   25.00    2.44
   0 -13   7   25.09    2.86
   0 -13  -7   19.49    2.11
   0 -13  -8   38.95    2.67
   0 -13  -9  139.45    4.05
   0 -12   0   78.95    6.02
   0 -12   0   79.95    5.10
   0 -12  -1   36.21    3.95
   0 -12   1   35.39    4.36
   0 -12  -1   39.78    3.77
   0 -12   1   41.50    4.10
   0 -12   2   29.40    4.06
   0 -12  -2   30.02    3.80
   0 -12  -2   25.33    3.09
   0 -12   2   31.80    3.85
   0 -12   3  127.69    7.51
   0 -12  -3  135.65    7.14
   0 -12   3  142.04    8.55
   0 -12  -3  137.90    7.94
   0 -12  -4   75.55    5.42
   0 -12  -4   86.30    6.30
   0 -12   4   81.08    6.13
   0 -12   4   84.37    6.70
   0 -12   5   10.27    2.52
   0 -12   5    6.95    2.65
   0 -12  -5   10.91    2.47
   0 -12  -5    8.81    2.09
   0 -12   6   22.82    3.63
   0 -12  -6   27.23    3.30
   0 -12  -6   31.87    3.77
   0 -12   6   35.45    4.72
   0 -12   7   39.05    4.06
   0 -12   7   39.73    4.20
   0 -12  -7   39.47    4.00
   0 -12  -7   39.75    3.63
   0 -12   8   15.54    2.65
   0 -12  -8   19.86    2.76
   0 -12   8   12.98    2.36
   0 -12  -8   12.89    2.10
   0 -12   9   77.77    4.67
   0 -12  -9   79.35    4.64
   0 -12   9   72.35    3.47
   0 -12  -9   84.02    4.27
   0 -12 -10   14.96    1.58
   0 -12 -10   13.21    1.65
   0 -11   0   -1.11    1.14
   0 -11   0   -0.02    1.29
   0 -11   1   91.82    5.53
   0 -11  -1   92.07    5.85
   0 -11  -1   90.95    6.66
   0 -11  -1   96.68    6.63
   0 -11   1   93.04    6.40
   0 -11   1   90.79    6.90
   0 -11  -2  131.45    7.40
   0 -11  -2  112.42    6.64
   0 -11  -2  128.32    8.05
   0 -11   2  125.62    7.66
   0 -11   2  129.50    8.32
   0 -11   3   66.04    6.18
   0 -11   3   63.23    5.63
   0 -11  -3   53.36    5.35
   0 -11  -3   56.54    4.80
   0 -11   4  126.25    8.02
   0 -11  -4  126.39    8.21
   0 -11  -4  117.08    6.89
   0 -11   4  142.59    8.96
   0 -11  -5   59.15    4.97
   0 -11   5   59.70    6.00
   0 -11   5   66.36    6.02
   0 -11  -5   65.19    6.05
   0 -11  -6  198.72   10.36
   0 -11  -6  191.21    8.60
   0 -11   6  204.98   10.64
   0 -11   6  201.17   10.17
   0 -11   7   80.97    6.59
   0 -11  -7   75.27    5.38
   0 -11   7   88.73    6.72
   0 -11  -7   88.74    6.84
   0 -11   7  102.53    7.94
   0 -11   8    8.06    2.59
   0 -11  -8    5.97    1.95
   0 -11   8   12.01    2.93
   0 -11  -8    6.71    2.07
   0 -11   9   34.85    3.82
   0 -11  -9   28.48    3.01
   0 -11   9   37.40    4.51
   0 -11  -9   33.18    3.79
   0 -11  10    4.76    1.55
   0 -11  10    0.97    1.42
   0 -11 -10    2.30    1.08
   0 -11 -10    1.40    1.16
   0 -11 -11   39.52    3.23
   0 -11 -11   36.60    2.48
   0 -10   0   45.62    4.05
   0 -10   0   47.94    4.79
   0 -10   1   58.25    4.50
   0 -10  -1   63.36    5.52
   0 -10   1   75.49    6.16
   0 -10   1   66.29    5.45
   0 -10  -1   73.29    5.80
   0 -10  -1   65.48    4.94
   0 -10  -2   11.21    2.22
   0 -10   2   16.40    3.20
   0 -10   2   19.64    3.19
   0 -10  -2   12.38    2.56
   0 -10  -2   14.70    2.79
   0 -10  -3  117.64    6.80
   0 -10   3  116.16    7.53
   0 -10   3  121.39    8.20
   0 -10  -3  111.86    7.65
   0 -10   4  171.94    9.39
   0 -10  -4  163.35    9.50
   0 -10   4  172.67    9.86
   0 -10   5  116.81    7.95
   0 -10   5  116.94    8.28
   0 -10  -5  122.82    8.40
   0 -10   6   41.15    5.05
   0 -10   6   39.93    4.82
   0 -10  -6   42.08    5.06
   0 -10   7   25.33    4.20
   0 -10   7   22.17    3.58
   0 -10  -7   26.22    4.26
   0 -10   8   93.73    8.21
   0 -10  -8   85.30    7.01
   0 -10   8   79.47    6.50
   0 -10  -9    9.82    1.52
   0 -10  -9    7.14    1.95
   0 -10  -9    9.51    2.82
   0 -10   9    4.52    2.17
   0 -10   9    9.04    3.09
   0 -10  10   11.30    3.18
   0 -10 -10    6.97    1.72
   0 -10  10    6.57    1.88
   0 -10 -10   10.08    1.52
   0 -10 -10    7.53    2.17
   0 -10 -11   69.95    5.19
   0 -10  11   73.51    6.21
   0 -10 -11   73.48    3.48
   0 -10 -11   67.90    4.05
   0 -10 -12   27.15    2.84
   0 -10 -12   33.63    2.36
   0 -10 -13    5.79    1.09
   0 -10  13    8.15    1.08
   0  -9   0    5.45    3.84
   0  -9   1  125.21   18.24
   0  -9  -1   97.48   15.73
   0  -9   2  273.63   27.20
   0  -9  -2  317.42   29.11
   0  -9   3   57.45    5.20
   0  -9  -3   44.42    4.71
   0  -9  -3   62.42   13.13
   0  -9   3   55.58    5.22
   0  -9   3   43.51   11.00
   0  -9   4   81.11    6.30
   0  -9  -4   93.56    7.02
   0  -9   4   90.65    6.87
   0  -9   5  110.64    7.64
   0  -9   5  105.62    7.55
   0  -9  -5  102.65    7.55
   0  -9   6  184.60   10.09
   0  -9   6  201.63   10.32
   0  -9  -7  979.44   16.62
   0  -9   7  950.93   22.88
   0  -9   7 1009.54   23.03
   0  -9   8   60.19    6.02
   0  -9   8   53.86    5.53
   0  -9  -8   57.21    4.06
   0  -9  -9   28.81    2.91
   0  -9   9   30.26    5.15
   0  -9   9   25.81    3.70
   0  -9  10   13.64    3.92
   0  -9  10   14.65    2.75
   0  -9 -10   13.89    1.96
   0  -9  11  102.41    6.04
   0  -9  11  103.47    8.06
   0  -9 -11  112.40    5.19
   0  -9 -11   96.71    5.27
   0  -9  12   17.48    3.37
   0  -9 -12   18.68    2.95
   0  -9 -12   23.75    2.21
   0  -9 -12   22.02    2.27
   0  -9 -13   25.13    2.84
   0  -9 -14    3.19    0.81
   0  -8   0  137.79   17.64
   0  -8  -1   36.98    9.64
   0  -8   1   21.31    6.41
   0  -8   2  245.06   24.34
   0  -8  -2  271.49   24.96
   0  -8   3   96.84   15.98
   0  -8  -3   75.54   13.67
   0  -8   4  231.07   24.93
   0  -8  -4  228.50   22.25
   0  -8   5  265.34   27.52
   0  -8  -5  224.65   22.91
   0  -8   6   74.21   14.62
   0  -8   6   81.50    6.32
   0  -8   6   80.89    6.42
   0  -8  -6   69.85   13.32
   0  -8  -7   58.81   12.87
   0  -8   7   72.68    6.10
   0  -8  -7   76.13    4.84
   0  -8   7   78.02    6.49
   0  -8  -8  142.85    6.71
   0  -8   8  145.95    8.58
   0  -8   8  134.05    8.61
   0  -8   9  437.37   12.52
   0  -8  -9  425.53   11.65
   0  -8   9  461.54   18.90
   0  -8   9  415.74   14.27
   0  -8  10   90.01    8.58
   0  -8  10   81.85    5.45
   0  -8  10   73.54    5.88
   0  -8 -10   79.84    3.99
   0  -8 -10   77.67    4.95
   0  -8  11  154.33   10.73
   0  -8 -11  158.31    5.35
   0  -8  11  168.66    7.45
   0  -8 -11  158.76    6.78
   0  -8  11  154.16    7.72
   0  -8 -12    5.28    1.45
   0  -8  12    4.76    1.39
   0  -8  12    1.09    2.59
   0  -8 -12    5.34    1.02
   0  -8  13    8.22    1.37
   0  -8 -13    5.94    1.32
   0  -8 -13    8.68    1.09
   0  -8 -14    9.19    1.83
   0  -7   0    4.70    3.56
   0  -7   1   43.26    9.37
   0  -7  -1   39.07    9.04
   0  -7   2    9.36    4.36
   0  -7  -2   13.58    5.59
   0  -7  -3   39.53    8.31
   0  -7  -3   42.27    9.71
   0  -7   3   40.32    9.23
   0  -7   4   95.60   14.92
   0  -7  -4   94.08   13.24
   0  -7   5  227.92   24.00
   0  -7  -5  236.28   22.29
   0  -7   6  517.23   37.57
   0  -7  -6  465.14   33.05
   0  -7   7  132.22    7.71
   0  -7   7  124.74   19.52
   0  -7  -7  134.81   19.11
   0  -7   7  134.85    8.01
   0  -7  -8    2.38    1.13
   0  -7   8    1.73    1.59
   0  -7  -8    5.11    3.89
   0  -7   8    6.14    4.98
   0  -7   8    0.63    1.49
   0  -7   8    1.07    0.80
   0  -7  -8   -3.58    1.80
   0  -7  -8    1.65    0.63
   0  -7  -9  231.34    7.29
   0  -7  -9  266.44   12.04
   0  -7   9  246.24    9.77
   0  -7   9  247.98   10.80
   0  -7  -9  254.78    9.15
   0  -7 -10   56.38    4.38
   0  -7  10   57.57    7.16
   0  -7  10   60.54    4.96
   0  -7 -10   62.97    3.79
   0  -7 -10   70.71    6.23
   0  -7  10   62.20    5.34
   0  -7  11  108.20    6.45
   0  -7 -11  108.71    7.46
   0  -7  11  121.82    9.92
   0  -7 -11  106.18    4.85
   0  -7 -11  108.89    5.95
   0  -7 -12  107.31    6.80
   0  -7 -12  110.21    4.73
   0  -7  12  112.82    6.34
   0  -7  12  125.82    9.78
   0  -7 -12  119.10    6.01
   0  -7 -13  111.58    4.34
   0  -7  13   96.50    7.92
   0  -7 -13  114.86    5.45
   0  -7  13  110.45    5.68
   0  -7  14   69.94    3.85
   0  -7 -14   75.25    3.10
   0  -7 -15    2.27    1.01
   0  -7  15    3.33    0.73
   0  -6   0  359.65   23.85
   0  -6   1 1096.07   41.84
   0  -6  -1 1022.49   40.04
   0  -6   2  902.59   38.89
   0  -6  -2  892.14   33.21
   0  -6  -2  920.20   38.54
   0  -6  -3  380.64   25.59
   0  -6   3  393.45   26.78
   0  -6  -3  376.93   22.81
   0  -6   4  550.56   32.95
   0  -6  -4  540.93   29.20
   0  -6  -5  162.07   17.25
   0  -6   5  172.45   19.46
   0  -6  -6   62.76   11.64
   0  -6   6   69.00   13.32
   0  -6  -7  188.57   21.37
   0  -6   7  195.70   22.92
   0  -6  -8  216.48   23.94
   0  -6   8  242.18   27.21
   0  -6  -8  211.54   10.71
   0  -6  -9  774.17   15.81
   0  -6  -9  796.28   48.17
   0  -6   9  663.15   47.44
   0  -6   9  722.18   17.67
   0  -6  -9  778.60   21.19
   0  -6   9  770.69   17.35
   0  -6  -9  782.33   21.30
   0  -6  -9  690.71   12.67
   0  -6 -10  122.44    5.44
   0  -6 -10  132.65    8.85
   0  -6  10  137.27    7.54
   0  -6  10  151.20   11.15
   0  -6 -10  142.94    9.24
   0  -6 -10  133.89    8.62
   0  -6 -10  135.70    6.86
   0  -6 -11   53.12    5.58
   0  -6 -11   51.08    4.23
   0  -6  11   49.26    6.67
   0  -6 -11   46.04    3.37
   0  -6 -11   47.44    5.04
   0  -6  11   48.41    4.54
   0  -6 -12   -0.01    0.81
   0  -6 -12    0.76    1.23
   0  -6 -12    1.05    1.19
   0  -6  12   -0.28    1.40
   0  -6 -12    2.12    1.52
   0  -6 -12    1.29    1.21
   0  -6  12    0.14    2.47
   0  -6 -13   28.61    2.47
   0  -6 -13   32.19    3.79
   0  -6 -13   30.56    3.17
   0  -6  13   27.17    3.21
   0  -6  13   17.23    4.11
   0  -6 -13   28.99    3.54
   0  -6 -14   11.19    1.45
   0  -6  14   13.90    2.16
   0  -6  15    3.54    1.03
   0  -6 -15    8.30    1.07
   0  -5   0    0.19    2.55
   0  -5  -1  710.65   29.87
   0  -5   1  660.67   29.04
   0  -5   2  873.46   34.32
   0  -5  -2  824.08   32.88
   0  -5  -2  822.78   29.00
   0  -5  -3  906.18   36.13
   0  -5   3  825.99   35.25
   0  -5  -3  853.60   31.37
   0  -5   4  332.93   23.30
   0  -5  -4  341.98   21.68
   0  -5   5   32.99    7.90
   0  -5  -5   29.93    7.30
   0  -5  -6    2.49    3.38
   0  -5   6    3.99    2.18
   0  -5   7  340.50   28.72
   0  -5  -7  342.38   27.01
   0  -5   8   49.14   11.53
   0  -5  -8   23.69    8.23
   0  -5   9  162.28    7.94
   0  -5  -9  160.02    7.12
   0  -5  -9  143.66    8.83
   0  -5   9  138.65   21.09
   0  -5  -9  148.07   20.32
   0  -5  -9  151.64    9.61
   0  -5 -10  201.45   11.02
   0  -5 -10  224.87   12.15
   0  -5 -10  189.00   23.73
   0  -5  10  211.98   26.72
   0  -5  10  205.12    9.31
   0  -5  10  205.38   12.80
   0  -5 -10  203.16   10.43
   0  -5 -10  185.62   10.32
   0  -5 -10  183.65    6.76
   0  -5 -10  204.88    8.35
   0  -5 -11  123.42    9.30
   0  -5 -11  120.77    6.55
   0  -5  11  122.47   10.13
   0  -5  11  116.09    7.23
   0  -5 -11  114.56    8.17
   0  -5 -11  112.75    8.33
   0  -5 -11  114.24    5.40
   0  -5 -11  120.43    8.19
   0  -5  12  119.80   10.01
   0  -5  12  119.72    7.29
   0  -5 -12  112.91    7.92
   0  -5 -12  122.97    6.57
   0  -5 -12  134.03    8.86
   0  -5 -12  116.66    7.86
   0  -5 -12  109.62    5.24
   0  -5 -13  107.97    7.30
   0  -5 -13  127.84    7.84
   0  -5 -13  121.87    5.24
   0  -5  13  116.93    6.98
   0  -5 -13  125.29    6.35
   0  -5 -14   17.95    2.78
   0  -5 -14   18.93    2.84
   0  -5  14   17.65    2.65
   0  -5 -14   19.54    2.07
   0  -5 -15   68.44    3.17
   0  -5  15   62.77    4.01
   0  -5  16   39.52    2.45
   0  -4   0  176.61   13.00
   0  -4  -1   82.21    9.23
   0  -4  -1  105.18    8.92
   0  -4   1  102.03   10.12
   0  -4  -2 2907.22   49.42
   0  -4   2 2913.18   55.33
   0  -4  -2 2977.75   55.95
   0  -4  -3 1435.47   37.56
   0  -4   3 1340.87   15.15
   0  -4   3 1432.25   40.81
   0  -4   4  755.39   31.86
   0  -4   4  708.03   16.67
   0  -4  -4  766.53   30.22
   0  -4   5  631.54   31.39
   0  -4  -5  613.92   29.64
   0  -4   6  293.73   23.46
   0  -4  -6  268.63   21.20
   0  -4   7  103.11   15.32
   0  -4  -7   83.45   13.09
   0  -4   8  100.10   16.45
   0  -4  -8   81.18   13.72
   0  -4  -9  204.47   23.64
   0  -4   9  243.98   26.71
   0  -4 -10   40.62    4.79
   0  -4  10   27.76    9.54
   0  -4 -10   44.33    5.36
   0  -4 -10   41.29   11.61
   0  -4 -10   36.46    3.03
   0  -4 -10   44.52    5.36
   0  -4  10   53.92    6.49
   0  -4  10   47.69    4.64
   0  -4 -10   48.00    4.07
   0  -4 -10   48.34    3.54
   0  -4  11   -0.12    2.29
   0  -4 -11    4.32    1.86
   0  -4 -11    1.82    1.76
   0  -4  11    2.10    1.66
   0  -4 -11    2.30    1.00
   0  -4 -11    4.02    2.04
   0  -4 -11    2.23    1.10
   0  -4 -12  178.05   10.08
   0  -4 -12  196.34    8.37
   0  -4  12  182.67   12.23
   0  -4 -12  182.65   10.00
   0  -4 -12  182.82   11.08
   0  -4 -12  209.02   11.29
   0  -4 -12  185.17    6.84
   0  -4  12  195.74    9.59
   0  -4 -13   40.16    4.83
   0  -4 -13   30.06    3.87
   0  -4 -13   36.41    5.00
   0  -4 -13   35.04    3.55
   0  -4 -13   39.84    4.85
   0  -4  13   38.04    4.23
   0  -4  13   21.71    4.52
   0  -4 -13   34.16    2.96
   0  -4 -14   83.43    6.09
   0  -4  14   96.16    6.13
   0  -4 -14   98.09    4.57
   0  -4 -14   88.69    6.36
   0  -4  15    2.42    1.43
   0  -4 -15    0.33    0.99
   0  -4 -15    1.55    0.78
   0  -4 -16  296.54    5.80
   0  -4  16  275.14    7.35
   0  -3   0    1.16    1.76
   0  -3   0   -0.07    1.96
   0  -3   0   -0.04    0.66
   0  -3   1  510.12   19.18
   0  -3   1  514.62    7.22
   0  -3  -1  532.92   17.28
   0  -3   2 2168.79   41.55
   0  -3  -2 2155.45   42.04
   0  -3   2 2092.86   18.69
   0  -3   3  551.59   22.82
   0  -3  -3  518.04   21.03
   0  -3  -3  571.22   23.76
   0  -3   4  452.48   12.61
   0  -3   4  477.05   23.00
   0  -3   4  419.95   21.85
   0  -3  -4  442.00   21.58
   0  -3   5  265.38   19.22
   0  -3   5  305.02   20.34
   0  -3   5  303.74   12.29
   0  -3  -5  305.20   19.94
   0  -3  -6  275.95   20.85
   0  -3   6  304.77   14.29
   0  -3   6  282.20   21.53
   0  -3  -7  102.97   14.09
   0  -3   7  107.02   14.55
   0  -3  -8   59.81   11.77
   0  -3   8   58.36   11.94
   0  -3  -9   99.82   16.14
   0  -3   9   77.20   14.51
   0  -3   9   85.07   15.95
   0  -3 -10  107.34    5.88
   0  -3  10  117.10    9.02
   0  -3  10  102.54   17.41
   0  -3  10   85.08   16.14
   0  -3 -10  113.25   17.89
   0  -3 -10  129.42    5.79
   0  -3 -10  100.72    7.74
   0  -3  10  111.60    6.96
   0  -3  11 1195.91   62.71
   0  -3  11 1340.11   25.04
   0  -3 -11 1116.78   16.85
   0  -3 -11 1239.68   28.34
   0  -3  11 1178.14   64.10
   0  -3 -11 1166.85   25.24
   0  -3 -11 1312.15   21.45
   0  -3  11 1219.44   30.41
   0  -3 -11 1205.46   60.53
   0  -3 -12  272.44    8.37
   0  -3 -12  277.49   10.07
   0  -3 -12  265.85   12.96
   0  -3 -12  273.20   12.23
   0  -3 -12  258.36   13.22
   0  -3  12  251.10   14.01
   0  -3  12  279.99   11.69
   0  -3 -13   58.60    6.41
   0  -3 -13   61.16    3.95
   0  -3  13   60.72    5.45
   0  -3 -13   57.61    5.24
   0  -3 -13   59.39    4.64
   0  -3 -13   61.33    6.12
   0  -3 -14   59.35    3.63
   0  -3 -14   56.01    5.36
   0  -3 -14   58.89    6.22
   0  -3 -14   50.76    5.13
   0  -3  14   61.23    5.21
   0  -3 -15   44.47    2.84
   0  -3 -15   42.63    4.24
   0  -3  15   42.21    3.93
   0  -3 -15   34.02    3.51
   0  -3 -16    3.92    0.81
   0  -3 -16    1.90    0.99
   0  -3  16    4.34    1.22
   0  -3  17   22.72    1.67
   0  -2   0 1284.73   24.05
   0  -2   0 1419.78   12.95
   0  -2   1  730.23   18.67
   0  -2   1  732.69    8.59
   0  -2   2 1566.59   15.59
   0  -2  -2 1577.96   31.55
   0  -2   2 1577.49   30.31
   0  -2  -3  605.29   18.59
   0  -2   3  615.80   13.26
   0  -2   3  618.72   21.63
   0  -2  -4  942.05   10.21
   0  -2   4 1005.46   20.57
   0  -2   4 1007.64   31.51
   0  -2  -4  984.16   30.20
   0  -2  -4  973.20   27.18
   0  -2  -5  409.77   21.90
   0  -2  -5  359.98    8.12
   0  -2  -5  372.18   19.12
   0  -2   5  416.25   22.86
   0  -2   5  387.93   15.02
   0  -2  -6  301.42   18.98
   0  -2   6  323.88   22.41
   0  -2   6  298.35   15.10
   0  -2  -6  295.87   20.61
   0  -2   7  329.96   24.78
   0  -2   7  352.20   18.58
   0  -2  -7  321.85   21.75
   0  -2  -7  354.83   24.52
   0  -2  -8   16.89    6.04
   0  -2  -8   14.98    5.25
   0  -2   8   15.44    4.47
   0  -2   8   24.38    7.75
   0  -2   9  558.09   37.58
   0  -2  -9  573.49   33.82
   0  -2  -9  574.64   36.98
   0  -2   9  663.20   31.10
   0  -2 -10   94.63   14.70
   0  -2  10  100.90   17.37
   0  -2 -10   99.08   16.79
   0  -2 -11   79.73    6.89
   0  -2 -11   86.17    5.45
   0  -2  11   71.27    7.28
   0  -2 -11   69.73    6.08
   0  -2 -11   86.28    7.43
   0  -2  11   65.08   14.21
   0  -2 -11   83.11    4.53
   0  -2 -11   96.81    5.24
   0  -2 -11  114.21   18.88
   0  -2  11   85.57    6.41
   0  -2 -12  112.43    5.40
   0  -2 -12  115.69    9.01
   0  -2 -12  120.64    7.95
   0  -2 -12  107.48    8.06
   0  -2 -12  127.50    6.83
   0  -2  12  129.04    8.00
   0  -2 -13  132.16    5.73
   0  -2  13  133.73    7.98
   0  -2 -13  137.99    7.02
   0  -2 -13  136.45    9.56
   0  -2  14   84.06    6.10
   0  -2 -14   84.58    7.34
   0  -2 -14   85.06    4.38
   0  -2 -14   83.54    6.71
   0  -2  15    9.92    2.26
   0  -2 -15    8.76    2.72
   0  -2 -15    9.18    1.35
   0  -2 -15   12.04    2.61
   0  -2 -15    6.96    1.71
   0  -2 -16   14.74    1.45
   0  -2  16   16.78    2.26
   0  -2 -16   13.25    2.15
   0  -2  17   23.28    1.85
   0  -1   0    0.65    0.60
   0  -1  -1 1597.62   22.15
   0  -1   1 1555.71   21.17
   0  -1   1 1552.45   11.12
   0  -1   2  543.74   16.07
   0  -1   2  521.26   10.40
   0  -1   3  431.56   17.57
   0  -1   3  403.05   12.03
   0  -1   4  557.19   16.83
   0  -1   4  602.41   23.95
   0  -1  -4  588.78   20.74
   0  -1  -5 1236.99   21.47
   0  -1  -5 1277.97   34.35
   0  -1  -5 1214.38   36.16
   0  -1   5 1225.76   28.51
   0  -1   5 1337.32   40.44
   0  -1   6  290.67   15.85
   0  -1   6  301.81   21.51
   0  -1  -6  297.33   11.65
   0  -1  -6  305.94   18.85
   0  -1  -6  291.26   19.92
   0  -1   7    8.54    5.48
   0  -1  -7   14.93    6.22
   0  -1  -7   14.73    5.81
   0  -1   7    8.74    3.59
   0  -1  -7   13.28    2.87
   0  -1   8  294.14   24.95
   0  -1  -8  312.08   23.01
   0  -1   8  287.56   19.59
   0  -1  -8  276.83   23.04
   0  -1  -9   11.96    6.20
   0  -1  -9   11.15    5.85
   0  -1   9    0.51    2.97
   0  -1   9   17.36    6.22
   0  -1 -10  202.06   21.54
   0  -1  10  227.55   20.79
   0  -1  10  201.46   24.27
   0  -1 -10  187.96   22.34
   0  -1 -11  132.29   19.59
   0  -1 -11   92.46   15.48
   0  -1 -11  130.81    6.07
   0  -1 -11  105.41    5.09
   0  -1  11  118.19    7.14
   0  -1  11  108.40    8.68
   0  -1 -11  116.60    8.18
   0  -1 -11  112.39    8.22
   0  -1  11  111.56   18.40
   0  -1 -11  127.78    6.54
   0  -1 -11  120.34    8.95
   0  -1  11  119.81    7.49
   0  -1 -12   77.98    7.03
   0  -1  12   78.85    6.23
   0  -1 -12   68.68    4.15
   0  -1 -12   71.60    5.05
   0  -1 -12   71.43    7.22
   0  -1 -13   99.36    7.94
   0  -1 -13  109.20    8.67
   0  -1 -13  116.36    5.37
   0  -1 -14  361.48   14.88
   0  -1 -14  392.72    9.27
   0  -1  14  364.14   12.41
   0  -1 -15   36.24    4.03
   0  -1  15   31.78    3.56
   0  -1 -15   35.97    2.61
   0  -1 -15   31.58    4.43
   0  -1 -16   65.89    2.92
   0  -1 -16   60.25    4.56
   0  -1 -16   59.05    4.94
   0  -1  16   62.91    4.14
   0  -1 -17   58.92    3.33
   0  -1  17   74.19    3.33
   0   0   2 1452.73   26.95
   0   0   3  213.93   13.07
   0   0   4   35.09    4.68
   0   0   4   47.92    7.44
   0   0  -5  157.19   12.24
   0   0   5  142.16   10.36
   0   0   5  160.36   14.63
   0   0   6  248.82   20.11
   0   0  -6  216.83   16.20
   0   0  -6  213.04   16.83
   0   0   6  207.24   13.89
   0   0  -6  220.24   11.62
   0   0   7   25.63    7.61
   0   0  -7   28.11    4.62
   0   0  -7   24.99    6.43
   0   0  -7   31.70    7.82
   0   0   7   19.41    4.63
   0   0  -8  138.60   15.74
   0   0  -8  122.21    9.99
   0   0   8  115.99   16.31
   0   0   8  112.24   12.56
   0   0  -8  125.50   15.63
   0   0   9 1073.04   51.61
   0   0  -9 1018.35   45.46
   0   0  -9 1023.83   48.04
   0   0   9 1044.37   41.95
   0   0 -10    7.74    5.31
   0   0  10    3.53    3.78
   0   0 -10    3.02    4.33
   0   0  10    5.46    5.77
   0   0 -11  599.84   19.05
   0   0 -11  571.55   38.74
   0   0  11  540.56   41.32
   0   0 -11  591.71   20.18
   0   0  11  562.75   36.29
   0   0 -11  551.21   11.29
   0   0 -11  615.04   18.80
   0   0 -11  591.45   41.73
   0   0 -11  586.34   13.74
   0   0  11  616.65   15.97
   0   0 -12  133.93    5.71
   0   0 -12  122.33    9.00
   0   0 -12  143.53    9.64
   0   0 -12  134.45    9.87
   0   0  12  140.47    8.16
   0   0 -13   19.17    2.16
   0   0  13   20.68    3.31
   0   0 -13   16.72    3.61
   0   0 -13   17.36    3.91
   0   0  14  262.39   10.49
   0   0 -14  274.33   13.11
   0   0 -14  288.64    7.86
   0   0 -14  263.14   12.28
   0   0 -15    0.16    0.63
   0   0 -15    0.04    1.84
   0   0  15   -1.72    1.36
   0   0 -16   49.42    4.51
   0   0  16   52.00    3.68
   0   0 -16   46.89    3.67
   0   0  17    7.40    1.10
   0   0 -17    9.62    1.55
   0   1   0    3.07    0.61
   0   1   0    5.22    0.82
   0   1  -1 1560.05   13.75
   0   1   1 1502.37   20.39
   0   1   2  500.67   16.22
   0   1   3  415.21   18.59
   0   1   4  588.22   25.19
   0   1   5 1197.81   31.39
   0   1   5 1240.25   40.87
   0   1  -5 1216.21   34.42
   0   1   6  280.31   16.77
   0   1   6  306.95   22.85
   0   1  -6  302.07   15.17
   0   1  -6  282.40   18.53
   0   1  -7   25.80    7.86
   0   1   7   26.23    7.96
   0   1   7   11.60    4.16
   0   1  -7   19.82    4.62
   0   1  -8  295.97   24.11
   0   1  -8  296.92   23.23
   0   1   8  282.94   25.14
   0   1   8  281.23   20.37
   0   1  -8  262.25   16.24
   0   1  -9   16.83    4.62
   0   1   9    9.38    4.67
   0   1  -9    5.19    4.01
   0   1   9   15.42    7.46
   0   1 -10  207.71   23.14
   0   1 -10  207.47   23.34
   0   1  10  212.61   21.07
   0   1  10  179.12   22.98
   0   1 -11  115.79    7.81
   0   1 -11  119.73    8.79
   0   1 -11  119.34    8.53
   0   1 -11  124.73    8.79
   0   1  11  121.66    7.11
   0   1  11  115.47   19.39
   0   1 -11  102.19   17.23
   0   1 -11  126.59   19.23
   0   1  11   90.55   14.43
   0   1 -11  124.67    9.66
   0   1 -11  101.31    4.71
   0   1 -11  122.79    9.39
   0   1 -12   78.90    7.16
   0   1 -12   79.45    4.26
   0   1  12   79.45    6.04
   0   1 -12   67.96    7.24
   0   1 -12   66.74    6.91
   0   1 -13  113.13    8.57
   0   1 -13  119.27    5.15
   0   1 -13  113.00    8.98
   0   1  13  120.13    7.36
   0   1  13  112.37    7.61
   0   1 -13  104.87    8.40
   0   1  14  377.60   13.10
   0   1  14  372.93   12.19
   0   1 -14  367.49   14.93
   0   1 -14  368.04   14.56
   0   1 -14  407.92    8.93
   0   1 -15   31.43    4.29
   0   1  15   31.96    3.40
   0   1 -15   34.54    2.30
   0   1 -15   27.96    4.05
   0   1 -16   68.68    5.12
   0   1  16   62.68    3.84
   0   1 -16   62.62    4.34
   0   1 -17   63.69    3.70
   0   2   0 1419.37   17.81
   0   2   0 1320.78   15.27
   0   2   1  707.16   14.92
   0   2   1  732.36    9.97
   0   2   2 1494.00   25.90
   0   2   2 1372.57   28.97
   0   2   3  617.44   22.73
   0   2   4  997.14   27.11
   0   2  -4 1045.97   29.71
   0   2  -5  404.54   17.53
   0   2   5  373.47   23.67
   0   2   5  384.03   18.69
   0   2  -5  408.91   20.88
   0   2  -6  302.41   16.52
   0   2   6  292.97   23.14
   0   2   6  304.57   18.35
   0   2  -6  315.39   20.44
   0   2   7  303.26   24.91
   0   2  -7  306.95   17.92
   0   2  -7  303.05   22.15
   0   2   7  333.35   20.99
   0   2   8   21.06    7.99
   0   2   8   20.85    6.23
   0   2  -8   20.29    7.64
   0   2  -8   24.48    5.95
   0   2  -9  577.86   36.57
   0   2  -9  565.56   27.52
   0   2   9  572.02   32.77
   0   2  -9  559.51   35.66
   0   2   9  538.22   38.55
   0   2 -10  117.04   18.09
   0   2 -10  110.18   12.80
   0   2 -10  118.85   18.02
   0   2  10  123.44   16.30
   0   2  10  102.70   18.18
   0   2 -11   89.91    8.54
   0   2 -11  100.57   17.24
   0   2 -11   95.47   16.97
   0   2  11   81.99   16.79
   0   2  11   81.61    5.77
   0   2  11   83.13   14.55
   0   2 -11   83.35    7.32
   0   2 -11   74.37    6.42
   0   2 -11   83.13    7.98
   0   2 -11   94.26    8.00
   0   2 -11   77.90    6.92
   0   2 -11   85.44    7.22
   0   2 -12  117.41    9.61
   0   2 -12  112.23    8.54
   0   2 -12  111.57    8.63
   0   2 -12  121.36    8.17
   0   2 -12  122.01    9.42
   0   2 -12  113.98    9.53
   0   2 -13  122.47    9.58
   0   2 -13  134.97    9.52
   0   2 -13  128.36    9.06
   0   2  13  130.15    7.40
   0   2 -14   85.18    7.27
   0   2 -14   69.73    6.73
   0   2 -14   85.24    7.36
   0   2  14   83.29    6.41
   0   2  14   75.41    5.38
   0   2 -14   72.69    6.59
   0   2  15    9.39    2.08
   0   2 -15   11.50    3.05
   0   2 -15    8.93    1.88
   0   2  15    9.45    1.82
   0   2 -15    7.18    2.35
   0   2 -16   12.51    2.30
   0   2  16   14.56    1.79
   0   2 -17   21.65    2.15
   0   3   0   50.86    4.33
   0   3   0    2.06    1.14
   0   3  -1  506.04    7.77
   0   3  -1  542.59   15.55
   0   3   1  519.41   11.43
   0   3   1  507.16   14.28
   0   3  -2 2266.97   35.06
   0   3  -2 2230.70   27.81
   0   3  -2 2068.03   39.49
   0   3   2 2153.93   18.78
   0   3   2 2238.95   41.26
   0   3   2 2104.37   34.02
   0   3   3  544.56   23.10
   0   3  -3  520.81   20.96
   0   3  -3  531.54   18.69
   0   3   3  534.13   19.20
   0   3   4  428.55   23.46
   0   3  -4  440.68   18.55
   0   3  -4  453.88   21.24
   0   3   4  435.90   19.30
   0   3   5  298.10   22.23
   0   3  -5  303.11   19.06
   0   3   5  279.06   16.89
   0   3  -5  284.78   16.14
   0   3   6  261.41   18.07
   0   3  -6  296.42   17.80
   0   3   6  245.78   22.35
   0   3  -6  319.11   21.45
   0   3  -7  105.72   11.69
   0   3  -7  113.68   14.11
   0   3   7  100.35   12.41
   0   3   7   95.67   15.59
   0   3  -8   61.71   12.34
   0   3   8   56.26    9.73
   0   3  -8   63.42    9.55
   0   3   8   54.95   13.02
   0   3  -9   92.76   15.54
   0   3   9   80.39   12.80
   0   3  -9   93.87   12.01
   0   3   9   74.33   15.69
   0   3 -10  109.08    7.82
   0   3 -10  109.19    8.13
   0   3 -10   80.76   12.06
   0   3  10   87.52   14.71
   0   3 -10  101.72   16.80
   0   3 -10  110.60    9.11
   0   3 -10   80.91   14.74
   0   3  10  112.19   19.24
   0   3 -11 1235.27   27.61
   0   3 -11 1289.90   29.61
   0   3 -11 1252.99   31.03
   0   3  11 1238.37   65.96
   0   3 -11 1278.57   60.99
   0   3  11 1238.63   21.90
   0   3 -11 1344.03   28.68
   0   3 -11 1234.45   25.32
   0   3 -11 1231.45   27.88
   0   3  11 1162.14   54.60
   0   3 -11 1331.64   63.12
   0   3 -12  267.92   13.21
   0   3 -12  280.30   14.80
   0   3 -12  269.60   13.81
   0   3 -12  283.40   15.21
   0   3 -12  270.22   12.96
   0   3 -12  271.09   12.02
   0   3 -12  281.08   13.45
   0   3 -13   65.74    6.74
   0   3  13   59.67    4.89
   0   3 -13   53.14    6.66
   0   3 -13   58.49    6.60
   0   3 -14   59.80    6.30
   0   3 -14   57.90    6.10
   0   3  14   63.68    4.66
   0   3  14   56.74    5.47
   0   3 -14   60.13    6.10
   0   3 -15   43.34    4.69
   0   3 -15   40.05    4.40
   0   3  15   41.35    3.24
   0   3  15   40.58    4.11
   0   3 -16    5.12    1.62
   0   3  16    5.98    1.27
   0   3 -17   23.10    2.02
   0   4   0  184.92    7.83
   0   4   0  223.55   10.27
   0   4   1  109.79    6.39
   0   4   1  107.48    7.26
   0   4  -1  102.91    3.92
   0   4  -1  120.54    8.35
   0   4  -2 3133.60   39.87
   0   4   2 3045.38   43.87
   0   4  -2 3052.96   45.57
   0   4   2 3153.39   56.34
   0   4   2 3054.42   29.18
   0   4  -2 3024.96   54.33
   0   4  -3 1429.18   33.85
   0   4   3 1435.15   33.77
   0   4   3 1444.97   41.60
   0   4  -3 1386.98   38.52
   0   4  -4  773.62   26.99
   0   4   4  788.12   34.26
   0   4  -4  716.73   28.95
   0   4   4  720.17   26.33
   0   4  -5  577.10   24.92
   0   4  -5  634.69   29.50
   0   4   5  606.60   26.53
   0   4   5  565.58   32.50
   0   4   6  251.46   23.76
   0   4  -6  266.96   18.30
   0   4  -6  297.47   21.77
   0   4   6  256.67   18.82
   0   4   7   94.16   12.48
   0   4  -7   76.71   12.93
   0   4   7   84.00   15.72
   0   4  -7   79.78   10.88
   0   4  -8  110.01   16.07
   0   4  -8   74.86   11.30
   0   4   8   85.83   16.69
   0   4   8   74.53   11.78
   0   4  -9  195.54   18.61
   0   4   9  209.84   26.92
   0   4  -9  259.52   25.70
   0   4   9  207.59   21.38
   0   4 -10   37.77    5.91
   0   4 -10   46.67    5.37
   0   4 -10   41.23    4.51
   0   4  10   42.98   14.13
   0   4 -10   49.87   12.16
   0   4 -10   52.41    5.65
   0   4 -10   52.02    5.81
   0   4  10   37.62   10.02
   0   4 -10   42.16   10.64
   0   4 -10   47.74    9.51
   0   4 -11    4.92    2.62
   0   4 -11    4.02    1.78
   0   4 -11    3.18    2.31
   0   4 -11    3.30    2.49
   0   4 -11    4.27    2.31
   0   4 -12  209.08   13.39
   0   4 -12  177.67   10.59
   0   4 -12  184.80   12.12
   0   4 -12  193.38   11.15
   0   4 -12  185.24   10.62
   0   4 -12  180.37   11.41
   0   4 -12  189.58    9.76
   0   4 -13   32.10    4.39
   0   4  13   33.74    3.47
   0   4 -13   32.86    5.47
   0   4 -13   42.22    5.67
   0   4 -13   36.91    5.49
   0   4 -13   33.90    4.85
   0   4  14  101.86    6.83
   0   4 -14   98.93    7.79
   0   4 -14   88.62    7.44
   0   4  14   88.13    6.57
   0   4 -14   99.84    7.42
   0   4 -15    2.46    1.54
   0   4 -15   -0.77    1.69
   0   4 -15    0.45    1.85
   0   4  15    0.31    1.37
   0   4 -15    0.39    1.97
   0   4 -16  298.11    8.72
   0   4  16  282.79    7.89
   0   5   0   -1.95    1.62
   0   5   0    1.77    1.01
   0   5   1  763.06   20.79
   0   5   1  816.56   20.34
   0   5  -1  797.83   24.12
   0   5  -2  848.74   32.53
   0   5   2  925.46   19.22
   0   5  -2  842.19   26.56
   0   5   2  916.78   34.27
   0   5  -2  900.05   25.09
   0   5   2  874.53   25.18
   0   5  -3  862.71   28.76
   0   5   3  842.05   27.83
   0   5  -3  888.28   34.06
   0   5   3  877.89   36.00
   0   5   4  409.27   27.22
   0   5  -4  369.56   22.81
   0   5  -4  360.46   20.06
   0   5   4  361.49   19.88
   0   5  -5   31.34    6.98
   0   5   5   30.25    6.30
   0   5  -5   31.65    7.00
   0   5   5   28.14    9.42
   0   5  -6    8.02    4.50
   0   5   6   10.96    5.66
   0   5   6    4.79    3.18
   0   5  -6    0.36    3.69
   0   5   7  310.20   23.45
   0   5   7  316.96   30.76
   0   5  -7  334.77   26.64
   0   5  -7  294.68   22.01
   0   5   8   38.44    8.89
   0   5  -8   24.13    7.01
   0   5  -8   30.12    8.86
   0   5   8   19.83    9.30
   0   5   9  147.27   18.78
   0   5  -9  146.26   20.94
   0   5   9  167.38   25.52
   0   5  -9  130.71   16.60
   0   5  -9  143.63    9.21
   0   5 -10  202.54   11.40
   0   5 -10  193.15   10.95
   0   5 -10  187.44    9.49
   0   5 -10  166.09   22.54
   0   5  10  181.10   27.35
   0   5 -10  182.53   12.58
   0   5 -10  189.70   20.31
   0   5  10  177.51   21.39
   0   5 -11  122.21    8.68
   0   5 -11  112.54    9.99
   0   5 -11  108.29    8.39
   0   5 -11  126.25    9.00
   0   5 -11  121.46    7.70
   0   5 -12  123.28    9.94
   0   5 -12  111.11    9.10
   0   5 -12  115.99    8.53
   0   5 -12  126.70    8.58
   0   5 -12  119.70    7.52
   0   5 -12  129.03    8.98
   0   5 -13  126.11    9.79
   0   5 -13  123.42    9.21
   0   5 -13  119.68    7.92
   0   5 -13  117.24    9.09
   0   5 -13  119.08    8.35
   0   5  14   16.47    3.06
   0   5 -14   13.98    2.90
   0   5 -14   17.33    3.65
   0   5 -14   18.13    3.56
   0   5  15   57.44    4.60
   0   5 -15   66.14    4.91
   0   5  15   52.56    3.76
   0   5 -15   62.88    4.91
   0   5 -15   56.47    4.75
   0   5 -15   57.58    4.85
   0   5  16   41.84    2.89
   0   5  16   36.07    2.76
   0   5 -16   34.57    2.54
   0   6   0  392.73   17.31
   0   6   1 1139.27   27.28
   0   6  -1 1059.72   30.85
   0   6  -1 1135.83   41.69
   0   6   1 1142.00   26.76
   0   6  -2  884.70   30.03
   0   6  -2  940.33   38.44
   0   6   2  967.28   39.70
   0   6   2  938.58   27.61
   0   6  -3  387.38   25.10
   0   6  -3  373.67   20.67
   0   6   3  372.48   19.53
   0   6   3  396.00   26.83
   0   6  -4  509.66   25.56
   0   6   4  519.76   33.57
   0   6   4  534.11   25.73
   0   6  -4  564.80   30.78
   0   6  -5  168.16   18.09
   0   6   5  189.51   22.39
   0   6  -5  153.25   15.03
   0   6   5  154.70   15.09
   0   6  -6   76.33   12.56
   0   6   6   74.16   11.23
   0   6   6   76.16   16.63
   0   6  -6   52.81    9.50
   0   6  -7  205.44   19.57
   0   6   7  199.41   26.87
   0   6  -7  210.37   22.38
   0   6   7  187.47   19.35
   0   6   8  241.31   23.08
   0   6   8  219.41   29.90
   0   6  -8  221.40   21.47
   0   6  -8  246.36   25.50
   0   6   9  765.54   56.40
   0   6  -9  739.12   21.07
   0   6  -9  725.06   40.19
   0   6   9  775.84   44.06
   0   6  -9  850.14   50.02
   0   6 -10  148.89    9.77
   0   6 -10  151.04   11.62
   0   6 -10  154.07    9.70
   0   6 -11   51.37    5.85
   0   6 -11   42.93    6.51
   0   6 -11   51.27    5.83
   0   6 -11   47.84    5.40
   0   6 -12   -2.73    1.69
   0   6 -12   -0.66    2.69
   0   6 -12   -1.36    2.40
   0   6 -12   -1.14    2.10
   0   6 -12    1.92    2.42
   0   6 -13   24.67    3.75
   0   6 -13   27.78    4.89
   0   6 -13   29.74    4.69
   0   6 -13   29.05    3.69
   0   6 -13   25.94    4.77
   0   6 -14   14.41    3.04
   0   6 -14   13.31    3.01
   0   6  14   10.79    2.54
   0   6 -14   12.54    3.04
   0   6 -15    3.03    1.27
   0   6 -15    4.77    1.72
   0   6  15    5.28    1.29
   0   6  15    6.18    1.68
   0   6 -15    3.80    1.43
   0   6 -15    3.52    1.10
   0   7   0    0.74    1.18
   0   7  -1   41.49    6.98
   0   7  -1   38.81    8.52
   0   7  -2    9.51    3.73
   0   7  -2    0.16    2.03
   0   7   2   16.29    6.91
   0   7  -3   34.89    7.30
   0   7  -3   50.16    9.63
   0   7   3   31.66    9.83
   0   7   3   46.06    7.03
   0   7   4  107.46   11.88
   0   7  -4   84.23   11.23
   0   7  -4   98.95   14.27
   0   7   4   87.92   15.59
   0   7   5  240.92   27.22
   0   7   5  258.68   20.30
   0   7  -5  258.77   23.80
   0   7  -5  233.85   19.92
   0   7  -6  443.78   29.04
   0   7   6  475.89   29.34
   0   7   6  489.67   41.08
   0   7  -6  490.64   34.29
   0   7  -7  120.19   17.32
   0   7   7  139.69   17.42
   0   7  -7  123.69   16.35
   0   7   7  145.06   24.94
   0   7   8   -3.72    2.93
   0   7  -8    6.53    3.80
   0   7   8    3.43    9.94
   0   7  -8    8.91    6.92
   0   7  -9  253.56   12.33
   0   7 -10   61.04    6.29
   0   7 -10   54.39    7.21
   0   7 -10   58.74    6.09
   0   7 -11  117.94    8.18
   0   7 -11  109.33    8.20
   0   7 -11  114.32    8.37
   0   7 -11  105.46    9.47
   0   7 -12  116.92    7.93
   0   7 -12  112.34    7.36
   0   7 -12  116.74    8.04
   0   7 -12  114.54    9.14
   0   7 -12  109.96    8.74
   0   7 -13  109.57    6.38
   0   7 -13  115.91    7.30
   0   7 -13  110.08    7.78
   0   7  13  104.99    6.94
   0   7 -13  101.38    8.11
   0   7 -13  113.74    7.97
   0   7 -14   74.92    5.81
   0   7 -14   73.25    5.53
   0   7  14   70.73    5.08
   0   7 -14   78.62    5.28
   0   7  14   72.61    5.13
   0   7  15    1.74    0.70
   0   7 -15    3.80    1.13
   0   7 -15    1.65    0.84
   0   7  15    3.13    1.12
   0   8   0  109.41   15.93
   0   8  -1   38.49    7.44
   0   8  -1   39.12    9.49
   0   8  -2  270.89   19.37
   0   8  -2  293.03   26.20
   0   8   2  290.90   27.28
   0   8  -3   72.67   10.84
   0   8   3   78.78   15.36
   0   8  -3   87.90   14.03
   0   8  -4  237.34   20.35
   0   8  -4  257.60   24.82
   0   8   4  270.82   29.11
   0   8   5  262.70   30.55
   0   8  -5  270.57   26.20
   0   8  -5  226.28   20.76
   0   8  -6   80.60   13.36
   0   8  -6   69.17   13.57
   0   8   6  115.28   21.54
   0   8   7   67.36   19.17
   0   8   7   82.40   13.13
   0   8  -7   80.25   15.24
   0   8  -7   80.85   13.94
   0   8  -9  435.36   16.00
   0   8 -10   77.09    6.83
   0   8 -10   92.51    7.29
   0   8 -10   77.38    7.02
   0   8 -10   77.82    8.31
   0   8 -11  141.51   10.36
   0   8 -11  168.37    9.08
   0   8 -11  160.80    9.37
   0   8 -11  168.42    9.56
   0   8 -12    5.62    1.96
   0   8 -12    5.46    2.68
   0   8 -12    4.07    2.14
   0   8 -12    6.33    3.35
   0   8 -13    1.85    1.56
   0   8  13    8.69    2.15
   0   8 -13    8.05    2.82
   0   8 -13    4.93    1.65
   0   8 -13    7.79    2.53
   0   8  14    7.05    1.56
   0   8  14    8.01    1.81
   0   8 -14    7.75    1.56
   0   8 -14    8.45    1.92
   0   8 -14    7.78    1.85
   0   9   0    6.73    4.35
   0   9   1  108.61   16.87
   0   9  -1  133.38   18.46
   0   9   1  120.03   19.79
   0   9   2  255.06   28.73
   0   9  -2  249.72   20.10
   0   9  -2  299.31   28.15
   0   9  -3   54.08   11.91
   0   9   3   54.34   14.24
   0   9  -3   43.23    9.02
   0   9   4   83.96   17.74
   0   9  -4   54.94   10.27
   0   9  -4   78.25   15.10
   0   9  -5   82.08   15.06
   0   9  -5   68.50   12.39
   0   9  -9   24.58    4.03
   0   9 -10    9.83    3.76
   0   9 -10   15.40    3.13
   0   9 -10   17.86    3.13
   0   9 -11  100.85    6.73
   0   9 -11  101.64    6.79
   0   9 -11   90.20    7.68
   0   9 -12   24.90    3.16
   0   9 -12   27.62    3.96
   0   9  12   21.78    2.88
   0   9 -12   21.69    2.78
   0   9 -12   24.75    3.77
   0   9 -13   23.93    2.42
   0   9 -13   25.77    3.40
   0   9  13   25.52    2.64
   0   9 -13   25.83    3.12
   0  10   0   73.76   15.53
   0  10  -1   78.06   14.73
   0  10   1   51.88   14.45
   0  10   2    9.09    7.18
   0  10  -2   -0.48    2.80
   0  10  -3  103.64   17.31
   0  10  -9   13.79    2.88
   0  10  -9   11.29    2.56
   0  10 -10    9.67    2.31
   0  10 -10    9.29    3.11
   0  10  10    8.53    1.88
   0  10 -10    7.60    2.15
   0  10 -11   73.40    4.75
   0  10 -11   70.47    5.94
   0  10  11   62.88    4.41
   0  10 -12   36.57    3.42
   0  10 -12   37.17    4.16
   0  10 -12   33.94    3.65
   0  10  12   26.60    2.69
   0  10  12   28.49    2.58
   0  10  13    7.49    1.36
   0  10 -13    7.03    1.38
   0  11 -10    6.71    2.25
   0  11 -11   42.00    3.76
   0  11 -11   37.26    3.31
   0  12  -9   80.85    5.61
   0  12  10   17.24    2.08
   0  12 -10   13.76    1.86
   0  13  -8   24.18    2.59
   1 -14  -6   15.25    1.58
   1 -14  -5   26.20    2.22
   1 -14  -4   50.77    3.21
   1 -14  -3    3.33    1.13
   1 -14  -2   46.60    3.10
   1 -14  -1  175.32    5.71
   1 -14  -1  176.49    6.24
   1 -14   0  166.23    6.50
   1 -14   0    0.73    0.36
   1 -14   1   68.33    4.39
  -1 -14  -2   -0.16    0.28
   1 -14   2    2.74    0.80
   1 -14   3   13.47    2.16
  -1 -14  -3   17.08    1.79
   1 -14   3   14.00    1.83
   1 -14   4   40.70    3.06
  -1 -14  -4   40.42    2.70
   1 -14   5   79.54    4.08
  -1 -14  -5   72.58    3.42
  -1 -14  -6    5.39    0.92
   1 -14   6    6.31    1.15
   1 -13  -8    3.36    0.96
   1 -13  -8    2.17    0.81
  -1 -13   7   67.11    4.38
   1 -13  -7   71.92    3.98
   1 -13  -7   64.07    4.09
   1 -13  -6   40.31    3.62
  -1 -13   6   45.81    3.87
   1 -13  -6   44.35    3.47
   1 -13  -5   41.51    3.56
   1 -13  -5   38.51    3.69
  -1 -13   5   35.87    3.63
  -1 -13   4   54.22    4.34
   1 -13  -4   57.09    4.58
   1 -13  -4   57.02    4.28
  -1 -13   3   89.50    6.03
   1 -13  -3   96.86    5.98
   1 -13  -3   91.43    5.32
  -1 -13   3   85.00    5.40
   1 -13  -2    9.78    2.11
   1 -13  -2   14.15    2.40
   1 -13  -2    7.05    1.76
  -1 -13   2    8.61    1.86
  -1 -13   2    7.44    2.03
   1 -13  -1    4.12    1.41
  -1 -13   1    7.74    2.05
   1 -13  -1    7.68    1.72
   1 -13  -1    5.59    1.63
   1 -13   0   17.72    2.28
   1 -13   0   20.36    2.88
  -1 -13   0   20.40    2.73
   1 -13   1   20.81    2.38
  -1 -13  -1   17.66    2.16
   1 -13   1   19.03    3.03
   1 -13   1   23.43    2.75
  -1 -13  -2   39.25    3.36
   1 -13   2   35.06    3.59
   1 -13   2   35.19    4.05
  -1 -13  -3   35.61    3.34
   1 -13   3   36.65    4.15
   1 -13   3   33.47    3.47
   1 -13   4    1.63    1.75
  -1 -13  -4    5.21    1.53
   1 -13   4    2.11    1.51
   1 -13   5   77.90    5.26
  -1 -13  -5   77.91    4.63
   1 -13   5   82.45    5.70
  -1 -13  -6   11.64    1.88
   1 -13   6   16.37    2.78
  -1 -13  -7   21.28    2.27
   1 -13   7   20.51    2.61
  -1 -13  -8   21.42    1.97
   1 -13   8   22.72    2.32
   1 -12 -10   47.87    2.61
   1 -12 -10   51.05    3.27
   1 -12  -9  123.52    5.03
   1 -12  -9  115.16    5.79
  -1 -12   9  107.54    4.26
   1 -12  -8   48.43    3.67
  -1 -12   8   55.59    3.35
  -1 -12   8   52.76    4.45
   1 -12  -8   49.23    4.28
   1 -12  -7    5.76    1.85
   1 -12  -7    6.73    2.09
  -1 -12   7    6.15    2.24
   1 -12  -6    5.26    2.00
  -1 -12   6    6.23    2.49
   1 -12  -6    7.18    2.11
   1 -12  -5   21.11    3.48
  -1 -12   5   23.91    3.48
  -1 -12   5   24.40    3.95
   1 -12  -5   23.03    3.14
   1 -12  -4   69.46    5.95
  -1 -12   4   73.02    5.78
  -1 -12   4   71.25    6.15
   1 -12  -4   69.48    5.27
  -1 -12   3  127.94    7.98
  -1 -12   3  123.54    7.38
   1 -12  -3  121.56    7.78
   1 -12  -3  119.06    6.78
   1 -12  -2   81.53    5.54
   1 -12  -2   96.27    6.86
   1 -12  -2   89.10    6.00
  -1 -12   2   89.16    6.14
  -1 -12   2   86.43    6.57
   1 -12  -1  766.57   18.76
   1 -12  -1  725.12   16.14
  -1 -12   1  766.32   18.52
  -1 -12   1  783.78   17.36
   1 -12  -1  770.40   18.29
   1 -12   0   62.01    5.53
   1 -12   0   62.91    4.66
  -1 -12   0   63.48    5.25
   1 -12   0   69.30    5.62
   1 -12   1   74.45    5.68
  -1 -12  -1   71.05    4.87
   1 -12   1   70.96    4.76
   1 -12   1   76.15    6.20
   1 -12   1   79.46    5.70
   1 -12   2  158.44    8.25
  -1 -12  -2  154.02    7.32
   1 -12   2  159.51    8.98
   1 -12   3   33.10    4.04
  -1 -12  -3   29.67    3.43
   1 -12   3   28.43    4.22
  -1 -12  -4   74.10    5.24
   1 -12   4   80.77    6.57
   1 -12   4   74.82    5.94
   1 -12   5   28.69    4.18
  -1 -12  -5   27.13    3.38
   1 -12   5   29.78    3.87
  -1 -12  -5   24.51    3.02
   1 -12   6    7.37    2.76
  -1 -12  -6    5.11    1.62
  -1 -12  -6    4.09    1.50
   1 -12   6    7.56    2.15
   1 -12   6    6.20    2.28
   1 -12   7   65.78    5.27
   1 -12   7   73.26    5.94
  -1 -12  -7   58.54    4.31
  -1 -12  -7   68.98    4.85
   1 -12   8  107.07    6.55
  -1 -12  -8   95.49    5.29
  -1 -12  -8  101.78    5.16
   1 -12   8  102.01    5.91
  -1 -12  -9   86.96    4.33
   1 -12   9   83.06    5.16
  -1 -12  -9   80.02    4.25
   1 -12   9   90.16    4.92
  -1 -12 -10   16.38    1.65
   1 -11 -11    6.98    1.57
   1 -11 -11    7.90    1.19
  -1 -11  11    6.95    1.33
  -1 -11  10   17.16    2.63
   1 -11 -10   25.69    3.16
   1 -11 -10   21.97    2.34
  -1 -11   9  182.28    8.32
   1 -11  -9  169.58    6.91
   1 -11  -9  162.36    8.26
   1 -11  -8    7.49    2.45
  -1 -11   8   13.59    2.90
   1 -11  -8    5.95    1.77
  -1 -11   8    8.85    2.55
  -1 -11   7  235.83   10.78
   1 -11  -7  210.76   10.54
  -1 -11   7  246.64   11.52
   1 -11  -7  215.63    8.87
   1 -11  -6   73.67    6.45
   1 -11  -6   65.09    5.16
  -1 -11   6   69.63    6.06
  -1 -11   6   71.37    6.50
   1 -11  -5   17.74    2.99
  -1 -11   5   20.19    3.84
   1 -11  -5   19.57    3.72
  -1 -11   5   21.65    3.70
  -1 -11   4  261.38   11.98
   1 -11  -4  250.41   10.08
  -1 -11   4  265.60   11.46
   1 -11  -4  251.79   11.81
  -1 -11   3  140.11    8.74
  -1 -11   3  143.07    8.28
   1 -11  -3  138.05    8.62
   1 -11  -3  136.34    7.54
   1 -11  -3  138.05    7.56
   1 -11  -2   67.62    6.03
  -1 -11   2   78.08    6.06
  -1 -11   2   79.48    6.43
   1 -11  -2   70.64    5.34
   1 -11  -2   75.90    5.86
   1 -11  -1   92.26    6.93
   1 -11  -1   85.99    6.51
   1 -11  -1   82.35    5.75
  -1 -11   1   92.21    6.33
  -1 -11   1   92.39    6.79
  -1 -11   0   61.96    4.54
   1 -11   0   64.78    5.17
  -1 -11   0   69.71    5.70
   1 -11   0   69.46    5.86
   1 -11   0   66.56    5.94
   1 -11   0   62.39    4.86
   1 -11   1   79.06    5.95
   1 -11   1   70.57    5.01
  -1 -11  -1   70.91    5.54
   1 -11   1   79.18    6.52
  -1 -11  -1   70.77    5.07
   1 -11   1   74.94    6.04
   1 -11   2   10.88    2.82
   1 -11   2    8.55    2.33
   1 -11   2    5.82    1.93
  -1 -11  -2    6.61    1.75
   1 -11   2    7.65    1.71
   1 -11   3   10.62    2.91
   1 -11   3    9.90    2.50
  -1 -11  -3   11.73    2.31
   1 -11   4  173.40    9.49
   1 -11   4  158.58    9.50
  -1 -11  -4  149.11    7.68
  -1 -11  -4  176.42    9.32
   1 -11   5    9.71    3.03
  -1 -11  -5    8.16    2.32
   1 -11   5    9.84    2.99
  -1 -11  -5    6.54    2.07
  -1 -11  -6  154.49    8.80
   1 -11   6  138.90    8.66
  -1 -11  -6  132.89    7.20
   1 -11   6  153.03    8.89
  -1 -11  -7    5.27    1.73
   1 -11   7    8.36    2.78
  -1 -11  -7    8.47    2.42
   1 -11   7    9.39    2.81
   1 -11   8  101.04    7.82
  -1 -11  -8   89.94    5.58
   1 -11   8  100.82    6.79
  -1 -11  -8   88.25    6.29
   1 -11   9   39.65    4.04
  -1 -11  -9   38.35    3.47
  -1 -11  -9   33.25    3.67
   1 -11   9   37.87    4.66
   1 -11  10   62.56    4.24
   1 -11  10   57.37    5.03
  -1 -11 -10   60.91    3.83
  -1 -11 -10   60.00    4.35
  -1 -11 -11   53.68    3.45
  -1 -11 -11   56.90    3.13
  -1 -10  13   71.42    3.04
   1 -10 -13   61.48    3.25
   1 -10 -12   72.04    3.11
   1 -10 -12   91.34    5.09
   1 -10 -11    9.92    2.44
  -1 -10  11    4.94    1.87
   1 -10 -11    8.09    1.51
   1 -10 -10  202.41    9.62
   1 -10 -10  197.19    7.47
  -1 -10  10  199.76    8.73
  -1 -10  10  195.03   10.43
   1 -10  -9   13.62    2.98
   1 -10  -9   11.14    2.11
  -1 -10   9   13.32    2.89
  -1 -10   9    8.65    2.58
   1 -10  -8   21.65    3.90
   1 -10  -8   20.96    2.94
  -1 -10   8   24.46    3.80
  -1 -10   8   21.40    4.00
  -1 -10   7   42.04    5.16
   1 -10  -7   36.75    4.97
  -1 -10   7   34.15    4.48
   1 -10  -7   34.74    3.78
  -1 -10   7   45.92    5.59
  -1 -10   6  151.63    9.08
   1 -10  -6  128.75    7.26
  -1 -10   6  132.88    8.74
   1 -10  -6  135.09    9.00
   1 -10  -5  220.67   11.37
   1 -10  -5  213.40    9.36
  -1 -10   5  224.86   11.32
  -1 -10   5  220.84   10.81
   1 -10  -4   67.56    6.27
  -1 -10   4   63.23    6.01
   1 -10  -4   63.00    5.21
  -1 -10   4   65.72    5.91
  -1 -10   3   18.77    3.11
   1 -10  -3   23.20    3.73
   1 -10  -3   29.82    9.96
   1 -10  -3   28.11    3.57
   1 -10  -3   22.92    3.09
  -1 -10   3   26.26    4.00
  -1 -10   2  219.07   10.53
  -1 -10   2  213.69    9.96
   1 -10  -2  203.78   10.39
   1 -10  -2  216.64    9.91
   1 -10  -2  223.10    9.32
   1 -10  -2  229.67   27.34
   1 -10  -1  383.25   12.03
   1 -10  -1  395.61   13.79
   1 -10  -1  372.32   13.82
  -1 -10   1  410.46   13.99
  -1 -10   1  384.62   12.89
  -1 -10   0  238.00    8.90
   1 -10   0  248.02    9.60
   1 -10   0  280.78   30.37
   1 -10   0  248.81   11.12
   1 -10   0  247.09   10.12
   1 -10   0  280.74   11.84
  -1 -10   0  267.21   11.01
   1 -10   1  106.44    6.86
   1 -10   1  123.77    8.07
  -1 -10  -1   97.34    5.88
  -1 -10  -1  101.09    6.64
   1 -10   1  102.36    6.07
   1 -10   1  103.76   19.45
   1 -10   1  103.85    7.17
   1 -10   2   45.80    5.09
  -1 -10  -2   45.51    4.14
   1 -10   2   39.21    3.70
   1 -10   2   38.10    4.29
   1 -10   2   45.76    4.85
   1 -10   3    1.56    1.43
   1 -10   3    3.97    1.89
   1 -10   3    3.21    1.76
  -1 -10  -3    2.02    1.41
   1 -10   4  204.29   10.33
   1 -10   4  209.96   10.79
  -1 -10  -4  196.44   10.18
  -1 -10  -5   58.17    5.67
   1 -10   5   64.75    5.99
   1 -10   5   54.69    5.71
   1 -10   6   47.50    5.41
  -1 -10  -6   43.98    5.09
   1 -10   6   45.14    5.04
  -1 -10  -7  134.89    8.74
   1 -10   7  131.31    8.56
   1 -10   7  150.73    9.01
   1 -10   8    8.81    2.61
  -1 -10  -8    7.88    2.56
   1 -10   8    4.65    1.89
  -1 -10  -8    8.93    1.67
   1 -10   9   17.92    2.99
   1 -10   9   20.58    4.23
  -1 -10  -9   17.63    3.22
  -1 -10  -9   17.94    2.19
  -1 -10 -10   12.51    2.60
  -1 -10 -10   16.32    1.92
   1 -10  10   17.90    2.80
   1 -10  10   12.86    3.50
   1 -10  11    4.13    2.35
   1 -10  11    6.66    1.56
  -1 -10 -11    3.83    1.43
  -1 -10 -11    2.48    1.05
  -1 -10 -11    3.37    0.92
  -1 -10 -12   30.92    2.93
   1 -10  12   25.80    3.18
  -1 -10 -12   34.47    2.42
   1  -9 -14   63.98    3.21
   1  -9 -13    5.54    1.57
   1  -9 -12   15.23    1.83
  -1  -9  12   17.36    1.93
   1  -9 -12   15.66    2.75
  -1  -9  11    2.78    1.11
   1  -9 -11    4.12    1.50
  -1  -9  11    2.77    2.20
   1  -9 -11    2.37    1.93
   1  -9 -11    2.79    0.95
   1  -9 -11    0.81    0.93
  -1  -9  10   31.70    3.99
   1  -9 -10   34.17    2.98
   1  -9 -10   29.25    3.21
  -1  -9  10   30.06    3.15
   1  -9 -10   37.77    4.20
   1  -9 -10   26.46    4.10
  -1  -9  10   30.53    4.90
  -1  -9   9   13.90    3.65
   1  -9  -9   12.85    2.83
  -1  -9   9   15.38    3.32
   1  -9  -9   17.11    2.23
  -1  -9   8    5.76    2.78
  -1  -9   8    9.59    2.76
   1  -9  -8    7.23    2.15
   1  -9  -7  647.77   19.13
   1  -9  -7  603.14   19.20
  -1  -9   7  642.80   18.36
  -1  -9   7  598.85   18.34
  -1  -9   6  224.00   10.93
   1  -9  -6  202.06   10.97
  -1  -9   6  205.44   10.63
   1  -9  -6  226.33   11.38
  -1  -9   5  432.00   15.01
   1  -9  -5  435.59   15.67
  -1  -9   5  438.35   14.91
  -1  -9   4   48.31    5.01
  -1  -9   4   54.80    5.22
   1  -9  -4   42.08    4.81
  -1  -9   3  105.67    7.10
  -1  -9   3  109.85    7.06
   1  -9  -3  126.12   19.82
   1  -9  -3   94.23    6.93
   1  -9  -3  107.66    6.28
   1  -9  -2   79.48   15.11
   1  -9  -1   52.86   12.17
   1  -9   0  185.87   23.94
   1  -9   1   29.98    9.68
   1  -9   2  498.26   15.59
   1  -9   2  470.87   38.15
   1  -9   3  140.59    8.08
   1  -9   3  148.70    8.68
   1  -9   4   12.83    6.76
  -1  -9  -4   10.03    2.47
   1  -9   4    6.38    2.16
   1  -9   4   10.64    2.63
   1  -9   5  356.93   34.62
  -1  -9  -5  383.17   14.35
   1  -9   5  417.84   14.90
  -1  -9  -5  454.57   33.87
   1  -9   5  419.02   14.63
   1  -9   6  134.42    8.49
   1  -9   6  132.49    8.56
  -1  -9  -6  136.75    6.37
  -1  -9  -7   73.06    4.73
   1  -9   7   73.35    6.38
   1  -9   7   65.71    6.09
  -1  -9  -8    6.73    1.57
   1  -9   8    3.97    2.19
   1  -9   8    4.38    2.18
  -1  -9  -9  106.06    5.66
   1  -9   9  105.35    7.26
   1  -9   9  109.29    9.36
  -1  -9 -10    9.57    1.86
   1  -9  10    7.88    2.16
   1  -9  10    7.43    3.38
   1  -9  11  106.84    8.34
  -1  -9 -11  105.10    5.09
   1  -9  11  103.05    5.84
   1  -9  12   20.37    3.59
  -1  -9 -12   21.00    2.29
  -1  -9 -12   22.66    2.18
  -1  -9 -12   18.42    2.82
  -1  -9 -13    2.21    0.62
  -1  -9 -13    2.77    1.22
  -1  -8  14  131.08    4.24
   1  -8 -14  163.93    6.49
   1  -8 -13   57.72    4.70
  -1  -8  13   61.32    3.74
   1  -8 -13   62.56    2.73
  -1  -8  12   61.28    4.29
   1  -8 -12   62.16    3.91
   1  -8 -12   50.89    3.49
   1  -8 -12   54.43    4.64
   1  -8 -12   63.24    3.10
  -1  -8  12   56.11    6.11
   1  -8 -11   54.76    3.98
  -1  -8  11   50.28    6.30
   1  -8 -11   55.18    3.11
  -1  -8  11   51.89    4.28
  -1  -8  11   56.87    4.88
   1  -8 -11   47.93    4.86
   1  -8 -10  319.27    7.74
  -1  -8  10  314.30   15.25
   1  -8 -10  321.08    9.81
  -1  -8  10  312.13   10.73
  -1  -8  10  312.03   11.97
   1  -8 -10  327.23   13.30
  -1  -8   9  528.21   14.20
   1  -8  -9  554.40   12.94
  -1  -8   9  556.97   20.39
   1  -8  -9  544.98   17.73
  -1  -8   9  505.70   15.78
  -1  -8   8   26.04    4.58
   1  -8  -8   24.87    2.77
  -1  -8   8   20.91    3.44
  -1  -8   8   28.25    3.33
   1  -8  -8   25.47    3.99
   1  -8  -7  377.77   33.31
  -1  -8   7  321.29   13.07
  -1  -8   7  336.63   12.85
   1  -8  -7  356.82   14.29
   1  -8  -7  309.20    9.36
  -1  -8   6   41.10    4.72
  -1  -8   6   38.70    4.42
   1  -8  -6   42.22    5.00
   1  -8  -6   34.97    9.92
   1  -8  -5  513.99   35.62
   1  -8  -4  416.98   33.93
   1  -8  -4  369.79   28.95
   1  -8  -3  413.64   32.85
  -1  -8   2  303.59   25.13
   1  -8  -2  306.57   27.92
   1  -8  -1  100.10   15.73
  -1  -8   1   84.80   12.95
  -1  -8   0   80.68   13.09
   1  -8   0   48.18   10.85
  -1  -8  -1   25.19    6.88
   1  -8   1   25.46    8.18
   1  -8   2  301.56   28.62
  -1  -8  -2  304.47   25.04
   1  -8   3   53.83   12.87
  -1  -8  -4  178.44   19.33
   1  -8   4  169.13   22.54
  -1  -8  -5 1027.15   48.36
   1  -8   5 1082.24   58.65
   1  -8   5 1114.69   22.61
   1  -8   6  425.22   38.12
   1  -8   6  493.78   15.69
  -1  -8  -6  450.62   11.63
   1  -8   6  479.66   15.32
  -1  -8  -6  511.11   36.23
   1  -8   7  248.72   11.24
  -1  -8  -7  245.84   26.65
  -1  -8  -7  237.41    8.66
   1  -8   7  237.63   29.49
   1  -8   7  259.02   11.51
   1  -8   8  143.29    8.76
  -1  -8  -8  150.58    7.04
   1  -8   8  145.03    8.56
   1  -8   9  254.20   11.09
  -1  -8  -9  246.39    9.03
  -1  -8  -9  256.58    7.28
   1  -8  10  294.04   11.45
  -1  -8 -10  287.20    9.63
  -1  -8 -10  300.75    7.82
  -1  -8 -11  101.87    5.52
  -1  -8 -11  103.99    4.40
   1  -8  11  104.04    9.04
   1  -8  11  102.22    6.15
  -1  -8 -12   18.33    2.31
   1  -8  12   18.54    2.18
  -1  -8 -12   21.86    1.89
   1  -8  12   17.94    4.41
   1  -8  13   -0.83    2.02
  -1  -8 -13    0.08    0.77
  -1  -8 -13    1.60    0.86
  -1  -8 -13    0.25    0.41
  -1  -8 -14   72.71    4.32
  -1  -8 -14   61.43    2.18
   1  -7 -15    8.19    1.48
  -1  -7  15    6.70    1.00
  -1  -7  15    4.91    0.85
  -1  -7  14    6.69    1.39
   1  -7 -14    6.18    0.97
   1  -7 -13    3.20    0.87
   1  -7 -13    4.16    1.59
  -1  -7  13    1.99    1.08
   1  -7 -12  123.66    7.51
   1  -7 -12  121.50    7.69
  -1  -7  12  118.93    9.43
   1  -7 -12  125.23    4.95
   1  -7 -12  129.65    6.12
  -1  -7  12  122.26    6.72
   1  -7 -11  121.24    7.91
   1  -7 -11  119.75    6.21
   1  -7 -11  122.10    5.13
   1  -7 -11  120.57    8.22
  -1  -7  11  123.21    7.11
  -1  -7  11  125.74    7.08
  -1  -7  11  121.00    9.74
  -1  -7  10   19.93    3.01
   1  -7 -10   23.79    2.34
   1  -7 -10   21.98    2.82
  -1  -7  10   26.59    4.91
  -1  -7  10   19.98    3.23
   1  -7 -10   17.48    3.22
   1  -7 -10   23.79    3.84
   1  -7  -9   79.23    7.18
  -1  -7   9   70.48    5.35
   1  -7  -9   79.33    4.15
   1  -7  -9   79.62    5.04
   1  -7  -9   76.63    6.53
  -1  -7   9   69.88    5.91
   1  -7  -9   83.37    7.15
  -1  -7   9   79.17    7.95
   1  -7  -8    9.18    2.44
   1  -7  -8    5.40    1.14
   1  -7  -8   10.71    2.83
  -1  -7   8   12.57    3.88
   1  -7  -8   10.33    1.91
   1  -7  -8    8.69    2.59
  -1  -7   8    5.84    1.75
  -1  -7   8   11.15    2.64
  -1  -7   7  230.47   10.60
   1  -7  -7  221.58   24.49
  -1  -7   7  236.05   10.28
   1  -7  -6  303.31   27.10
   1  -7  -5   67.38   12.63
  -1  -7   5   91.26   14.27
   1  -7  -4    8.77    2.95
  -1  -7   4    2.03    2.96
   1  -7  -4    8.43    4.88
   1  -7  -3   88.72   12.78
   1  -7  -3   76.64   13.42
  -1  -7   3   89.24   13.25
  -1  -7   2   32.41    7.53
   1  -7  -2   24.88    6.83
   1  -7  -1    8.11    4.70
  -1  -7   1   13.71    4.77
  -1  -7   0  304.42   22.80
   1  -7   0  354.15   27.71
   1  -7   1   10.51    5.30
  -1  -7  -1    9.41    4.01
  -1  -7  -2  919.30   40.02
  -1  -7  -2  876.92   35.40
   1  -7   2  847.61   44.18
   1  -7   3  158.71   19.59
  -1  -7  -3  213.20   20.23
  -1  -7  -3  162.93   16.05
   1  -7   4   32.01   10.03
  -1  -7  -4   31.34    7.79
   1  -7   5   24.75    8.82
  -1  -7  -5   -0.39    3.55
  -1  -7  -6  248.67   23.85
   1  -7   6  234.17   26.91
  -1  -7  -7  122.78    8.47
  -1  -7  -7  129.61   18.31
   1  -7   7  123.54    7.64
   1  -7   7  139.11   21.04
   1  -7   7  124.12    7.42
  -1  -7  -7  122.14    6.14
  -1  -7  -8  253.24   12.47
  -1  -7  -8  251.91    9.09
   1  -7   8  279.88   30.95
   1  -7   8  233.29   10.72
   1  -7   8  248.82   10.67
  -1  -7  -8  241.47    8.38
  -1  -7  -8  219.70   25.03
  -1  -7  -9   98.45    7.98
  -1  -7  -9   96.50    5.41
   1  -7   9   90.59    6.52
  -1  -7  -9   85.67    4.46
   1  -7   9   99.63    6.03
  -1  -7  -9   92.66    5.68
   1  -7  10  729.41   17.88
  -1  -7 -10  722.15   15.74
   1  -7  10  752.00   16.79
   1  -7  11  166.47    7.76
  -1  -7 -11  153.50    5.86
  -1  -7 -11  152.30    7.10
  -1  -7 -12   44.18    3.03
  -1  -7 -12   47.14    3.89
   1  -7  12   44.89    3.90
   1  -7  12   53.02    6.55
  -1  -7 -13    8.01    1.73
   1  -7  13    8.15    1.62
   1  -7  13    4.95    2.59
  -1  -7 -13   10.58    1.43
   1  -7  14    3.70    0.92
  -1  -7 -14    4.89    0.90
  -1  -7 -15   15.07    1.09
  -1  -6  15   14.39    1.81
  -1  -6  15   12.70    1.49
   1  -6 -14   71.62    4.96
  -1  -6  14   74.60    4.78
   1  -6 -14   66.35    4.84
   1  -6 -14   75.79    3.49
   1  -6 -13   21.92    2.17
   1  -6 -13   20.49    3.18
   1  -6 -13   21.99    2.68
   1  -6 -13   20.58    3.23
  -1  -6  13   21.20    2.98
   1  -6 -12  151.11    8.83
   1  -6 -12  140.03    5.64
   1  -6 -12  139.92    8.80
   1  -6 -12  152.42    7.01
   1  -6 -12  149.25    9.33
  -1  -6  12  141.71    7.67
  -1  -6  12  145.04   10.81
   1  -6 -11  193.72    8.11
   1  -6 -11  188.45   10.95
   1  -6 -11  193.83    6.78
  -1  -6  11  188.98   12.43
   1  -6 -11  198.06   10.55
  -1  -6  11  190.18    9.04
   1  -6 -10  135.69    8.81
  -1  -6  10  138.80    7.66
   1  -6 -10  140.80    6.91
   1  -6 -10  129.90    5.56
   1  -6 -10  139.42    9.49
  -1  -6  10  121.23    7.36
  -1  -6  10  145.97   10.83
   1  -6  -9  129.25    5.49
  -1  -6   9  160.85   10.95
   1  -6  -9  137.87    6.63
   1  -6  -9  142.56    8.95
  -1  -6   9  138.33    7.45
  -1  -6   9  118.70    7.26
   1  -6  -9  129.81    9.04
   1  -6  -9  131.74   19.63
   1  -6  -8   36.77   10.02
  -1  -6   7   23.66    7.57
   1  -6  -7   16.51    7.11
   1  -6  -6   32.84    8.99
  -1  -6   6   44.52    9.79
   1  -6  -5  488.91   30.09
  -1  -6   5  491.61   30.98
   1  -6  -4   16.07    6.43
   1  -6  -4   18.82    6.31
  -1  -6   4   17.06    6.07
  -1  -6   3  489.27   27.93
   1  -6  -3  502.29   30.70
   1  -6  -3  476.64   26.48
   1  -6  -2  359.13   22.03
   1  -6  -2  292.08   23.21
  -1  -6   2  358.44   22.88
  -1  -6   1   71.58   10.03
   1  -6  -1   56.72   10.07
   1  -6   0 1419.93   49.87
  -1  -6   0 1317.26   42.01
   1  -6   1  905.36   40.23
  -1  -6  -1  854.07   34.32
  -1  -6  -2  148.53   13.07
  -1  -6  -2  119.89   13.32
   1  -6   2  144.21   16.72
  -1  -6  -3  966.68   39.85
  -1  -6  -3  890.10   34.27
   1  -6   3  873.62   41.84
   1  -6   4 1008.92   46.61
  -1  -6  -4  962.66   38.54
   1  -6   5   86.03   14.62
  -1  -6  -5   95.27   13.26
  -1  -6  -6   44.41    9.70
   1  -6   6   25.43    7.76
   1  -6   7  166.05   21.90
  -1  -6  -7  197.47   21.83
  -1  -6  -8  316.55   29.17
   1  -6   8  328.98   32.59
  -1  -6  -8  319.75    9.99
  -1  -6  -8  331.10   13.75
   1  -6   9   42.80    4.35
  -1  -6  -9   51.08   12.43
  -1  -6  -9   35.97    3.58
  -1  -6  -9   48.46    5.56
  -1  -6  -9   42.73    3.68
   1  -6   9   34.18   12.06
   1  -6   9   40.01    3.98
  -1  -6 -10   56.83    3.82
   1  -6  10   81.50    8.29
  -1  -6 -10   73.42    6.81
   1  -6  10   84.00    5.87
  -1  -6 -10   70.43    5.05
  -1  -6 -11   55.28    3.75
  -1  -6 -11   59.55    4.59
  -1  -6 -11   51.66    5.74
   1  -6  11   56.47    4.87
  -1  -6 -12   36.93    2.99
   1  -6  12   39.56    3.98
   1  -6  12   39.07    5.99
  -1  -6 -12   35.92    3.53
  -1  -6 -13   46.56    3.13
   1  -6  13   51.27    4.21
  -1  -6 -13   51.81    4.03
  -1  -6 -14  238.25    6.19
  -1  -6 -14  243.30    7.55
   1  -6  15   18.23    1.80
  -1  -6 -15   23.10    1.67
  -1  -5  16   22.74    1.97
   1  -5 -15   69.47    3.15
   1  -5 -15   64.77    4.39
  -1  -5  15   71.31    4.34
   1  -5 -15   65.83    4.42
   1  -5 -14   20.55    2.08
   1  -5 -14   19.53    3.06
   1  -5 -14   20.00    3.00
  -1  -5  14   20.07    2.96
   1  -5 -13   51.03    5.43
   1  -5 -13   52.40    4.14
  -1  -5  13   49.58    4.75
   1  -5 -13   44.91    4.84
   1  -5 -13   54.87    3.55
   1  -5 -12   15.77    3.24
   1  -5 -12    9.95    1.69
   1  -5 -12   12.97    2.36
  -1  -5  12    9.80    2.37
  -1  -5  12   10.70    3.88
   1  -5 -12   12.00    3.12
   1  -5 -11  203.63   10.53
   1  -5 -11  203.14   11.55
   1  -5 -11  217.89    8.74
  -1  -5  11  239.81   13.87
   1  -5 -11  203.23    7.05
  -1  -5  11  228.12   10.10
   1  -5 -11  212.52   11.05
  -1  -5  10  112.30    6.97
   1  -5 -10  130.35   19.68
   1  -5 -10  107.26    7.84
   1  -5 -10  106.14    5.10
  -1  -5  10  119.84    9.80
   1  -5 -10  118.31    6.33
   1  -5 -10  106.08    8.34
   1  -5 -10  107.27    7.67
  -1  -5   9   83.25   15.76
   1  -5  -9   95.71    7.11
   1  -5  -9   80.07    6.50
  -1  -5   9  101.34    8.55
  -1  -5   9   87.15    5.86
   1  -5  -9   92.20   15.50
   1  -5  -9   85.48    4.43
   1  -5  -9   84.73    5.16
   1  -5  -9   96.29    7.70
   1  -5  -9   89.53    7.40
   1  -5  -8  254.49   25.05
  -1  -5   8  304.06   28.09
  -1  -5   7   21.71    7.15
   1  -5  -7   35.44    8.67
  -1  -5   6  240.42   21.25
   1  -5  -6  241.96   21.40
   1  -5  -5  179.64   17.29
  -1  -5   5  169.77   17.35
   1  -5  -4  483.56   29.27
  -1  -5   4  497.94   26.99
   1  -5  -4  458.70   25.43
  -1  -5   3  155.95   14.48
   1  -5  -3  182.07   17.08
   1  -5  -3  194.00   15.67
   1  -5  -2  365.09   20.18
   1  -5  -2  358.88   22.99
  -1  -5   2  358.25   20.50
  -1  -5   2  388.70   10.49
   1  -5  -1  650.65   30.25
  -1  -5   1  674.51   26.84
  -1  -5   1  700.47   14.90
   1  -5  -1  662.17   26.39
  -1  -5   0 2259.85   29.96
   1  -5   0 2169.92   55.40
  -1  -5  -1 1602.57   42.27
  -1  -5  -1 1841.27   30.16
  -1  -5  -1 1681.34   37.87
   1  -5   1 1745.94   50.06
  -1  -5  -2 1436.37   37.17
   1  -5   2 1448.29   47.03
  -1  -5  -2 1505.81   42.62
  -1  -5  -3 1396.48   43.82
  -1  -5  -3 1252.16   37.43
   1  -5   3 1284.26   45.71
   1  -5   4   20.16    6.14
  -1  -5  -4   20.93    5.63
  -1  -5  -5  870.42   37.62
   1  -5   5  810.24   40.24
   1  -5   6  949.37   46.08
  -1  -5  -6  900.76   41.41
   1  -5   7  230.79   24.52
  -1  -5  -7  212.50   21.87
   1  -5   8  250.41   26.81
  -1  -5  -8  259.53   25.48
  -1  -5  -9   50.84    3.97
   1  -5   9   43.24   11.82
  -1  -5  -9   60.33    5.95
  -1  -5  -9   49.08   12.43
  -1  -5  -9   48.76    3.90
  -1  -5  -9   51.91    4.22
  -1  -5  -9   49.44    5.41
   1  -5   9   46.49    4.30
  -1  -5 -10  117.62    6.42
  -1  -5 -10  136.52    9.37
  -1  -5 -10  117.41    8.43
   1  -5  10  127.60    7.33
   1  -5  10  138.07   10.60
  -1  -5 -10  131.28    6.63
  -1  -5 -10  139.50   20.45
  -1  -5 -10  122.90    5.65
   1  -5  11  180.11   12.20
  -1  -5 -11  172.79   10.20
   1  -5  11  179.88    8.92
  -1  -5 -11  149.74    6.25
  -1  -5 -11  177.91   10.95
  -1  -5 -11  180.48    8.07
  -1  -5 -11  200.11    7.25
  -1  -5 -12  114.24    8.20
  -1  -5 -12  126.98    7.93
  -1  -5 -12  106.93    5.20
   1  -5  12  115.61    9.81
   1  -5  12  117.20    7.10
  -1  -5 -12  126.26    6.62
   1  -5  13   71.82    7.44
  -1  -5 -13   75.15    4.18
   1  -5  13   71.59    5.32
  -1  -5 -13   77.26    5.03
  -1  -5 -13   73.00    6.14
  -1  -5 -13   81.54    5.90
  -1  -5 -14   88.82    4.15
   1  -5  14   80.03    5.10
  -1  -5 -14   90.65    5.01
   1  -5  15   57.37    3.71
  -1  -5 -15   62.28    2.99
   1  -5  16   38.39    2.26
  -1  -5 -16   47.18    2.05
   1  -4 -16   40.16    3.04
   1  -4 -16   34.89    2.74
  -1  -4  15   18.30    2.58
   1  -4 -15   19.08    1.85
   1  -4 -15   20.76    2.82
   1  -4 -15   13.55    2.47
   1  -4 -14   60.24    5.47
   1  -4 -14   60.48    3.62
  -1  -4  14   66.85    5.29
   1  -4 -14   69.54    5.91
   1  -4 -13  123.51    8.23
   1  -4 -13  132.78    5.65
   1  -4 -13  137.12    6.84
   1  -4 -13  130.22    8.80
  -1  -4  13  129.84    7.65
   1  -4 -12    5.30    2.74
  -1  -4  12    5.41    1.87
  -1  -4  12    3.46    2.53
   1  -4 -12    6.12    2.56
   1  -4 -12    2.59    1.92
   1  -4 -12    5.82    1.67
   1  -4 -12    5.53    1.28
   1  -4 -12    2.58    1.34
   1  -4 -11   45.48    4.94
  -1  -4  11   48.90    4.89
   1  -4 -11   48.04    4.14
   1  -4 -11   51.83    5.58
   1  -4 -11   47.80    5.76
  -1  -4  11   41.44    5.80
   1  -4 -11   47.27    3.46
   1  -4 -11   47.51    5.80
   1  -4 -10  483.58   12.55
   1  -4 -10  492.42   17.40
   1  -4 -10  452.93   35.57
  -1  -4  10  517.21   14.78
   1  -4 -10  449.88   15.22
   1  -4 -10  486.38   17.67
  -1  -4  10  487.00   19.00
   1  -4 -10  452.74   10.45
  -1  -4  10  456.22   37.71
   1  -4  -9 1118.63   53.06
  -1  -4   9 1142.62   56.12
  -1  -4   8   61.49   12.44
  -1  -4   8   70.64   13.21
   1  -4  -8   37.95    9.38
  -1  -4   7   67.69   12.41
   1  -4  -7   63.51   11.51
   1  -4  -6  551.07   30.49
  -1  -4   6  566.09   31.23
  -1  -4   6  520.24   23.21
  -1  -4   5  173.81   15.76
  -1  -4   5  150.66   11.12
   1  -4  -5  182.34   16.39
   1  -4  -4 3085.02   67.34
   1  -4  -4 2936.74   59.57
  -1  -4   4 2997.85   59.92
  -1  -4   3  431.65   21.08
   1  -4  -3  420.95   20.86
  -1  -4   3  421.81   13.83
   1  -4  -3  447.47   24.08
   1  -4  -2   98.15   11.20
  -1  -4   2  102.72    9.51
   1  -4  -2   96.53    9.55
  -1  -4   2   97.94    5.75
   1  -4  -1 1283.08   37.87
  -1  -4   1 1246.12   31.77
   1  -4  -1 1323.26   33.08
   1  -4   0 1308.03   37.78
  -1  -4   0 1303.13   28.26
  -1  -4   0 1214.54   31.14
  -1  -4   0 1303.39   21.17
  -1  -4  -1  599.05   15.86
  -1  -4  -1  581.34   22.33
   1  -4   1  606.00   26.13
  -1  -4  -1  585.19   19.66
  -1  -4  -2 1766.72   30.30
  -1  -4  -2 1688.27   36.39
  -1  -4  -2 1795.73   41.83
   1  -4   2 1691.70   44.97
   1  -4   3  649.55   29.09
  -1  -4  -3  622.20   24.63
  -1  -4  -4    6.41    3.53
   1  -4   4    7.05    3.33
   1  -4   5  216.39   19.29
  -1  -4  -5  193.21   16.96
  -1  -4  -6   86.94   12.25
   1  -4   6   93.57   13.77
  -1  -4  -7    6.68    5.12
   1  -4   7    0.80    2.11
  -1  -4  -8  576.89   36.99
   1  -4   8  613.77   40.69
  -1  -4  -9   91.32   16.21
   1  -4   9   99.23   17.43
   1  -4  10   45.23    6.09
  -1  -4 -10   46.87    4.06
  -1  -4 -10   43.24    5.02
  -1  -4 -10   51.40    5.87
  -1  -4 -10   34.78   10.83
  -1  -4 -10   43.99    3.88
   1  -4  10   47.80    4.59
  -1  -4 -10   46.65    3.51
  -1  -4 -11   19.19    2.37
   1  -4  11   20.18    4.46
  -1  -4 -11   20.60    3.73
  -1  -4 -11   14.71    2.48
  -1  -4 -11   16.54    3.62
   1  -4  11   26.21    3.57
   1  -4  12   54.57    5.12
  -1  -4 -12   55.42    4.48
   1  -4  12   55.55    6.76
  -1  -4 -12   47.34    3.56
  -1  -4 -12   59.02    5.72
  -1  -4 -12   55.75    5.79
  -1  -4 -12   53.94    6.21
  -1  -4 -13  227.41   11.01
  -1  -4 -13  244.11   10.94
   1  -4  13  243.87   10.22
  -1  -4 -13  235.64    7.53
   1  -4  13  218.51   12.81
  -1  -4 -13  252.04    9.19
  -1  -4 -13  235.93   12.21
  -1  -4 -14   60.29    4.22
   1  -4  14   58.99    4.78
  -1  -4 -14   62.25    5.10
  -1  -4 -14   55.27    4.96
  -1  -4 -14   66.15    3.76
  -1  -4 -15   36.98    3.31
   1  -4  15   36.97    3.31
  -1  -4 -15   39.16    2.57
   1  -4  16   35.24    2.61
  -1  -4 -16   37.50    2.04
  -1  -3  17    9.00    1.08
   1  -3 -16    0.16    1.00
   1  -3 -16    0.42    0.38
  -1  -3  16    1.50    1.12
   1  -3 -15    5.15    1.76
  -1  -3  15    4.33    1.89
   1  -3 -15    4.90    1.73
   1  -3 -15    6.23    1.20
   1  -3 -14  250.92   11.69
   1  -3 -14  243.26   11.14
  -1  -3  14  267.50   10.49
   1  -3 -14  258.25   12.39
   1  -3 -14  271.55    7.64
   1  -3 -13  218.70   11.77
   1  -3 -13  221.53    7.32
  -1  -3  13  209.98    9.83
   1  -3 -13  232.56    8.99
   1  -3 -13  223.40   12.00
  -1  -3  12  357.84   13.08
   1  -3 -12  351.19    9.42
   1  -3 -12  372.59   11.58
   1  -3 -12  347.52   15.11
   1  -3 -11  400.77   15.99
  -1  -3  11  383.96   35.11
  -1  -3  11  411.41   17.85
  -1  -3  11  383.10   35.49
  -1  -3  11  435.40   14.20
   1  -3 -11  458.75   36.92
   1  -3 -11  409.85   10.10
   1  -3 -11  429.82   12.29
  -1  -3  10  154.82   22.03
   1  -3 -10  150.37   20.56
  -1  -3  10  159.43   21.99
   1  -3 -10  174.07    7.47
  -1  -3  10  166.63   10.82
   1  -3 -10  169.41    6.32
  -1  -3  10  182.95    8.79
   1  -3 -10  190.09   10.55
  -1  -3   9   21.32    7.44
   1  -3  -9   25.10    8.03
   1  -3  -8  762.88   39.44
  -1  -3   8  785.64   42.47
  -1  -3   7  128.90   11.02
   1  -3  -7  108.43   13.58
  -1  -3   7  107.02   14.38
  -1  -3   6  413.13   25.83
   1  -3  -6  451.28   25.93
  -1  -3   6  448.09   18.48
   1  -3  -5   48.24    8.07
  -1  -3   5   51.70    5.61
  -1  -3   5   58.14    9.17
  -1  -3   4  165.62   13.53
  -1  -3   4  189.16   13.91
  -1  -3   4  172.18    9.14
   1  -3  -4  160.09   13.29
   1  -3  -3 3621.72   61.42
  -1  -3   3 3316.07   52.19
  -1  -3   3 3144.15   42.00
   1  -3  -3 3443.00   54.38
  -1  -3   2   87.77    7.71
  -1  -3   2   86.66    5.89
   1  -3  -2   78.67    9.21
   1  -3  -1 1009.72   29.31
  -1  -3   1 1031.36   17.74
  -1  -3   0 1565.92   29.82
  -1  -3   0 1699.33   22.58
   1  -3   0 1612.86   36.53
  -1  -3   0 1745.63   27.04
  -1  -3  -1 2709.35   30.95
   1  -3   1 2679.12   47.45
  -1  -3  -1 2624.64   36.13
  -1  -3  -2  519.49   19.91
   1  -3   2  502.49   21.55
  -1  -3  -2  455.53   14.37
  -1  -3  -2  471.49   17.46
   1  -3   3 1530.05   40.13
  -1  -3  -3 1482.04   29.02
  -1  -3  -3 1505.98   35.67
   1  -3   4 1555.98   42.25
  -1  -3  -4 1562.75   40.92
   1  -3   4 1522.61   20.04
   1  -3   5  888.46   36.52
   1  -3   5  826.11   33.91
  -1  -3  -5  834.57   33.29
   1  -3   5  848.46   19.07
   1  -3   6 3208.91   75.01
   1  -3   6 3073.33   71.19
  -1  -3  -6 3016.97   69.22
  -1  -3  -7  569.14   32.79
   1  -3   7  599.13   35.34
   1  -3   7  584.20   34.17
   1  -3   8   63.78   12.51
  -1  -3  -8   66.50   12.71
   1  -3   8   57.81   12.04
  -1  -3  -9  163.82   20.84
   1  -3   9  182.90   22.58
   1  -3   9  168.15   22.67
  -1  -3 -10   40.54    3.68
  -1  -3 -10   39.16    4.65
   1  -3  10   53.63    4.77
  -1  -3 -10   34.37    4.58
  -1  -3 -10   45.98    4.03
   1  -3  10   44.79   12.26
   1  -3  10   43.17   11.36
  -1  -3 -10   52.46   12.12
  -1  -3 -10   40.62    3.34
   1  -3  10   55.63    5.04
   1  -3  10   39.22    5.34
   1  -3  11  250.18   13.71
   1  -3  11  285.00   11.68
  -1  -3 -11  273.31    9.85
   1  -3  11  251.23   29.03
  -1  -3 -11  249.83   27.99
   1  -3  11  241.19   28.82
   1  -3  11  285.27   11.47
  -1  -3 -11  282.26   13.56
  -1  -3 -11  268.53   12.44
  -1  -3 -11  287.20    8.98
   1  -3  12  106.24    9.31
  -1  -3 -12  128.30    8.58
  -1  -3 -12  117.88    8.94
  -1  -3 -12  131.68    6.22
  -1  -3 -12  108.50    5.34
  -1  -3 -12  111.99    6.43
   1  -3  12  133.29    8.05
  -1  -3 -13   59.97    6.46
   1  -3  13   67.11    5.70
  -1  -3 -13   68.54    4.92
  -1  -3 -13   68.80    6.16
  -1  -3 -13   64.36    4.05
  -1  -3 -14   23.65    4.07
   1  -3  14   22.48    3.35
  -1  -3 -14   22.83    2.34
  -1  -3 -14   20.17    3.23
  -1  -3 -14   24.36    3.51
  -1  -3 -14   22.17    2.72
  -1  -3 -15  182.10    8.02
   1  -3  15  181.29    7.59
  -1  -3 -15  189.51    5.73
   1  -3  16   88.98    4.47
  -1  -3 -16   96.79    3.46
   1  -2 -17   13.58    1.58
  -1  -2  17   16.29    1.55
   1  -2 -16   10.91    1.83
  -1  -2  16   13.70    2.06
   1  -2 -16   13.74    2.34
   1  -2 -15   22.27    3.20
   1  -2 -15   28.00    2.31
   1  -2 -15   25.05    3.62
   1  -2 -15   25.75    3.83
  -1  -2  15   24.33    3.17
  -1  -2  14   50.48    4.79
   1  -2 -14   53.03    3.45
   1  -2 -14   51.28    5.74
   1  -2 -14   50.59    5.54
  -1  -2  13  691.50   17.68
   1  -2 -13  661.59   20.52
   1  -2 -13  660.81   12.67
  -1  -2  12  101.23    7.01
   1  -2 -12   96.31    8.08
   1  -2 -12  109.11    6.31
   1  -2 -12   99.75    5.04
   1  -2 -11  204.59   10.91
  -1  -2  11  180.17   11.60
   1  -2 -11  208.40    7.12
  -1  -2  11  225.41   10.13
   1  -2 -11  222.69    8.70
   1  -2 -11  201.02   24.21
  -1  -2  11  168.46   23.31
   1  -2 -11  219.70   11.74
   1  -2 -10    9.41    5.83
  -1  -2  10   12.80    3.78
  -1  -2   9   74.92   10.95
   1  -2  -9   69.20   12.71
   1  -2  -9   67.00   12.18
  -1  -2   9   74.74   13.84
   1  -2  -8  325.65   25.47
  -1  -2   8  320.42   20.33
   1  -2  -8  300.74   23.14
  -1  -2   8  338.44   27.13
   1  -2  -7  338.67   23.53
  -1  -2   7  331.38   18.81
   1  -2  -7  303.63   21.24
  -1  -2   7  328.81   24.84
   1  -2  -6  772.95   32.65
   1  -2  -6  786.75   30.99
  -1  -2   6  806.13   35.10
  -1  -2   6  795.77   25.86
  -1  -2   5  760.26   22.55
  -1  -2   5  721.68   29.87
   1  -2  -5  760.38   29.27
   1  -2  -5  735.00   27.26
   1  -2  -4   42.24    6.65
   1  -2  -4   35.79    5.74
  -1  -2   4   33.90    4.34
  -1  -2   4   45.03    6.90
  -1  -2   3 2913.20   34.51
  -1  -2   3 2816.95   45.86
  -1  -2   2 1256.58   26.58
  -1  -2   2 1225.38   23.14
   1  -2  -2 1251.42   29.67
  -1  -2   2 1301.69   19.59
  -1  -2   1  244.55    8.59
   1  -2  -1  238.39   12.13
  -1  -2   1  248.76    9.27
  -1  -2   0  577.81   12.09
   1  -2   0  557.21   17.90
  -1  -2   0  542.70   13.33
  -1  -2   0  566.11   12.22
  -1  -2  -1  613.31   15.00
   1  -2   1  636.97   19.76
  -1  -2  -1  652.98   16.73
  -1  -2  -1  596.01   13.23
   1  -2   2 9970.77   35.06
   1  -2   2 9999.00   83.47
   1  -2   3 2622.71   45.37
  -1  -2  -3 2524.95   35.73
   1  -2   3 2576.26   25.82
  -1  -2  -4 1301.52   30.20
   1  -2   4 1289.98   35.83
  -1  -2  -4 1234.31   34.83
   1  -2   4 1261.54   22.52
   1  -2   5  702.42   29.77
  -1  -2  -5  701.53   25.39
  -1  -2  -5  694.74   29.29
   1  -2   5  657.68   19.36
  -1  -2  -6  704.95   32.57
   1  -2   6  698.86   32.95
   1  -2   6  715.62   23.21
  -1  -2  -6  677.79   27.78
   1  -2   7  522.74   31.20
  -1  -2  -7  522.84   27.10
  -1  -2  -7  516.11   30.29
   1  -2   7  553.59   22.79
  -1  -2  -8  393.43   25.68
   1  -2   8  454.39   31.73
  -1  -2  -8  439.54   30.49
   1  -2   8  453.18   23.23
   1  -2   9  264.45   26.26
  -1  -2  -9  240.91   21.73
  -1  -2  -9  234.06   24.23
  -1  -2 -10   60.40   13.67
   1  -2  10   59.32   13.73
  -1  -2 -10   54.81   11.18
  -1  -2 -11  149.28   21.87
   1  -2  11  175.36    9.20
  -1  -2 -11  155.32    9.37
   1  -2  11  167.19    8.68
  -1  -2 -11  165.70    6.94
  -1  -2 -11  150.00    9.87
   1  -2  11  137.22    9.90
  -1  -2 -11  134.77    8.70
  -1  -2 -11  164.19    7.58
   1  -2  11  122.33   19.57
   1  -2  12   66.82    7.12
  -1  -2 -12   66.80    4.24
   1  -2  12   83.65    6.48
  -1  -2 -12   83.58    5.48
  -1  -2 -12   75.50    7.45
  -1  -2 -12   72.42    6.58
  -1  -2 -12   80.12    6.77
  -1  -2 -12   85.33    5.13
   1  -2  13  255.22   11.00
  -1  -2 -13  243.94    7.83
  -1  -2 -13  255.09    9.41
  -1  -2 -13  243.80   12.74
  -1  -2 -13  236.09   11.23
  -1  -2 -14   94.45    4.62
  -1  -2 -14   80.90    7.10
   1  -2  14   86.67    6.23
  -1  -2 -14   84.85    6.19
  -1  -2 -15   33.38    4.33
  -1  -2 -15   35.44    2.54
   1  -2  15   36.80    3.83
  -1  -2 -15   31.67    3.69
  -1  -2 -16   24.66    1.79
  -1  -2 -16   21.61    2.51
   1  -2  16   22.14    2.46
   1  -2  17   83.05    3.35
  -1  -1  17   39.40    2.36
   1  -1 -17   39.30    2.89
  -1  -1  16  101.07    5.04
   1  -1 -16   89.83    5.35
   1  -1 -16   98.63    5.89
   1  -1 -15   16.02    2.95
   1  -1 -15   15.99    3.36
  -1  -1  15   16.39    2.45
   1  -1 -15   16.69    1.85
  -1  -1  14  123.32    7.15
   1  -1 -14  120.97    8.65
   1  -1 -14  136.70    5.51
   1  -1 -13  200.98    6.98
   1  -1 -13  202.59   11.57
  -1  -1  13  205.89    9.62
   1  -1 -13  188.34   10.67
   1  -1 -12  345.11    9.26
   1  -1 -12  357.27   15.30
   1  -1 -12  347.79   11.17
   1  -1 -12  345.31   14.58
  -1  -1  12  364.29   13.00
   1  -1 -11   43.16    3.76
  -1  -1  11   30.81    9.84
   1  -1 -11   19.80    7.57
   1  -1 -11   53.21    5.85
   1  -1 -11   30.34    9.49
   1  -1 -11   38.69    3.08
  -1  -1  11   43.04    4.48
   1  -1 -11   40.43    5.47
   1  -1 -11   40.96    4.93
   1  -1 -10  119.36   16.92
  -1  -1  10  114.04   18.14
  -1  -1  10  155.01   17.75
   1  -1 -10  134.75   18.45
   1  -1  -9  110.24   15.22
   1  -1  -9  127.64   16.80
  -1  -1   9  114.25   17.36
  -1  -1   9  121.57   14.48
   1  -1  -8  438.77   28.40
  -1  -1   8  451.96   25.21
   1  -1  -8  406.11   26.35
  -1  -1   8  434.57   30.91
  -1  -1   7  886.72   40.54
   1  -1  -7  800.84   35.25
  -1  -1   7  835.52   30.74
   1  -1  -7  863.30   35.00
   1  -1  -6  365.93   20.94
  -1  -1   6  381.98   24.22
  -1  -1   6  348.73   17.90
   1  -1  -6  344.16   20.99
  -1  -1   5 1704.53   45.53
  -1  -1   5 1600.89   34.11
   1  -1  -5 1628.38   39.56
   1  -1  -4 1141.10   30.44
  -1  -1   4 1190.44   25.83
   1  -1  -3 1112.27   26.17
  -1  -1   3 1177.00   28.70
  -1  -1   3 1102.12   21.79
  -1  -1   2 3352.32   39.04
  -1  -1   2 3311.21   32.76
  -1  -1   1 2689.19   25.99
   1  -1  -1 2525.25   31.52
  -1  -1   0  163.97    4.02
   1  -1   0  162.11    7.51
  -1  -1   0  164.17    4.28
   1  -1   1 2684.63   33.56
  -1  -1  -1 2590.18   16.67
   1  -1   1 2703.69   29.80
  -1  -1  -1 2573.55   18.61
   1  -1   2 8249.09   63.43
   1  -1   2 8263.95   45.33
  -1  -1  -3  458.89   15.13
   1  -1   3  437.83   17.65
  -1  -1  -3  446.30    9.06
   1  -1   3  425.91   12.81
   1  -1   4 1531.58   28.43
  -1  -1  -4 1580.84   20.12
  -1  -1  -4 1624.96   33.71
  -1  -1  -5   87.59    9.31
  -1  -1  -5   76.96    9.84
  -1  -1  -5   89.37    5.61
   1  -1   5   85.01    7.59
   1  -1   5   89.85   10.74
   1  -1   6  682.83   24.41
  -1  -1  -6  672.73   17.08
  -1  -1  -6  696.70   28.22
   1  -1   6  728.16   32.95
  -1  -1  -6  660.67   30.97
   1  -1   7   11.49    5.59
  -1  -1  -7   19.10    5.89
   1  -1   7   20.36    4.82
  -1  -1  -7   27.84    8.12
  -1  -1  -8  651.38   33.04
   1  -1   8  720.03   30.66
   1  -1   8  704.83   38.78
  -1  -1  -8  623.06   35.76
   1  -1   9  367.73   24.11
   1  -1   9  338.63   29.28
  -1  -1  -9  345.00   29.05
  -1  -1  -9  309.76   24.96
  -1  -1 -10   -4.16    4.26
  -1  -1 -10   11.91    7.34
   1  -1  10   12.09    7.35
   1  -1  10   14.09    5.82
  -1  -1 -11   51.33    5.48
  -1  -1 -11   63.18   12.25
  -1  -1 -11   51.08    5.37
   1  -1  11   56.85    5.08
   1  -1  11   28.57   10.27
  -1  -1 -11   56.30    4.36
   1  -1  11   52.93    6.02
  -1  -1 -11   46.96   11.10
  -1  -1 -11   56.79    4.11
  -1  -1 -11   57.76    6.25
  -1  -1 -11   55.84    5.97
  -1  -1 -12   83.74    6.94
   1  -1  12  102.18    7.18
   1  -1  12   95.55    6.85
  -1  -1 -12  101.47    8.49
  -1  -1 -12   95.70    5.79
  -1  -1 -12   80.32    6.97
  -1  -1 -12   84.94    4.71
  -1  -1 -12  109.96    5.82
  -1  -1 -13   38.30    4.49
   1  -1  13   43.39    4.76
  -1  -1 -13   36.14    5.40
  -1  -1 -13   40.06    5.05
  -1  -1 -13   39.75    3.19
  -1  -1 -13   48.43    4.14
  -1  -1 -14  133.84    5.48
  -1  -1 -14  124.63    7.44
   1  -1  14  126.64    7.47
  -1  -1 -14  135.54    9.28
  -1  -1 -15   43.62    2.83
  -1  -1 -15   43.08    4.96
   1  -1  15   41.33    3.98
   1  -1  16    0.90    1.16
  -1  -1 -16   -1.16    1.58
  -1  -1 -16    1.37    0.95
  -1  -1 -16    2.09    0.67
   1  -1  17   67.91    3.17
   1   0 -17    1.53    1.03
  -1   0  17    3.05    0.73
   1   0 -16   23.16    3.04
  -1   0  16   25.94    2.55
   1   0 -16   21.99    3.12
   1   0 -16   24.97    2.98
  -1   0  15   50.76    4.19
   1   0 -15   59.21    3.25
   1   0 -15   48.45    5.08
   1   0 -14  555.20   18.15
   1   0 -14  598.18   11.39
  -1   0  14  550.02   14.71
   1   0 -13   62.56    6.39
   1   0 -13   56.04    6.36
   1   0 -13   62.03    6.82
   1   0 -13   59.21    3.78
  -1   0  13   62.16    5.31
   1   0 -12  486.16   18.93
  -1   0  12  501.83   16.17
   1   0 -12  452.97   17.19
   1   0 -12  503.76   18.29
   1   0 -12  501.62   17.71
  -1   0  12  507.07   14.95
   1   0 -12  499.40   10.94
   1   0 -11  342.08   30.91
  -1   0  11  336.86   28.52
  -1   0  11  339.85   11.97
   1   0 -11  340.85   14.10
   1   0 -11  330.64   15.44
   1   0 -11  333.62   14.29
   1   0 -11  326.97   29.42
   1   0 -11  319.88    8.49
   1   0 -11  315.52   10.08
  -1   0  11  321.93   32.06
   1   0 -10   -5.45    5.14
   1   0 -10  -22.84    8.14
  -1   0  10   -9.93    5.28
  -1   0  10   -6.81    5.66
   1   0  -9   -3.04    3.44
  -1   0   9    2.54    3.73
  -1   0   9    5.48    5.86
   1   0  -9    2.83    3.44
   1   0  -8  631.86   33.18
  -1   0   8  678.63   38.52
   1   0  -8  646.08   34.02
   1   0  -8  672.31   24.44
  -1   0   8  665.62   31.06
  -1   0   7  114.64   11.79
   1   0  -7  118.26   13.67
   1   0  -7  114.05   13.23
  -1   0   7  105.19   14.22
   1   0  -6   -0.27    3.71
  -1   0   6   -0.15    4.67
  -1   0   6    0.96    2.21
   1   0  -6    3.18    3.73
   1   0  -5  579.69   23.71
   1   0  -5  579.63   23.82
  -1   0   5  638.54   28.81
  -1   0   5  609.17   21.88
  -1   0   4    2.53    3.55
   1   0  -4    8.21    3.48
  -1   0   4    4.75    2.12
   1   0  -3  525.20   17.15
  -1   0   3  577.48   21.16
  -1   0   2 7040.34   60.41
   1   0  -2 7573.74   50.66
   1   0  -1    7.90    1.19
   1   0  -1   10.58    1.57
  -1   0   1    8.55    1.58
   1   0   0    1.91    0.53
   1   0   1  578.66   11.83
  -1   0  -1  561.44    9.99
   1   0   2 5863.73   53.38
  -1   0  -2 5979.99   36.39
  -1   0  -2 5887.03   38.88
  -1   0  -3  262.91   11.78
   1   0   3  272.99   14.35
  -1   0  -3  273.44    9.07
   1   0   3  251.04   11.02
   1   0   4   24.57    4.05
  -1   0  -4   21.95    4.50
  -1   0  -4   22.53    3.16
   1   0   4   28.91    6.39
  -1   0  -5   23.71    3.56
  -1   0  -5   22.42    5.05
   1   0   5   26.29    6.89
   1   0   5   31.61    5.25
  -1   0  -6  932.61   32.88
   1   0   6  923.46   29.54
  -1   0  -6  944.24   23.81
   1   0   6 1005.67   39.13
   1   0   7    7.04    3.41
  -1   0  -7   11.95    5.17
  -1   0  -7   10.04    5.70
   1   0   7    8.08    3.83
  -1   0  -7    8.34    2.79
   1   0   8  181.90   19.78
  -1   0  -8  184.06   17.88
  -1   0  -8  183.87   19.68
   1   0   8  189.62   16.37
  -1   0  -9   53.00   11.93
  -1   0  -9   63.06   11.50
   1   0   9   55.45   12.52
   1   0   9   63.49   10.37
  -1   0 -10  558.13   39.69
   1   0  10  575.24   33.61
  -1   0 -10  522.93   35.01
   1   0  10  545.92   39.39
  -1   0 -11    6.82    2.38
  -1   0 -11    7.67    2.16
  -1   0 -11    7.57    2.46
  -1   0 -11    4.48    1.29
  -1   0 -11    6.45    2.04
   1   0  11    4.56    4.18
   1   0  11   16.36    6.78
  -1   0 -11    8.81    1.60
  -1   0 -11   10.71    3.11
   1   0  11    7.42    2.04
  -1   0 -11    5.58    2.47
  -1   0 -11    7.98    1.47
  -1   0 -12  885.76   24.27
  -1   0 -12  908.75   17.43
  -1   0 -12  834.44   22.83
  -1   0 -12  828.36   14.32
  -1   0 -12  856.98   22.92
  -1   0 -12  816.81   20.96
   1   0  12  880.64   20.01
   1   0  13  140.30    8.23
  -1   0 -13  129.21    8.06
  -1   0 -13  124.69    5.55
  -1   0 -13  121.96    9.28
  -1   0 -13  127.17    8.80
  -1   0 -14   53.09    6.03
  -1   0 -14   56.39    3.51
  -1   0 -14   49.44    5.44
   1   0  14   56.30    5.00
   1   0  15   10.60    2.44
  -1   0 -15   10.96    1.43
  -1   0 -15    7.20    2.67
  -1   0 -16  368.29   11.90
   1   0  16  373.23    9.76
   1   0  17    3.90    0.87
  -1   0 -17    4.34    0.99
   1   1 -17   41.94    3.08
   1   1 -16   96.36    5.91
  -1   1  16   98.52    4.60
   1   1 -15   17.08    2.58
  -1   1  15   16.06    2.35
  -1   1  15   17.58    2.56
   1   1 -15   15.52    3.15
   1   1 -14  131.09    8.88
   1   1 -14  137.00    5.23
  -1   1  14  128.84    6.97
   1   1 -14  130.65    8.83
  -1   1  14  135.51    7.91
  -1   1  13  210.34   10.57
  -1   1  13  201.79    9.11
   1   1 -13  217.22    6.92
   1   1 -13  192.30   12.00
   1   1 -13  199.61   11.49
   1   1 -13  195.11   10.99
   1   1 -13  202.66   11.48
   1   1 -12  343.03    8.75
   1   1 -12  338.01   14.56
  -1   1  12  345.96   12.11
   1   1 -12  346.66   15.28
   1   1 -12  348.66   16.35
   1   1 -11   42.71    2.99
  -1   1  11   37.10    3.96
  -1   1  11   28.67    8.50
   1   1 -11   33.56    5.18
  -1   1  11   37.76   11.24
   1   1 -11   41.11   11.01
   1   1 -11   33.60    4.64
   1   1 -11   46.75    5.63
   1   1 -11   20.20    6.83
   1   1 -11   36.54    4.74
  -1   1  10  138.58   19.85
  -1   1  10  158.55   18.38
   1   1 -10  113.05   16.40
   1   1 -10  113.30   16.92
   1   1  -9  107.41   11.39
   1   1  -9  114.20   15.84
   1   1  -9   88.90   14.21
  -1   1   9   98.53   13.64
  -1   1   9  111.51   17.02
   1   1  -8  428.27   21.51
  -1   1   8  418.55   25.25
   1   1  -8  472.46   29.19
  -1   1   8  448.24   32.26
   1   1  -8  395.00   26.73
   1   1  -7  803.03   34.82
   1   1  -7  871.89   35.98
  -1   1   7  775.10   31.28
  -1   1   7  784.61   39.37
   1   1  -6  336.73   20.31
  -1   1   6  339.02   18.78
  -1   1   6  364.51   25.01
   1   1  -6  355.78   21.08
   1   1  -5 1630.25   39.90
  -1   1   5 1541.60   36.00
  -1   1   5 1530.98   45.68
  -1   1   4 1141.90   35.18
   1   1  -4 1169.97   30.09
  -1   1   3 1069.42   29.22
  -1   1   2 3189.25   40.71
   1   1  -2 3459.25   36.67
  -1   1   1 2633.08   28.18
  -1   1   1 2549.29   22.50
   1   1   0  165.13    4.16
  -1   1   0  171.72    6.18
  -1   1   0  162.92    4.88
  -1   1   0  150.89    5.01
  -1   1  -1 2673.72   29.48
   1   1   1 2659.73   27.08
  -1   1  -1 2718.68   17.28
  -1   1  -2 8445.75   40.38
  -1   1  -2 8239.96   51.99
   1   1   3  418.23   18.77
  -1   1  -3  398.99   13.09
  -1   1  -4 1577.82   34.28
   1   1   4 1587.36   41.12
   1   1   4 1499.05   32.54
  -1   1  -4 1558.20   28.25
  -1   1  -5   87.81    9.63
   1   1   5   89.75   11.34
   1   1   5   94.03    9.18
  -1   1  -5   87.88    7.50
  -1   1  -6  685.01   29.00
   1   1   6  662.91   26.25
   1   1   6  715.58   33.97
  -1   1  -6  660.00   22.24
  -1   1  -7   22.00    4.32
   1   1   7   11.87    4.29
  -1   1  -7   22.80    6.77
   1   1   7   21.27    5.66
  -1   1  -8  673.36   25.85
  -1   1  -8  632.93   33.64
   1   1   8  628.74   30.59
   1   1   8  606.76   37.07
  -1   1  -9  336.72   28.70
   1   1   9  309.68   23.28
   1   1   9  342.46   29.74
  -1   1  -9  349.72   27.52
   1   1  10   -9.07    6.37
  -1   1 -10    2.84    4.53
  -1   1 -10   11.32    6.66
   1   1  10    8.51    5.14
  -1   1 -11   37.91    4.59
  -1   1 -11   61.88    4.34
  -1   1 -11   51.73    3.40
  -1   1 -11   57.87   12.88
  -1   1 -11   42.29    5.55
  -1   1 -11   59.84    6.29
   1   1  11   54.99    4.89
  -1   1 -11   77.43   16.11
  -1   1 -11   63.06    6.25
  -1   1 -11   61.06    5.95
  -1   1 -11   60.26    6.30
   1   1  11   41.10   10.21
  -1   1 -11   65.47    6.95
   1   1  11   68.85   14.59
  -1   1 -11   57.71    6.26
  -1   1 -12   84.10    7.60
  -1   1 -12   91.35    4.61
  -1   1 -12   84.81    7.84
  -1   1 -12   91.38    7.39
   1   1  12   98.42    6.71
  -1   1 -12   93.81    7.81
  -1   1 -12   90.43    7.84
  -1   1 -13   41.13    5.44
   1   1  13   48.51    4.83
  -1   1 -13   38.92    5.15
  -1   1 -13   43.11    5.45
  -1   1 -13   45.36    3.16
   1   1  14  127.54    7.34
  -1   1 -14  129.09    9.18
  -1   1 -14  138.59    5.16
  -1   1 -14  129.63    8.71
   1   1  14  135.42    7.59
  -1   1 -15   39.15    4.86
  -1   1 -15   43.28    4.68
   1   1  15   46.05    4.09
  -1   1 -16   -0.03    1.35
   1   1  16    0.87    0.87
   1   1  17   59.03    2.69
  -1   1 -17   69.87    3.98
  -1   1 -17   63.44    3.41
   1   2 -17   20.51    2.13
  -1   2  16   10.30    1.43
   1   2 -16   11.21    2.10
   1   2 -15   25.54    3.56
   1   2 -15   27.88    3.18
   1   2 -15   22.41    3.76
  -1   2  15   26.39    2.76
  -1   2  15   25.80    3.26
   1   2 -14   51.48    5.57
   1   2 -14   38.71    5.27
  -1   2  14   53.33    5.22
   1   2 -14   44.79    5.58
  -1   2  14   45.73    4.03
   1   2 -14   43.42    5.19
   1   2 -13  644.91   20.57
   1   2 -13  666.15   20.14
  -1   2  13  633.18   15.65
  -1   2  13  641.94   18.69
   1   2 -13  639.25   21.85
  -1   2  12   95.61    6.26
   1   2 -12   97.51    7.87
   1   2 -12   97.90    8.51
   1   2 -12   96.68    8.92
   1   2 -11  199.78   23.18
   1   2 -11  222.89   13.34
  -1   2  11  205.80    8.99
   1   2 -11  211.57   11.10
   1   2 -11  217.27   11.44
   1   2 -11  216.75   12.00
   1   2 -11  213.68   12.22
   1   2 -11  214.32   25.35
  -1   2  11  207.79   26.73
   1   2 -11  205.51   10.15
  -1   2  11  199.23   22.58
  -1   2  10   37.52    9.39
   1   2 -10   26.66    8.25
   1   2 -10   25.76    6.68
   1   2 -10   28.29   15.72
  -1   2  10   11.11    6.20
  -1   2   9   64.95   13.67
   1   2  -9   65.14    9.52
  -1   2   9   62.81   11.12
   1   2  -9   73.97   12.62
   1   2  -9   58.78   11.77
   1   2  -8  335.03   24.71
  -1   2   8  277.70   26.08
  -1   2   8  285.15   21.41
   1   2  -8  334.42   25.06
   1   2  -8  297.73   19.33
  -1   2   7  309.03   25.73
  -1   2   7  303.87   20.28
   1   2  -7  320.35   22.77
  -1   2   6  757.46   36.70
   1   2  -6  818.94   32.82
  -1   2   6  732.40   28.87
  -1   2   5  744.00   26.33
   1   2  -5  764.04   28.38
  -1   2   5  713.62   32.42
   1   2  -4   61.92    7.57
  -1   2   4   45.76    8.13
  -1   2   4   44.63    6.15
  -1   2   3 2872.50   49.07
  -1   2   3 2851.34   41.09
   1   2  -2 1275.50   25.15
  -1   2   2 1250.41   27.85
  -1   2   2 1224.44   23.24
  -1   2   2 1271.23   16.85
  -1   2   1  265.94    8.54
   1   2  -1  261.40    9.91
  -1   2   1  251.64    8.78
  -1   2   0  546.19   12.76
  -1   2   0  546.24    9.56
  -1   2  -1  602.17   14.70
  -1   2  -1  609.08   16.71
   1   2   1  628.60   16.20
   1   2   2 8741.75   73.06
  -1   2  -2 9384.86   64.85
   1   2   3 2523.29   46.73
  -1   2  -3 2573.82   37.33
  -1   2  -4 1338.23   34.28
   1   2   4 1280.66   32.24
  -1   2  -4 1269.39   28.53
  -1   2  -5  691.52   22.93
   1   2   5  653.28   30.90
   1   2   5  669.08   25.54
  -1   2  -5  732.12   27.99
   1   2   6  657.43   33.99
  -1   2  -6  654.45   24.18
  -1   2  -6  745.66   31.29
   1   2   6  683.30   27.99
  -1   2  -7  493.06   22.58
   1   2   7  501.59   26.09
   1   2   7  492.63   31.61
  -1   2  -7  529.77   29.22
   1   2   8  425.15   32.23
   1   2   8  424.82   26.25
  -1   2  -8  435.04   29.09
  -1   2  -8  410.63   22.06
   1   2   9  258.85   22.12
  -1   2  -9  273.45   19.11
  -1   2  -9  275.80   25.32
   1   2   9  267.08   26.95
  -1   2 -10   63.24   13.63
  -1   2 -10   46.43   11.08
   1   2  10   49.28   12.18
   1   2  10   40.04    9.75
  -1   2 -11  150.37    9.96
   1   2  11  154.81    8.07
  -1   2 -11  150.86   21.39
  -1   2 -11  156.36   10.89
   1   2  11  145.18   22.22
  -1   2 -11  164.04   22.93
  -1   2 -11  153.81   11.06
   1   2  11  163.81   20.27
  -1   2 -11  167.86    9.66
  -1   2 -11  170.76   10.59
  -1   2 -11  162.66   10.11
  -1   2 -11  161.70   10.23
  -1   2 -12   77.43    7.30
   1   2  12   78.17    6.06
  -1   2 -12   70.41    7.33
  -1   2 -12   72.13    7.81
  -1   2 -12   69.78    7.11
  -1   2 -12   70.62    6.52
  -1   2 -12   72.62    7.16
  -1   2 -12   66.53    6.84
  -1   2 -13  232.42   12.17
   1   2  13  242.94   10.37
  -1   2 -13  269.08   13.39
  -1   2 -13  246.04   12.66
  -1   2 -14   73.52    6.63
   1   2  14   90.41    6.03
  -1   2 -14   86.13    7.19
   1   2  14   93.86    6.61
  -1   2 -14   91.38    7.24
  -1   2 -15   31.27    4.22
   1   2  15   34.34    3.60
  -1   2 -15   34.80    4.24
   1   2  15   32.81    3.35
   1   2  16   20.84    2.17
  -1   2 -16   17.71    2.80
  -1   2 -17   84.81    4.09
  -1   2 -17   81.90    3.79
   1   3 -17    9.07    1.32
  -1   3  16    2.89    1.02
   1   3 -16    1.71    0.83
  -1   3  16    0.98    0.75
   1   3 -16    1.31    1.02
  -1   3  15    5.15    1.84
   1   3 -15    2.09    1.70
   1   3 -15    3.92    2.11
   1   3 -15    3.49    1.54
   1   3 -14  251.08   12.17
   1   3 -14  271.22   12.17
   1   3 -14  259.72   13.05
   1   3 -14  256.09   11.86
  -1   3  14  255.55    8.77
  -1   3  14  264.00   10.73
  -1   3  14  265.38   11.50
   1   3 -13  199.83   12.53
   1   3 -13  201.73   11.61
   1   3 -13  215.09   11.40
  -1   3  13  206.38   10.73
  -1   3  13  211.69    8.65
  -1   3  12  345.07   11.41
   1   3 -12  353.51   16.13
   1   3 -12  358.37   15.79
   1   3 -12  349.85   17.15
   1   3 -12  353.40   14.27
   1   3 -12  363.02   15.13
  -1   3  11  373.41   31.26
   1   3 -11  417.18   34.71
  -1   3  11  452.92   40.38
   1   3 -11  423.77   17.00
   1   3 -11  393.50   17.02
   1   3 -11  398.22   13.89
   1   3 -11  422.98   16.00
   1   3 -11  398.19   15.16
   1   3 -11  403.44   15.57
   1   3 -10  179.87    9.99
  -1   3  10  178.32   25.19
   1   3 -10  155.64   16.92
   1   3 -10  165.76   10.91
  -1   3  10  172.13   20.30
   1   3 -10  168.02   20.33
   1   3 -10  176.56   21.83
  -1   3   9   34.00    8.85
   1   3  -9   28.48    7.10
  -1   3   9   20.64    8.62
   1   3  -9   20.29    6.90
   1   3  -9   32.67    9.19
   1   3  -8  798.53   34.01
  -1   3   8  746.76   45.11
   1   3  -8  844.65   41.43
  -1   3   8  737.58   35.69
  -1   3   7  122.47   13.52
   1   3  -7  130.15   15.10
   1   3  -7  125.14   12.81
  -1   3   7  114.90   16.66
  -1   3   6  414.14   22.56
  -1   3   6  386.67   28.25
   1   3  -6  429.96   24.70
  -1   3   5   50.20    7.52
  -1   3   5   58.90   10.85
   1   3  -5   62.30    9.04
  -1   3   4  168.35   12.00
  -1   3   4  179.85   15.70
   1   3  -4  179.59   13.22
   1   3  -3 3344.76   50.84
  -1   3   3 3326.36   47.11
  -1   3   3 3316.62   27.92
  -1   3   3 3300.54   57.65
  -1   3   2   87.18    6.73
   1   3  -2   91.70    7.98
  -1   3   2   89.33    8.79
  -1   3   2   87.46    5.37
   1   3  -1  953.76   23.54
  -1   3   1 1018.15   19.26
  -1   3   1  980.54   18.88
  -1   3   0 1580.12   25.27
  -1   3   0 1618.34   18.58
  -1   3  -1 2618.76   39.95
  -1   3  -1 2557.62   35.02
  -1   3  -2  485.11   16.67
  -1   3  -2  481.94   16.67
   1   3   2  452.17   16.99
   1   3   2  448.31    6.72
   1   3   2  498.90   19.47
   1   3   3 1475.36   37.97
  -1   3  -3 1506.98   31.91
   1   3   3 1499.04   34.20
  -1   3  -3 1513.40   37.65
  -1   3  -4 1608.12   41.46
  -1   3  -4 1473.04   34.21
   1   3   4 1481.84   43.23
   1   3   4 1533.69   37.84
   1   3   5  868.62   31.08
   1   3   5  835.75   36.89
  -1   3  -5  845.02   27.82
  -1   3  -5  881.47   33.28
   1   3   6 2861.61   74.24
  -1   3  -6 3155.32   68.15
  -1   3  -6 2897.54   55.32
   1   3   6 3073.05   63.23
   1   3   7  500.85   34.19
   1   3   7  525.70   28.07
  -1   3  -7  559.61   31.18
  -1   3  -7  569.51   26.22
   1   3   8   51.65   11.98
  -1   3  -8   59.04   11.68
  -1   3  -8   59.74    9.13
   1   3   8   61.91   10.56
  -1   3  -9  171.37   16.33
  -1   3  -9  186.79   21.44
   1   3   9  193.81   24.42
   1   3   9  149.43   17.65
  -1   3 -10   33.43    7.81
  -1   3 -10   35.42   10.14
   1   3  10   31.55    8.74
  -1   3 -10   33.14   10.43
  -1   3 -10   44.35    5.25
  -1   3 -10   41.22    4.62
  -1   3 -10   46.88    5.41
  -1   3 -10   48.03    6.28
  -1   3 -10   48.20    5.65
   1   3  10   28.57    9.81
   1   3  11  254.04   10.17
  -1   3 -11  269.99   13.70
  -1   3 -11  243.23   28.36
   1   3  11  254.88   25.28
  -1   3 -11  249.15   14.41
  -1   3 -11  267.39   13.44
  -1   3 -11  282.40   13.43
  -1   3 -11  262.01   13.16
   1   3  11  280.92   32.00
  -1   3 -11  264.15   28.62
  -1   3 -11  272.12   12.21
  -1   3 -12  118.89    9.95
  -1   3 -12  118.84    9.22
  -1   3 -12  121.65    9.15
  -1   3 -12  119.54    9.62
   1   3  12  122.64    7.16
  -1   3 -12  113.98    8.77
  -1   3 -12  122.13    8.34
  -1   3 -12  118.91    8.97
  -1   3 -13   60.05    6.25
  -1   3 -13   63.32    6.61
  -1   3 -13   57.18    6.44
  -1   3 -13   66.91    6.14
  -1   3 -13   63.79    6.50
   1   3  14   24.55    3.08
  -1   3 -14   25.35    4.21
  -1   3 -14   19.74    3.55
  -1   3 -14   19.67    3.64
   1   3  15  184.10    8.26
  -1   3 -15  181.01    9.05
  -1   3 -15  180.01    9.19
   1   3  15  183.35    7.05
  -1   3 -16   91.92    5.53
   1   3  16   84.58    3.70
   1   4 -16   34.63    2.80
  -1   4  16   44.90    3.27
  -1   4  16   39.66    3.09
   1   4 -16   34.96    2.65
   1   4 -15   16.23    2.93
  -1   4  15   17.35    2.84
   1   4 -15   17.56    2.73
   1   4 -15   17.06    3.18
   1   4 -14   55.04    6.24
   1   4 -14   51.82    5.70
  -1   4  14   68.89    5.90
  -1   4  14   61.28    5.37
   1   4 -14   54.71    5.44
   1   4 -13  133.94    9.51
   1   4 -13  127.43    8.67
   1   4 -13  138.34   10.49
  -1   4  13  119.59    8.18
   1   4 -12    4.17    3.27
   1   4 -12    3.89    2.05
   1   4 -12    6.55    3.31
   1   4 -12    3.08    2.11
   1   4 -12    3.91    2.15
   1   4 -12    3.03    1.71
   1   4 -11   56.24    6.55
   1   4 -11   43.45    5.05
   1   4 -11   57.76    6.16
   1   4 -11   50.89    5.66
   1   4 -11   41.44    5.99
   1   4 -10  470.26   16.47
   1   4 -10  415.75   29.01
   1   4 -10  438.45   35.06
   1   4 -10  431.52   15.43
   1   4 -10  469.31   18.63
  -1   4  10  440.83   40.68
  -1   4  10  434.06   32.97
   1   4 -10  482.68   16.56
  -1   4   9 1114.61   61.75
   1   4  -9 1108.31   53.00
   1   4  -9 1040.87   43.95
  -1   4   9 1107.73   49.37
   1   4  -9 1111.92   49.41
   1   4  -8   45.89    8.93
   1   4  -8   67.73   12.28
  -1   4   8   70.94   16.34
  -1   4   8   51.49   10.13
  -1   4   7   77.55   11.22
   1   4  -7   50.25    8.72
   1   4  -7   52.12    9.93
  -1   4   7   63.74   13.60
  -1   4   6  519.37   26.70
   1   4  -6  522.23   25.92
   1   4  -6  558.39   29.55
  -1   4   6  543.12   35.39
  -1   4   5  156.54   13.40
  -1   4   5  150.36   17.61
   1   4  -5  170.81   15.19
   1   4  -4 3027.21   57.55
  -1   4   4 3004.03   67.63
  -1   4   3  462.30   24.02
  -1   4   3  440.35   18.33
  -1   4   3  438.82   11.31
   1   4  -3  420.81   20.14
   1   4  -2   94.75    5.41
   1   4  -2   88.60    8.81
  -1   4   2   92.13   10.21
  -1   4   2   88.56    6.24
  -1   4   2   92.79    7.53
  -1   4   1 1290.37   23.89
   1   4  -1 1285.83   32.14
  -1   4   0 1295.82   18.53
  -1   4   0 1283.67   26.04
  -1   4  -1  597.36   19.19
   1   4   1  585.98   14.81
   1   4   1  580.22   18.71
  -1   4  -2 1737.48   35.28
   1   4   2 1831.68   41.82
   1   4   2 1689.31   18.74
  -1   4  -2 1721.41   35.61
   1   4   2 1760.84   36.04
  -1   4  -2 1685.39   43.29
  -1   4  -3  626.18   27.24
   1   4   3  632.62   27.45
   1   4   3  628.35   23.62
  -1   4  -3  661.50   23.39
   1   4   4   11.91    4.42
   1   4   4    7.45    5.18
  -1   4  -4   14.58    4.35
  -1   4  -4    8.38    4.50
  -1   4  -5  216.22   15.52
   1   4   5  225.21   16.74
   1   4   5  213.86   19.98
  -1   4  -5  231.73   18.45
  -1   4  -6   77.32   11.76
   1   4   6   82.11   14.41
   1   4   6   65.50    9.92
  -1   4  -6   79.29   10.19
   1   4   7   10.38    4.33
  -1   4  -7   13.52    5.93
  -1   4  -7    5.53    3.86
   1   4   7   -0.52    5.87
  -1   4  -8  637.64   37.86
   1   4   8  517.17   39.26
  -1   4  -8  567.29   30.09
   1   4   8  585.47   33.60
  -1   4  -9   88.78   15.23
   1   4   9   94.60   14.85
   1   4   9   87.30   16.62
  -1   4  -9  109.74   14.10
  -1   4 -10   47.09    5.67
   1   4  10   39.25   12.22
  -1   4 -10   40.10    4.60
  -1   4 -10   41.09    9.24
  -1   4 -10   48.15    6.70
   1   4  10   31.85    8.94
  -1   4 -10   47.20   13.05
  -1   4 -10   43.09    5.33
  -1   4 -11   17.22    3.96
  -1   4 -11   18.04    3.79
  -1   4 -11   18.03    4.02
  -1   4 -11   17.68    3.54
   1   4  11   15.71    2.43
  -1   4 -11   14.08    4.20
  -1   4 -12   56.65    5.59
  -1   4 -12   61.39    6.44
  -1   4 -12   55.93    6.19
   1   4  12   51.89    4.47
  -1   4 -12   53.48    6.52
  -1   4 -12   55.65    7.04
  -1   4 -12   48.34    6.69
  -1   4 -12   51.38    6.15
  -1   4 -13  228.65   11.72
  -1   4 -13  253.01   12.48
  -1   4 -13  250.51   13.21
  -1   4 -13  244.61   11.03
  -1   4 -13  232.82   12.00
   1   4  13  262.77    9.87
  -1   4 -13  235.88   12.59
  -1   4 -13  236.87   13.09
  -1   4 -14   58.86    5.77
  -1   4 -14   55.62    5.90
   1   4  14   62.12    4.35
  -1   4 -14   55.95    5.69
  -1   4 -15   31.48    3.51
  -1   4 -15   36.20    4.18
   1   4  15   34.25    2.74
   1   4  15   31.91    3.51
  -1   4 -15   40.64    4.36
  -1   4 -15   32.19    3.80
  -1   4 -16   32.70    3.10
   1   4  16   35.76    2.72
   1   5 -16   20.39    1.92
  -1   5  16   20.26    2.07
   1   5 -15   76.07    4.81
  -1   5  15   64.98    4.30
  -1   5  15   72.87    5.04
   1   5 -15   66.75    5.37
   1   5 -15   68.69    4.98
  -1   5  14   15.56    3.00
   1   5 -14   16.98    3.23
   1   5 -14   19.68    3.90
   1   5 -14   22.10    3.98
  -1   5  14   20.80    3.48
  -1   5  13   51.19    5.49
   1   5 -13   53.59    6.21
   1   5 -13   53.80    5.62
   1   5 -13   50.80    6.74
   1   5 -13   43.78    5.49
   1   5 -12   13.63    3.44
   1   5 -12   13.50    2.97
   1   5 -12    7.33    2.58
   1   5 -12   15.75    2.97
   1   5 -12   11.02    3.80
   1   5 -11  204.17   12.65
   1   5 -11  209.17   11.30
   1   5 -11  214.46   11.31
   1   5 -11  212.07   10.88
   1   5 -10   99.48    7.51
   1   5 -10  114.46   18.32
   1   5 -10  108.95    8.01
  -1   5  10  105.54   17.34
   1   5 -10   98.53   15.17
  -1   5  10  108.27   21.60
   1   5 -10  111.74    8.12
   1   5 -10   91.66    8.72
   1   5  -9   85.17   15.52
   1   5  -9   83.72   13.20
  -1   5   9  102.15   21.19
  -1   5   9   80.69   13.67
   1   5  -8  281.35   23.15
  -1   5   8  292.47   24.74
  -1   5   8  264.59   30.47
   1   5  -8  283.98   26.03
  -1   5   7   23.55    6.82
   1   5  -7   37.37    9.05
   1   5  -7   21.26    6.48
  -1   5   7   19.44    9.47
  -1   5   6  233.43   18.85
   1   5  -6  241.90   20.71
  -1   5   6  234.42   25.30
   1   5  -6  207.10   17.38
   1   5  -5  185.62   16.87
   1   5  -5  180.46   15.31
  -1   5   5  169.91   19.67
  -1   5   5  183.36   15.42
  -1   5   4  451.55   29.11
   1   5  -4  487.66   25.43
  -1   5   4  473.30   22.46
   1   5  -4  453.20   22.41
  -1   5   3  184.49   17.44
   1   5  -3  172.05   12.93
  -1   5   3  162.87   12.03
   1   5  -3  177.99   14.46
   1   5  -2  393.49   18.12
   1   5  -2  400.10   13.77
  -1   5   2  412.26   14.85
   1   5  -2  399.68   20.99
  -1   5   2  400.08   16.49
  -1   5   1  660.16   20.09
  -1   5   1  660.54   18.40
   1   5  -1  649.41   16.30
   1   5  -1  677.45   26.70
   1   5  -1  696.57   22.35
   1   5   0 2206.47   34.82
   1   5   0 2224.15   36.56
  -1   5   0 2292.20   39.39
  -1   5   0 2203.10   25.89
   1   5   1 1773.48   35.00
  -1   5  -1 1756.32   41.83
   1   5   1 1790.52   29.23
  -1   5  -1 1727.17   36.69
  -1   5  -2 1487.47   37.03
   1   5   2 1481.48   35.55
  -1   5  -2 1440.14   35.38
  -1   5  -2 1390.02   44.21
   1   5   2 1528.49   43.70
   1   5   2 1495.34   21.65
  -1   5  -3 1290.72   43.18
   1   5   3 1300.28   43.39
   1   5   3 1288.57   36.29
  -1   5  -3 1281.26   35.86
  -1   5  -4   15.68    4.84
  -1   5  -4   20.77    5.92
   1   5   4   27.94    6.29
   1   5   4   19.73    6.73
   1   5   5  883.30   35.08
  -1   5  -5  847.87   32.96
  -1   5  -5  937.57   39.83
   1   5   5  852.23   42.46
   1   5   6  925.17   38.78
  -1   5  -6  896.42   36.12
  -1   5  -6  960.69   42.84
   1   5   6  932.18   48.57
  -1   5  -7  218.35   19.04
   1   5   7  217.58   20.11
  -1   5  -7  248.94   23.40
   1   5   7  213.17   25.22
  -1   5  -8  273.44   26.21
  -1   5  -8  271.65   22.50
   1   5   8  268.15   23.89
   1   5   8  277.75   30.92
  -1   5  -9   30.64    9.67
   1   5   9   51.52   11.08
  -1   5  -9   49.71    5.06
  -1   5  -9   72.05   12.31
  -1   5  -9   52.23    5.84
   1   5   9   28.95   12.95
  -1   5 -10  100.56   14.79
   1   5  10  117.63   21.81
   1   5  10   97.98   15.81
  -1   5 -10  123.62    9.16
  -1   5 -10  113.19    8.90
  -1   5 -10  122.26   10.61
  -1   5 -10  107.06    7.47
  -1   5 -10  136.77   20.64
  -1   5 -11  163.15   10.43
  -1   5 -11  168.67   12.26
  -1   5 -11  161.98   10.59
  -1   5 -11  180.92   10.82
  -1   5 -11  181.68    9.76
  -1   5 -12  111.46    8.46
  -1   5 -12  115.39    9.17
  -1   5 -12  117.90    7.81
  -1   5 -12  129.37    9.20
  -1   5 -12  118.62    9.96
  -1   5 -12  118.11    8.99
  -1   5 -13   77.89    6.65
  -1   5 -13   90.79    7.85
  -1   5 -13   74.21    6.71
  -1   5 -13   79.47    6.07
  -1   5 -13   76.56    7.04
  -1   5 -13   70.04    7.25
  -1   5 -13   66.42    6.83
  -1   5 -14   84.77    6.85
  -1   5 -14   78.07    6.44
  -1   5 -14   84.73    6.63
  -1   5 -15   57.87    4.73
  -1   5 -15   51.12    4.17
  -1   5 -15   66.24    4.99
   1   5  15   58.45    4.50
  -1   5 -15   63.13    4.96
   1   5  16   38.90    2.68
  -1   5 -16   42.19    2.95
  -1   6  15   14.78    2.27
   1   6 -15   12.49    2.37
  -1   6  15   13.14    2.00
   1   6 -15   10.48    1.95
   1   6 -14   76.06    5.21
   1   6 -14   70.47    6.36
   1   6 -14   80.60    5.84
  -1   6  14   65.49    5.31
   1   6 -14   70.50    5.96
  -1   6  14   67.57    5.42
   1   6 -13   19.24    4.24
   1   6 -13   17.23    3.35
  -1   6  13   18.18    3.36
   1   6 -13   18.83    4.65
   1   6 -13   11.10    2.65
   1   6 -12  149.22   10.13
   1   6 -12  152.03    9.03
   1   6 -12  151.42    9.25
   1   6 -12  139.93    9.90
   1   6 -12  140.91    8.16
   1   6 -11  190.64   10.51
   1   6 -11  181.68   10.21
   1   6 -11  194.23   10.15
   1   6 -11  187.03   12.05
   1   6 -10  129.30   10.38
   1   6 -10  136.64    9.08
   1   6 -10  127.62    8.61
   1   6  -9  127.14    8.56
  -1   6   9  130.13   18.50
   1   6  -9  139.51   17.62
   1   6  -9  158.83   21.66
  -1   6   9  138.11   24.65
  -1   6   8   23.29   10.77
   1   6  -8   33.04    8.29
   1   6  -8   29.06    8.24
  -1   6   8   29.55    8.21
  -1   6   7   13.54    8.83
   1   6  -7   11.71    5.05
  -1   6   7   16.44    5.74
   1   6  -7   17.65    5.77
  -1   6   6   39.57   12.23
   1   6  -6   33.68    8.56
  -1   6   6   28.49    7.24
   1   6  -6   25.59    7.02
  -1   6   5  501.44   26.90
   1   6  -5  539.53   30.52
  -1   6   5  520.47   36.60
   1   6  -5  468.37   26.36
  -1   6   4    7.36    5.95
  -1   6   4   17.20    4.73
   1   6  -4   10.06    3.99
   1   6  -4   19.46    5.87
  -1   6   3  501.87   31.05
   1   6  -3  463.81   23.12
   1   6  -3  453.34   25.85
  -1   6   3  493.44   21.88
  -1   6   2  353.14   16.50
   1   6  -2  355.09   22.38
   1   6  -2  330.98   18.33
  -1   6   2  363.15   24.86
   1   6  -1   70.71   10.08
  -1   6   1   62.68    6.95
   1   6  -1   73.50    8.03
   1   6   0 1462.25   32.76
   1   6   0 1427.56   29.06
  -1   6   0 1431.02   35.01
   1   6   1  958.04   27.03
  -1   6  -1  925.38   33.44
  -1   6  -1  928.80   29.78
   1   6   1  991.97   24.27
  -1   6  -2  135.09   15.42
  -1   6  -2  138.39   12.44
  -1   6  -2  139.67   12.21
   1   6   2  153.86   15.59
   1   6   2  144.18   11.66
   1   6   3  883.23   31.55
  -1   6  -3  971.33   41.39
  -1   6  -3  844.16   31.70
   1   6   3  858.88   39.40
   1   6   4  998.47   45.81
  -1   6  -4  941.72   35.30
  -1   6  -4  998.11   43.09
   1   6   4  955.39   35.68
   1   6   5  104.44   12.71
  -1   6  -5  105.13   14.61
  -1   6  -5   94.36   12.12
   1   6   5  110.50   17.33
   1   6   6   40.97    8.17
   1   6   6   32.57   10.69
  -1   6  -6   49.02   10.86
  -1   6  -6   37.16    8.45
  -1   6  -7  174.47   18.18
   1   6   7  154.11   22.68
  -1   6  -7  198.01   22.33
   1   6   7  164.92   18.47
   1   6   8  348.72   36.17
  -1   6  -8  306.32   25.11
   1   6   8  317.99   26.65
  -1   6  -8  353.65   31.15
   1   6   9   52.17   11.34
  -1   6  -9   28.43    8.21
  -1   6  -9   31.26    4.79
  -1   6  -9   38.62    4.52
  -1   6  -9   42.08   11.18
  -1   6 -10   75.52    6.23
  -1   6 -10   70.37    6.99
  -1   6 -10   65.46    6.93
  -1   6 -11   57.00    6.59
  -1   6 -11   59.56    7.60
  -1   6 -11   55.12    6.14
  -1   6 -11   68.44    5.86
  -1   6 -11   59.84    6.43
  -1   6 -12   41.20    5.36
  -1   6 -12   41.63    5.23
  -1   6 -12   35.70    5.88
  -1   6 -12   41.07    4.44
  -1   6 -12   37.02    5.09
  -1   6 -13   52.64    5.30
  -1   6 -13   53.50    6.07
  -1   6 -13   47.29    5.79
  -1   6 -13   49.06    5.54
  -1   6 -13   49.58    4.45
  -1   6 -13   52.79    5.97
  -1   6 -13   47.75    5.17
  -1   6 -14  231.43    9.96
   1   6  14  224.53    9.46
  -1   6 -14  226.19   10.17
  -1   6 -14  213.21    9.96
  -1   6 -15   26.95    2.86
  -1   6 -15   17.78    2.20
  -1   6 -15   18.66    2.57
   1   6  15   22.45    2.69
  -1   6 -15   23.89    2.88
  -1   7  15    7.43    1.44
   1   7 -15    7.44    1.57
  -1   7  15    9.15    1.59
  -1   7  15    5.81    1.14
   1   7 -14    7.99    2.47
   1   7 -14    6.97    1.91
  -1   7  14   14.54    2.65
  -1   7  14    6.14    1.98
   1   7 -14    7.67    2.27
   1   7 -13    2.21    1.65
  -1   7  13   -0.19    2.03
   1   7 -13    3.98    2.49
   1   7 -13   -0.85    2.04
   1   7 -12  131.81    8.22
   1   7 -12  120.32    8.69
   1   7 -12  125.60    7.61
   1   7 -12  133.66    9.32
   1   7 -11  122.95    8.25
   1   7 -11  132.45    8.51
   1   7 -11  116.30    9.41
   1   7 -10   27.04    4.09
   1   7 -10   18.81    3.46
   1   7 -10   21.54    4.64
   1   7  -9   75.60    6.68
   1   7  -8    7.26    4.11
   1   7  -8   20.33    7.44
   1   7  -7  220.13   21.57
   1   7  -7  221.73   23.56
  -1   7   7  213.81   21.12
  -1   7   7  224.42   30.35
   1   7  -6  289.54   23.54
  -1   7   6  319.20   34.06
  -1   7   6  321.31   24.14
   1   7  -6  316.75   26.68
  -1   7   5   89.83   12.13
   1   7  -5   60.31   10.48
   1   7  -5  107.59   14.80
  -1   7   5   62.97   13.70
  -1   7   4    6.99    3.30
   1   7  -4   11.98    5.07
   1   7  -4    7.40    3.78
   1   7  -3   88.12   12.71
  -1   7   3   99.22   15.41
   1   7  -3   76.49   10.38
   1   7  -2   37.67    7.84
  -1   7   2   19.44    7.48
   1   7  -2   26.22    5.59
   1   7  -1   13.24    4.36
   1   7  -1   21.13    6.36
   1   7   0  372.97   24.90
   1   7   0  350.15   17.55
  -1   7   0  387.65   19.97
  -1   7  -1   12.42    4.78
  -1   7  -1   15.34    6.17
   1   7   2  880.21   41.57
  -1   7  -2  826.68   41.77
  -1   7  -2  861.33   33.00
   1   7   3  182.78   14.84
   1   7   3  175.58   19.94
  -1   7  -3  168.05   19.08
  -1   7  -3  168.44   15.46
  -1   7  -4   34.62    8.72
   1   7   4   34.03    7.08
  -1   7  -4   31.23    7.70
   1   7   4   29.26    9.85
   1   7   5    2.60    2.53
  -1   7  -5    6.29    4.80
   1   7   5   12.82   10.07
  -1   7  -5    3.76    3.77
  -1   7  -6  276.19   26.53
   1   7   6  241.39   28.43
   1   7   6  246.26   21.38
  -1   7  -6  207.52   20.15
  -1   7  -7  143.34   19.95
  -1   7  -7   89.89   13.85
   1   7   7  109.70   21.20
   1   7   7  123.68   16.03
   1   7   8  259.58   25.20
   1   7   8  200.84   28.14
  -1   7  -8  300.72   30.48
  -1   7  -8  250.83   23.93
  -1   7  -9   99.71    8.30
  -1   7 -10  701.68   21.60
  -1   7 -10  720.86   21.50
  -1   7 -11  164.43   10.27
  -1   7 -11  154.77    9.70
  -1   7 -11  163.63   11.91
  -1   7 -11  156.32    9.81
  -1   7 -12   40.36    5.00
  -1   7 -12   46.54    5.09
  -1   7 -12   45.56    6.26
  -1   7 -12   48.30    5.40
  -1   7 -13    9.65    2.39
  -1   7 -13   10.65    3.20
  -1   7 -13    5.18    2.64
  -1   7 -13    6.40    2.28
  -1   7 -13    8.40    2.39
  -1   7 -13    9.86    3.26
  -1   7 -14    4.06    1.70
  -1   7 -14    6.79    1.85
  -1   7 -14    3.87    1.79
   1   7  14    3.58    1.54
   1   7  15   19.02    2.13
  -1   7 -15   21.63    2.31
  -1   7 -15   16.74    1.94
  -1   8  14  157.66    6.54
   1   8 -14  164.40    7.47
  -1   8  14  155.30    6.47
   1   8 -14  165.03    6.88
  -1   8  14  165.41    6.41
   1   8 -13   59.88    5.83
  -1   8  13   59.98    4.73
   1   8 -13   64.55    5.47
   1   8 -13   68.04    4.74
   1   8 -12   66.53    5.37
  -1   8  12   51.22    4.92
   1   8 -12   65.21    6.29
   1   8 -12   58.07    5.66
   1   8 -11   49.08    4.88
   1   8 -11   52.83    6.26
   1   8 -11   57.24    5.38
   1   8 -10  312.49   12.90
   1   8 -10  300.26   15.22
   1   8 -10  331.05   13.25
   1   8  -9  540.02   17.51
   1   8  -7  349.18   28.41
   1   8  -7  351.65   31.37
  -1   8   7  324.71   38.11
   1   8  -6   33.44    8.64
  -1   8   6   41.53   13.58
   1   8  -6   36.87    9.95
   1   8  -5  433.89   28.86
   1   8  -5  506.82   34.35
  -1   8   5  557.28   44.73
  -1   8   4  489.54   39.20
   1   8  -4  450.23   31.19
   1   8  -4  367.65   25.16
   1   8  -3  382.95   24.32
   1   8  -3  401.91   28.84
  -1   8   3  410.39   34.23
  -1   8   2  323.38   29.35
   1   8  -2  301.86   20.33
   1   8  -2  347.64   26.72
   1   8  -1  108.91   14.82
   1   8  -1   80.67    9.92
   1   8   0   58.91   10.79
  -1   8   0   41.98    8.88
   1   8   1   27.04    9.04
   1   8   1   30.98    8.02
  -1   8  -1   26.72    6.10
  -1   8  -1   30.61    9.72
  -1   8  -2  268.71   26.08
  -1   8  -2  258.65   19.64
   1   8   2  231.65   24.24
  -1   8  -3   74.84   11.30
  -1   8  -3   92.49   15.26
   1   8   3   52.98   12.28
  -1   8  -4  160.26   17.16
  -1   8  -4  187.14   22.05
   1   8   4  182.63   23.90
   1   8   5 1059.83   60.55
  -1   8  -5 1131.98   55.50
  -1   8  -5  926.70   42.81
  -1   8  -6  450.05   30.98
   1   8   6  496.57   31.32
  -1   8  -6  501.65   37.68
   1   8   6  514.41   44.49
   1   8   7  212.65   21.72
  -1   8  -7  283.46   29.40
  -1   8  -7  278.79   25.38
   1   8   7  230.11   30.77
  -1   8  -9  240.96   12.46
  -1   8 -10  300.61   13.50
  -1   8 -10  302.15   13.87
  -1   8 -11   98.18    7.52
  -1   8 -11  104.19    7.51
  -1   8 -11   97.58    8.99
  -1   8 -11  106.64    8.08
  -1   8 -12   19.72    3.22
  -1   8 -12   15.54    3.44
  -1   8 -12   18.13    3.22
  -1   8 -12   19.78    3.35
  -1   8 -13    0.67    1.86
  -1   8 -13   -0.09    1.64
   1   8  13   -1.80    1.60
  -1   8 -13    1.59    2.12
  -1   8 -13    0.45    0.95
  -1   8 -13    0.53    1.61
  -1   8 -14   65.16    4.40
  -1   8 -14   77.25    4.41
  -1   8 -14   67.30    4.27
   1   8  14   70.53    4.32
   1   8  14   70.33    4.32
  -1   9  13    4.28    1.26
   1   9 -13    3.53    1.46
   1   9 -13    6.08    2.12
  -1   9  13    1.57    1.27
  -1   9  13    4.31    1.39
   1   9 -12   20.49    3.35
   1   9 -12   20.63    2.63
   1   9 -12   18.01    2.84
  -1   9  12   17.43    2.69
   1   9 -11    1.27    1.25
  -1   9  11    1.34    1.35
   1   9 -10   34.32    4.05
   1   9 -10   38.43    5.73
   1   9  -9   17.56    3.04
   1   9  -5  419.13   32.69
  -1   9   5  513.00   45.88
   1   9  -5  413.90   29.98
   1   9  -4   35.07    8.87
   1   9  -4   44.38   10.46
   1   9  -3  114.79   16.04
  -1   9   3   93.78   17.59
   1   9  -3   97.58   13.39
  -1   9   2   60.86   13.86
   1   9  -2   91.62   14.32
  -1   9   1   64.59   15.18
   1   9  -1   79.46   13.45
  -1   9   0  213.38   24.88
  -1   9  -1   38.30   11.34
   1   9   1   23.64    8.50
   1   9   2  425.81   36.59
  -1   9  -2  446.89   36.09
  -1   9  -2  427.75   27.02
  -1   9  -3  117.98   15.07
  -1   9  -3  143.99   20.61
   1   9   3  150.57   23.13
   1   9   4   -3.64    5.88
  -1   9  -4  -11.81    6.35
  -1   9  -4    9.24    6.39
   1   9   5  405.25   40.18
  -1   9  -5  412.41   35.09
  -1   9  -5  362.41   28.12
  -1   9  -9  111.99    8.28
  -1   9 -10   11.12    2.89
  -1   9 -10    7.09    2.64
  -1   9 -11  108.57    6.94
  -1   9 -11  102.97    7.10
  -1   9 -11  108.48    7.35
  -1   9 -11  100.64    8.24
  -1   9 -12   31.24    3.62
  -1   9 -12   19.66    2.59
  -1   9 -12   25.27    3.76
  -1   9 -12   27.37    3.34
  -1   9 -12   23.43    3.53
  -1   9 -13    4.30    1.73
  -1   9 -13   -0.35    1.35
   1   9  13    3.54    1.23
  -1   9 -13    2.80    1.21
  -1   9 -13    4.44    1.63
   1  10 -13   65.78    3.96
  -1  10  13   67.09    3.49
  -1  10  12   87.08    4.23
  -1  10  12   94.32    5.42
   1  10 -12   99.77    6.66
  -1  10  12   82.86    4.54
  -1  10  11    9.19    1.91
   1  10 -11   13.40    2.64
  -1  10  11    9.95    1.86
   1  10 -11   11.89    2.67
  -1  10  10  204.96    8.31
   1  10 -10  208.37   10.75
  -1  10   9   12.15    2.34
  -1  10   2  199.27   26.21
  -1  10   2  212.47   29.28
  -1  10   1  364.61   35.05
  -1  10   1  392.77   38.95
  -1  10   0  279.75   32.57
  -1  10   0  277.51   29.97
   1  10   0  292.38   33.13
  -1  10  -1  115.57   19.01
   1  10   1  111.05   21.41
   1  10   2   30.06   12.47
  -1  10  -2   33.77   11.05
  -1  10  -8    5.24    2.40
  -1  10  -9   18.41    3.33
  -1  10  -9   18.08    3.50
  -1  10 -10   14.79    2.53
  -1  10 -10   21.08    3.31
  -1  10 -10   23.71    3.43
  -1  10 -10   23.17    4.59
  -1  10 -11    4.53    2.19
   1  10  11    2.04    1.23
  -1  10 -11    3.48    1.34
  -1  10 -11    0.19    1.22
  -1  10 -12   36.10    3.70
  -1  10 -12   30.69    3.36
   1  10  12   38.03    3.06
  -1  10 -12   31.28    2.80
  -1  10 -12   36.13    3.94
  -1  10 -13    1.67    0.79
   1  10  13    4.87    1.14
   1  11 -12   69.15    4.06
   1  11 -11    7.63    1.56
  -1  11  11    7.11    1.74
   1  11 -10   26.41    3.46
   1  11 -10   15.91    2.46
   1  11  -9  172.95    9.53
  -1  11  -8   95.34    6.60
  -1  11  -9   32.95    3.53
  -1  11  -9   38.29    4.09
  -1  11 -10   62.58    4.35
  -1  11 -10   58.53    4.05
  -1  11 -10   67.74    5.96
  -1  11 -11   59.74    4.50
  -1  11 -11   50.64    4.10
  -1  12  10   33.76    2.80
   1  12  -9  112.29    5.56
  -1  12   9  110.31    5.30
   1  12  -8   51.25    4.87
  -1  12  -8   93.52    5.53
  -1  12  -9   91.05    6.31
  -1  12 -10   24.05    2.63
  -1  12 -10   14.70    2.11
  -1  13  -8   22.96    2.82
   2 -14  -6   60.94    2.89
   2 -14  -5   14.35    1.66
   2 -14  -5   16.14    1.72
   2 -14  -4   88.95    4.29
   2 -14  -4   89.23    4.17
   2 -14  -3    4.78    1.14
   2 -14  -3    1.32    0.95
   2 -14  -2    1.16    0.56
   2 -14  -2  145.85    5.45
   2 -14  -1   39.36    3.08
   2 -14  -1   38.76    2.78
   2 -14   0   63.27    4.17
   2 -14   0   68.00    3.44
   2 -14   1   49.23    3.83
   2 -14   2   16.88    2.39
   2 -14   2   15.72    1.85
   2 -14   3   78.94    4.78
   2 -14   3   73.40    3.99
  -2 -14  -4   72.36    3.20
   2 -14   4   86.28    4.79
   2 -14   4   86.86    4.32
  -2 -14  -5    3.99    0.81
   2 -14   5    8.40    1.40
   2 -14   6   56.86    3.03
   2 -13  -8   22.29    2.17
   2 -13  -8   21.45    1.88
   2 -13  -7  131.60    5.92
   2 -13  -7  140.22    5.30
   2 -13  -6   18.67    2.59
   2 -13  -6   16.78    2.20
   2 -13  -5  189.40    7.15
  -2 -13   5  186.10    7.66
   2 -13  -5  175.75    7.86
  -2 -13   4    4.81    1.58
   2 -13  -4    0.91    1.39
   2 -13  -4    4.54    1.70
   2 -13  -3   11.65    1.93
  -2 -13   3   17.16    2.47
   2 -13  -3   15.48    2.72
   2 -13  -3   12.96    2.10
   2 -13  -2   18.21    2.51
  -2 -13   2   18.35    2.42
   2 -13  -2   18.20    2.83
   2 -13  -2   16.57    2.43
   2 -13  -1   99.80    6.06
   2 -13  -1   96.18    5.35
   2 -13  -1   96.70    6.15
   2 -13   0   68.98    4.42
   2 -13   0   71.55    5.38
   2 -13   1   79.80    5.05
   2 -13   1   82.62    5.93
   2 -13   1   85.75    4.62
   2 -13   1   88.13    5.29
   2 -13   2   15.21    2.36
   2 -13   2   10.77    2.44
   2 -13   2   12.76    2.03
  -2 -13  -2   17.01    2.18
  -2 -13  -3   67.70    4.25
   2 -13   3   59.87    4.59
   2 -13   3   58.99    5.06
   2 -13   4  110.97    6.70
  -2 -13  -4  117.70    5.59
   2 -13   4  108.41    6.16
  -2 -13  -5   19.19    2.31
   2 -13   5   16.46    2.62
   2 -13   5   17.56    2.81
  -2 -13  -6   83.87    4.42
   2 -13   6   80.57    4.98
  -2 -13  -7  104.53    4.56
   2 -13   7  104.57    5.17
   2 -13   8   44.23    2.98
  -2 -13  -8   46.01    2.71
   2 -12 -10    9.60    1.13
   2 -12 -10   10.26    1.60
   2 -12  -9   33.40    3.22
   2 -12  -9   33.71    2.61
  -2 -12   9   32.80    2.37
  -2 -12   8    3.57    1.00
   2 -12  -8    3.15    1.21
   2 -12  -8    4.38    1.73
   2 -12  -7   38.71    4.24
  -2 -12   7   44.18    4.48
   2 -12  -7   41.01    3.61
  -2 -12   7   45.02    3.16
   2 -12  -6   71.36    5.70
  -2 -12   6   81.85    5.92
   2 -12  -6   70.83    4.96
   2 -12  -5   80.88    5.45
  -2 -12   5   85.66    6.34
   2 -12  -5   72.32    5.97
   2 -12  -4   34.09    3.73
   2 -12  -4   33.53    4.28
  -2 -12   4   31.16    3.88
  -2 -12   3   79.22    6.29
   2 -12  -3   74.83    5.44
   2 -12  -3   79.89    5.60
  -2 -12   3   79.69    5.84
   2 -12  -3   75.85    6.20
   2 -12  -2   12.18    2.75
   2 -12  -2   15.62    2.71
  -2 -12   2   15.17    2.61
   2 -12  -2   14.13    2.54
  -2 -12   2   13.37    2.69
  -2 -12   1  228.16    9.77
   2 -12  -1  228.37    9.12
   2 -12  -1  236.16   10.50
   2 -12  -1  226.29   10.43
   2 -12   0    9.55    2.53
   2 -12   0    5.45    1.51
   2 -12   0    6.46    2.20
   2 -12   0    6.36    1.70
  -2 -12   0    7.97    1.90
  -2 -12  -1  315.98    9.77
   2 -12   1  319.93   11.34
   2 -12   1  328.45   12.75
   2 -12   1  303.54   11.70
   2 -12   1  309.46   10.00
   2 -12   2  166.93    8.43
  -2 -12  -2  160.08    7.21
   2 -12   2  166.79    9.21
   2 -12   2  161.99    6.93
   2 -12   3   18.45    3.11
   2 -12   3   22.82    3.00
   2 -12   3   21.01    3.65
  -2 -12  -3   17.18    2.58
   2 -12   4   85.76    5.45
  -2 -12  -4   84.95    5.44
   2 -12   4   85.74    6.58
   2 -12   4   95.97    6.65
   2 -12   5   28.40    3.98
  -2 -12  -5   23.64    3.01
   2 -12   5   29.42    3.89
   2 -12   6    2.23    1.74
  -2 -12  -6    1.93    1.32
   2 -12   6    2.95    1.99
   2 -12   7    3.61    1.92
  -2 -12  -7    1.49    1.24
   2 -12   7    3.18    1.76
   2 -12   7    5.78    2.14
  -2 -12  -8   96.34    4.94
   2 -12   8   90.00    6.12
   2 -12   8   96.20    5.57
  -2 -12  -9   35.36    2.74
   2 -12   9   39.51    3.15
   2 -12   9   36.06    3.49
  -2 -12 -10   11.62    1.41
   2 -11 -11   14.60    2.05
  -2 -11  11   15.13    1.74
   2 -11 -11   10.90    1.22
  -2 -11  10  199.86    6.78
   2 -11 -10  182.55    6.10
   2 -11 -10  184.41    7.90
   2 -11  -9   17.22    2.36
   2 -11  -9   14.20    2.89
   2 -11  -8   96.44    5.52
  -2 -11   8  103.74    6.91
   2 -11  -8   97.13    6.92
   2 -11  -7   23.34    3.77
   2 -11  -7   29.47    3.43
  -2 -11   7   35.44    4.57
   2 -11  -6  101.18    6.31
   2 -11  -6  101.08    7.58
  -2 -11   6  112.66    7.60
   2 -11  -5   72.87    6.64
  -2 -11   5   67.85    5.89
   2 -11  -5   65.45    5.17
  -2 -11   5   63.92    6.09
  -2 -11   4   36.54    4.54
   2 -11  -4   45.89    4.39
   2 -11  -4   38.24    4.17
   2 -11  -4   40.69    4.94
  -2 -11   4   41.44    4.88
   2 -11  -3  222.82   11.24
   2 -11  -3  203.78    9.14
  -2 -11   3  234.66   10.56
  -2 -11   3  224.67   10.76
   2 -11  -3  240.06   10.32
   2 -11  -2  157.45    8.69
   2 -11  -2  157.75    9.24
  -2 -11   2  165.31    9.11
   2 -11  -2  160.61    8.08
  -2 -11   2  173.70    8.90
  -2 -11   1   79.45    6.08
  -2 -11   1   71.60    5.51
   2 -11  -1   73.96    5.53
   2 -11  -1   68.21    6.09
   2 -11  -1   71.81    6.08
   2 -11   0   62.22    5.77
   2 -11   0   64.04    5.21
   2 -11   0   69.28    6.16
  -2 -11   0   68.18    5.47
   2 -11   0   66.41    5.11
   2 -11   1   34.30    4.32
  -2 -11  -1   29.13    3.15
   2 -11   1   27.01    3.29
   2 -11   1   31.37    3.86
   2 -11   1   33.36    4.37
  -2 -11  -2   64.01    4.84
   2 -11   2   68.71    5.90
   2 -11   2   69.82    5.79
   2 -11   2   70.12    6.32
   2 -11   2   63.27    4.68
   2 -11   3   45.66    3.83
   2 -11   3   44.62    5.12
  -2 -11  -3   43.75    4.10
   2 -11   3   43.79    4.74
   2 -11   4   80.53    5.86
   2 -11   4   93.21    7.06
   2 -11   4   88.95    7.04
   2 -11   5   81.26    6.57
   2 -11   5   80.32    5.69
   2 -11   5   77.56    6.54
   2 -11   6   59.06    4.73
  -2 -11  -6   54.02    4.96
   2 -11   6   62.29    5.82
   2 -11   6   54.56    5.42
  -2 -11  -7   62.75    5.16
   2 -11   7   58.47    5.48
   2 -11   7   58.99    5.37
   2 -11   8    1.54    1.85
  -2 -11  -8    4.63    1.02
  -2 -11  -8    2.75    1.01
   2 -11   9   46.69    4.10
   2 -11   9   42.88    4.82
  -2 -11  -9   47.69    3.77
  -2 -11  -9   46.03    3.91
  -2 -11  -9   46.54    2.81
  -2 -11 -10   34.28    2.13
   2 -11  10   39.67    3.26
  -2 -11 -10   42.92    3.32
  -2 -11 -10   38.19    3.04
   2 -11  10   42.49    4.32
   2 -11  11   22.80    2.76
  -2 -11 -11   26.59    2.13
   2 -10 -12   30.74    3.02
  -2 -10  12   43.24    3.02
   2 -10 -11  208.45    6.38
   2 -10 -11  204.80    8.61
   2 -10 -10   15.52    2.16
  -2 -10  10   15.88    3.02
   2 -10 -10   14.15    2.92
  -2 -10   9   46.12    5.14
   2 -10  -9   41.05    4.92
  -2 -10   9   44.09    4.64
   2 -10  -9   41.07    3.79
   2 -10  -8  108.43    6.36
   2 -10  -8  110.43    7.99
  -2 -10   8  120.57    7.86
  -2 -10   8  123.37    8.62
   2 -10  -7  181.70   10.39
   2 -10  -7  173.97    8.19
  -2 -10   7  185.61    9.94
   2 -10  -6    7.43    2.65
  -2 -10   6    8.81    2.71
  -2 -10   6   12.48    3.25
   2 -10  -6    9.06    2.14
   2 -10  -5   61.27    5.11
  -2 -10   5   62.64    5.85
   2 -10  -5   56.68    6.03
  -2 -10   5   52.24    5.60
   2 -10  -4   86.42    7.16
   2 -10  -4   87.43    6.18
  -2 -10   4   80.25    6.65
   2 -10  -4   81.02    5.88
  -2 -10   4   85.57    6.67
   2 -10  -3   11.16    2.42
  -2 -10   3   15.86    3.25
   2 -10  -3   15.82    3.44
  -2 -10   3   17.37    3.08
   2 -10  -3   13.70    2.66
   2 -10  -2  574.77   15.20
  -2 -10   2  567.53   16.16
   2 -10  -2  575.61   16.64
   2 -10  -2  548.25   17.27
  -2 -10   2  572.19   16.74
   2 -10  -1  132.33    8.35
   2 -10  -1  148.24    7.71
  -2 -10   1  146.47    8.00
   2 -10  -1  146.84    8.67
   2 -10  -1  138.53   23.63
  -2 -10   1  145.07    8.20
  -2 -10   0  199.32    9.31
   2 -10   0  182.35    8.83
   2 -10   0  213.40   10.61
   2 -10   0  195.64   10.07
   2 -10   0  200.36    8.81
   2 -10   0  188.60   25.52
  -2 -10  -1    3.11    1.17
   2 -10   1    0.67    1.31
   2 -10   1    0.51    1.11
   2 -10   1    0.12    1.46
   2 -10   2  441.30   15.02
   2 -10   2  456.86   12.78
   2 -10   2  494.77   16.46
   2 -10   2  457.40   14.76
   2 -10   3  110.78    7.59
   2 -10   3  107.25    6.08
   2 -10   3  115.98    8.12
   2 -10   3  103.98    7.27
   2 -10   4   22.13    3.36
   2 -10   4   28.50    4.15
   2 -10   4   20.57    3.53
   2 -10   5   25.92    3.98
  -2 -10  -5   28.70    3.96
   2 -10   5   24.96    3.94
   2 -10   5   21.91    3.33
   2 -10   6   43.43    4.98
  -2 -10  -6   52.60    5.31
  -2 -10  -6   49.72    3.84
   2 -10   6   56.64    5.76
   2 -10   6   53.16    4.87
  -2 -10  -7   70.50    6.08
   2 -10   7   68.16    5.32
   2 -10   7   60.50    5.75
   2 -10   7   62.89    5.85
  -2 -10  -7   68.74    4.45
  -2 -10  -8   16.97    3.06
   2 -10   8   16.65    3.02
   2 -10   8   15.42    3.25
  -2 -10  -8   14.88    2.12
   2 -10   9    1.22    1.56
  -2 -10  -9    3.96    1.70
   2 -10   9    1.58    2.93
  -2 -10  -9    3.54    1.17
   2 -10  10   81.01    6.94
  -2 -10 -10   79.19    4.19
   2 -10  10   83.27    5.41
  -2 -10 -10   69.53    5.26
  -2 -10 -11   45.28    3.31
   2 -10  11   43.08    3.18
   2 -10  11   48.80    5.04
  -2 -10 -11   51.31    3.04
  -2 -10 -11   46.55    3.90
  -2 -10 -12    1.45    0.67
   2 -10  12    0.50    1.18
  -2 -10 -12    1.49    0.58
  -2 -10 -12    0.99    0.67
   2  -9 -13    1.35    1.13
  -2  -9  13    1.35    0.51
  -2  -9  13    3.31    1.23
   2  -9 -12    8.93    2.26
  -2  -9  12    7.28    1.39
   2  -9 -11   92.31    6.63
   2  -9 -11   92.69    6.23
  -2  -9  11  102.97    5.39
  -2  -9  11   81.53    6.79
   2  -9 -11   98.29    4.96
   2  -9 -10   68.24    4.66
  -2  -9  10   80.65    5.11
   2  -9 -10   83.29    4.43
  -2  -9  10   72.90    6.91
   2  -9 -10   75.40    6.50
   2  -9 -10   77.35    6.27
  -2  -9  10   69.18    5.62
  -2  -9   9   58.02    5.48
   2  -9  -9   53.97    5.51
   2  -9  -9   48.94    5.48
  -2  -9   9   65.71    4.85
   2  -9  -9   54.02    4.48
  -2  -9   9   63.49    6.57
  -2  -9   8  100.22    6.07
   2  -9  -8   87.74    7.46
   2  -9  -8   98.12    6.11
  -2  -9   8   96.74    7.25
   2  -9  -8   89.68    7.43
  -2  -9   8  112.92    8.74
   2  -9  -7  232.84   11.95
  -2  -9   7  231.57    9.18
   2  -9  -7  231.77   11.86
  -2  -9   7  222.17   10.92
   2  -9  -7  210.53    9.11
   2  -9  -6  122.68    8.63
  -2  -9   6  123.18    8.20
   2  -9  -6  126.09    8.84
   2  -9  -6  120.78    6.92
  -2  -9   6  116.70    8.11
   2  -9  -5  192.06   10.55
   2  -9  -5  194.30   10.72
  -2  -9   5  191.22    9.96
   2  -9  -5  182.21    8.44
  -2  -9   5  185.22    9.90
  -2  -9   4  117.12    7.70
   2  -9  -4  109.00    6.47
   2  -9  -4  117.68    8.09
  -2  -9   4  118.81    7.61
   2  -9  -4  120.59   20.50
  -2  -9   3  376.35   13.30
  -2  -9   3  356.45   12.81
   2  -9  -3  358.98   34.17
   2  -9  -3  362.28   11.64
   2  -9  -3  355.73   13.79
   2  -9  -2    4.89    1.56
   2  -9  -2    2.63    1.74
  -2  -9   2    1.61    1.30
  -2  -9   2    0.76    1.06
   2  -9  -1  138.70    7.07
   2  -9  -1  128.92   20.23
   2  -9   0  109.74   18.48
   2  -9   1  301.31   12.22
   2  -9   1  261.56   29.20
   2  -9   2  645.19   18.08
   2  -9   2  606.61   17.11
   2  -9   2  626.05   45.85
   2  -9   3  281.82   11.62
   2  -9   3  264.68   30.52
   2  -9   3  274.80   11.89
   2  -9   3  314.20   12.47
   2  -9   3  247.71    9.08
   2  -9   4  422.54   14.53
   2  -9   4  444.56   15.16
   2  -9   4  406.22   38.72
   2  -9   5  689.44   17.71
   2  -9   5  748.23   19.83
  -2  -9  -5  654.25   14.29
  -2  -9  -5  704.66   19.01
   2  -9   5  665.82   50.07
   2  -9   5  753.45   19.86
   2  -9   6   91.53    6.55
   2  -9   6   78.47    6.53
  -2  -9  -6   83.79    5.18
   2  -9   6   80.31    6.60
   2  -9   7  437.35   15.14
  -2  -9  -7  464.11   12.26
   2  -9   7  467.97   15.74
   2  -9   7  460.45   14.46
   2  -9   8   12.43    2.90
  -2  -9  -8   14.91    2.35
   2  -9   8   14.97    3.12
  -2  -9  -9   13.22    2.16
   2  -9   9   12.30    2.80
   2  -9  10    5.87    3.47
   2  -9  10    5.35    1.63
  -2  -9 -10    3.75    1.31
   2  -9  11   65.07    6.62
   2  -9  11   58.76    4.24
  -2  -9 -11   56.27    3.76
   2  -9  12   17.44    3.37
  -2  -9 -12   21.36    2.15
  -2  -9 -12   19.26    2.72
  -2  -9 -13    4.57    1.24
  -2  -9 -13    3.86    0.90
   2  -9  13    1.65    1.21
  -2  -9 -13    2.76    0.72
  -2  -8  14   15.95    1.78
   2  -8 -14   15.68    2.07
  -2  -8  14   14.41    1.54
  -2  -8  13   22.92    2.44
   2  -8 -13   23.99    3.17
   2  -8 -13   25.09    2.78
   2  -8 -12    8.27    2.65
  -2  -8  12    6.35    1.61
   2  -8 -12    8.67    2.13
   2  -8 -11  125.37    4.61
   2  -8 -11  106.33    5.47
  -2  -8  11  107.16    8.51
   2  -8 -11  119.92    5.62
   2  -8 -11  122.05    7.96
  -2  -8  11  127.79    6.76
  -2  -8  10   12.85    3.82
   2  -8 -10   14.41    2.13
  -2  -8  10   14.24    2.48
   2  -8 -10   13.78    2.27
  -2  -8  10   14.33    2.99
   2  -8 -10    5.36    2.22
   2  -8 -10   14.31    1.67
   2  -8  -9  191.40    7.45
  -2  -8   9  183.62    8.50
  -2  -8   9  170.74    9.29
   2  -8  -9  188.35   10.78
  -2  -8   9  183.53   11.58
   2  -8  -8   45.69    3.65
  -2  -8   8   46.66    4.37
  -2  -8   8   43.02    4.79
  -2  -8   8   50.19    6.04
   2  -8  -8   48.18    5.55
  -2  -8   7   59.27    6.37
  -2  -8   7   53.55    5.29
  -2  -8   7   59.92    4.79
   2  -8  -7   65.90    6.55
  -2  -8   6    0.94    1.42
  -2  -8   6    1.94    1.95
  -2  -8   6    0.89    1.46
   2  -8  -6    2.60    1.79
  -2  -8   5   16.70    3.06
   2  -8  -5   27.35    4.04
   2  -8  -5   27.44    4.04
   2  -8  -5   26.33    9.24
  -2  -8   5   18.29    3.11
   2  -8  -4  230.84   25.86
   2  -8  -3  590.08   40.87
   2  -8  -2  271.13   27.30
   2  -8  -1  228.24   25.35
   2  -8   0   24.68    8.43
   2  -8   1   43.44   11.87
   2  -8   2  123.58   19.01
   2  -8   3  984.09   55.12
  -2  -8  -4  166.79   18.58
   2  -8   4  166.54   23.03
   2  -8   5  142.21    8.28
   2  -8   5  157.12    8.69
  -2  -8  -5  167.61   19.23
   2  -8   6    9.63    2.40
  -2  -8  -6   -0.66    2.59
   2  -8   6    8.76    2.19
   2  -8   6   20.22    8.81
  -2  -8  -6   12.18    2.16
   2  -8   6    8.08    2.06
   2  -8   7  530.70   16.38
  -2  -8  -7  487.01   12.80
   2  -8   7  513.79   15.40
   2  -8   7  486.24   15.78
  -2  -8  -7  518.42   37.74
   2  -8   8   71.24    6.08
   2  -8   8   73.48    6.19
  -2  -8  -8   79.86    4.92
  -2  -8  -8   69.45    4.97
   2  -8   9  139.47    8.16
  -2  -8  -9  125.26    5.16
  -2  -8  -9  135.41    6.35
  -2  -8  -9  127.76    6.63
   2  -8   9  139.36    8.26
   2  -8  10  252.50   10.35
  -2  -8 -10  219.85    6.73
   2  -8  10  258.29   14.14
  -2  -8 -10  227.52    8.66
  -2  -8 -11  190.61    5.93
  -2  -8 -11  186.03    7.48
  -2  -8 -12   60.10    4.00
   2  -8  12   69.81    6.86
  -2  -8 -12   61.31    3.09
  -2  -8 -13   18.68    1.52
  -2  -8 -13   15.44    1.89
   2  -8  13   16.76    3.09
  -2  -8 -14    4.54    0.61
  -2  -8 -14    4.36    1.09
  -2  -7  15   25.66    1.90
   2  -7 -15   23.08    2.09
  -2  -7  14   54.46    3.63
   2  -7 -14   55.46    4.24
   2  -7 -14   54.81    3.96
   2  -7 -13  211.91    5.81
   2  -7 -13  190.95    8.78
  -2  -7  13  197.83    7.88
   2  -7 -12   25.79    3.56
   2  -7 -12   25.50    3.78
  -2  -7  12   26.92    3.34
   2  -7 -12   28.15    2.33
   2  -7 -11   13.97    1.80
   2  -7 -11   10.90    2.57
  -2  -7  11   13.20    2.59
   2  -7 -11   14.36    2.20
   2  -7 -11   12.83    3.07
  -2  -7  11   14.62    4.04
   2  -7 -10   49.37    5.66
   2  -7 -10   46.81    5.40
   2  -7 -10   50.72    6.00
  -2  -7  10   45.71    4.42
  -2  -7  10   47.62    4.85
   2  -7 -10   51.78    3.34
  -2  -7  10   51.13    6.39
   2  -7 -10   58.08    4.35
   2  -7  -9  617.15   18.94
  -2  -7   9  623.48   21.29
   2  -7  -9  575.88   19.01
  -2  -7   9  571.52   15.20
   2  -7  -9  593.96   19.95
  -2  -7   9  557.55   16.30
   2  -7  -9  616.30   13.83
   2  -7  -9  605.33   11.28
   2  -7  -8  279.94   13.13
   2  -7  -8  291.45   13.87
   2  -7  -8  278.86   12.58
   2  -7  -8  269.02    8.94
  -2  -7   8  274.30   10.33
  -2  -7   8  267.48   11.23
  -2  -7   8  277.26   13.99
   2  -7  -8  253.30   26.65
  -2  -7   7  308.94   14.07
   2  -7  -7  268.72   12.10
  -2  -7   7  259.04   11.32
  -2  -7   7  267.35    9.96
  -2  -7   7  270.67   11.07
   2  -7  -7  254.54   25.97
   2  -7  -7  311.94   14.00
   2  -7  -7  298.46   13.24
   2  -7  -6    3.50    4.23
   2  -7  -5  161.51   18.87
   2  -7  -4  103.06   16.34
   2  -7  -4   75.77   12.80
   2  -7  -3   59.96   12.11
   2  -7  -2  157.53   19.35
   2  -7  -1    5.98    4.45
  -2  -7   0  133.02   13.57
   2  -7   0  127.45   17.55
   2  -7   1   43.91   10.83
  -2  -7  -1   57.90    9.28
  -2  -7  -2  322.07   21.01
   2  -7   2  332.17   28.94
   2  -7   3  663.31   41.89
  -2  -7  -3  679.11   32.06
  -2  -7  -4  357.54   25.02
   2  -7   4  338.60   31.23
  -2  -7  -5  212.46   20.89
   2  -7   5  234.44   26.59
   2  -7   6   90.50   17.23
  -2  -7  -6   65.02   12.28
  -2  -7  -7  265.97   12.58
  -2  -7  -7  259.84   25.95
   2  -7   7  263.58   11.02
   2  -7   7  273.53   31.15
  -2  -7  -7  241.64    8.92
   2  -7   7  255.83   10.78
  -2  -7  -7  237.09    8.34
   2  -7   7  243.44   10.68
  -2  -7  -8  166.75   10.29
   2  -7   8  150.73   24.01
  -2  -7  -8  158.22    7.03
   2  -7   8  164.12    8.76
  -2  -7  -8  172.01    7.70
   2  -7   8  154.19    8.72
  -2  -7  -8  144.72   20.40
  -2  -7  -9   93.01    5.79
   2  -7   9   94.94    6.62
  -2  -7  -9   88.17    7.58
  -2  -7  -9   98.45    5.65
   2  -7   9   86.35    6.38
  -2  -7 -10  168.52    7.72
  -2  -7 -10  155.37   10.06
   2  -7  10  166.64    8.46
   2  -7  11  123.49   10.06
  -2  -7 -11  107.25    6.10
   2  -7  11  110.68    6.10
   2  -7  12  108.89    8.89
  -2  -7 -12   98.33    5.49
   2  -7  12  104.89    5.53
  -2  -7 -12   94.24    4.38
   2  -7  13   14.99    1.89
  -2  -7 -13   15.23    1.67
   2  -7  13   16.08    3.54
  -2  -7 -13   14.41    2.09
  -2  -7 -14   38.73    2.20
  -2  -7 -14   41.13    2.82
  -2  -7 -15   23.64    1.28
  -2  -6  15   34.78    2.82
   2  -6 -15   35.08    3.06
  -2  -6  15   25.97    1.95
   2  -6 -15   28.83    2.65
  -2  -6  14   58.38    4.23
   2  -6 -14   54.58    4.46
   2  -6 -14   57.56    2.99
   2  -6 -14   53.50    4.48
   2  -6 -13  106.10    4.53
   2  -6 -13  101.60    7.27
   2  -6 -13  102.85    6.87
   2  -6 -13  100.92    7.01
  -2  -6  13  100.51    6.09
   2  -6 -12  133.51    9.03
   2  -6 -12  143.26    8.78
   2  -6 -12  144.39    9.17
   2  -6 -12  151.90    6.87
   2  -6 -12  155.22    5.83
  -2  -6  12  158.53    8.15
  -2  -6  12  120.78    9.70
   2  -6 -11  136.41    5.64
   2  -6 -11  151.16    7.03
   2  -6 -11  135.83    8.94
  -2  -6  11  141.01   10.61
  -2  -6  11  140.36    7.84
   2  -6 -11  134.01    9.50
  -2  -6  10   70.27    5.61
   2  -6 -10   68.53    6.45
   2  -6 -10   69.75    4.84
   2  -6 -10   68.18    6.89
  -2  -6  10   70.99    5.57
  -2  -6  10   67.94    7.38
   2  -6 -10   76.62    4.25
   2  -6  -9   16.77    3.60
   2  -6  -9   21.57    2.67
   2  -6  -9   21.36    2.27
  -2  -6   9   18.71    4.03
   2  -6  -9   25.16    8.45
   2  -6  -9   19.72    3.60
  -2  -6   9   22.06    3.32
  -2  -6   9   21.49    3.17
   2  -6  -8  206.30   11.51
   2  -6  -8  225.45   11.05
   2  -6  -8  213.50    7.90
   2  -6  -8  210.75    6.58
  -2  -6   8  230.19   12.51
  -2  -6   8  223.26    9.23
   2  -6  -8  219.60   24.33
  -2  -6   8  199.69    9.37
   2  -6  -7  203.28   22.19
   2  -6  -6  459.02   31.39
   2  -6  -5  358.66   26.48
   2  -6  -4   18.57    6.56
   2  -6  -4    9.00    5.31
  -2  -6   4   17.67    5.22
   2  -6  -3  235.28   22.26
   2  -6  -3  279.66   21.14
  -2  -6   3  281.40   19.46
   2  -6  -2  271.92   23.07
  -2  -6   2  319.71   19.52
   2  -6  -1  509.17   31.78
  -2  -6   1  571.63   25.54
   2  -6   0  489.10   30.90
  -2  -6   0  432.27   22.28
  -2  -6   0  500.02   17.43
  -2  -6  -1   74.05    7.29
   2  -6   1   64.91   11.60
  -2  -6  -1   69.60    9.42
  -2  -6  -2   57.54    6.89
   2  -6   2   56.29   11.33
  -2  -6  -2   46.70    7.27
   2  -6   3   17.36    6.88
  -2  -6  -3   16.18    5.12
   2  -6   4  217.76   22.82
  -2  -6  -4  208.72   17.95
  -2  -6  -5   90.53   13.24
   2  -6   5   89.09   14.96
  -2  -6  -6  764.19   40.09
   2  -6   6  707.04   44.57
  -2  -6  -7   36.87    9.64
   2  -6   7   43.53   11.48
  -2  -6  -8   22.86    7.86
  -2  -6  -8   25.56    3.90
   2  -6   8   28.51    3.60
  -2  -6  -8   25.83    3.03
   2  -6   8   28.61   11.22
  -2  -6  -8   25.22    2.83
  -2  -6  -9   19.20    2.53
  -2  -6  -9   22.19    2.87
   2  -6   9   18.05    2.91
   2  -6   9   17.63    9.35
   2  -6   9   17.00    2.54
  -2  -6  -9   23.02    3.98
  -2  -6  -9   33.28   10.00
  -2  -6  -9   24.50    3.04
  -2  -6 -10   77.21    7.15
   2  -6  10   86.01    5.85
  -2  -6 -10   90.87    5.59
  -2  -6 -10   89.01    5.57
  -2  -6 -10   88.48    5.70
  -2  -6 -11    6.58    1.84
   2  -6  11    6.75    3.39
  -2  -6 -11    8.03    1.46
   2  -6  11    3.69    1.43
  -2  -6 -11    4.40    2.21
  -2  -6 -11    3.20    1.05
  -2  -6 -12   26.39    2.58
  -2  -6 -12   32.66    3.45
   2  -6  12   29.54    3.32
   2  -6  12   33.94    5.53
  -2  -6 -12   26.55    4.15
   2  -6  13   25.39    4.71
  -2  -6 -13   24.91    2.87
  -2  -6 -13   24.58    2.29
   2  -6  13   22.63    2.73
   2  -6  14    7.99    1.46
  -2  -6 -14   10.22    1.77
  -2  -6 -14   11.68    1.50
  -2  -6 -15   34.55    1.95
   2  -6  15   27.83    1.93
  -2  -5  16   22.64    1.92
   2  -5 -15    0.40    0.95
  -2  -5  15    1.46    1.17
   2  -5 -15    1.96    1.28
   2  -5 -14   19.18    3.12
   2  -5 -14   18.35    2.99
  -2  -5  14   22.30    3.13
   2  -5 -14   16.56    2.95
   2  -5 -14   20.09    2.05
   2  -5 -13   18.70    3.24
   2  -5 -13   15.26    3.37
  -2  -5  13   24.58    3.40
   2  -5 -13   20.45    2.20
  -2  -5  12  167.72    8.66
   2  -5 -12  162.73    6.18
   2  -5 -12  156.23   10.26
   2  -5 -12  167.16    7.50
   2  -5 -12  145.70    9.14
  -2  -5  11  336.00   16.52
   2  -5 -11  346.47   14.32
   2  -5 -11  363.41   11.14
   2  -5 -11  354.14   15.62
   2  -5 -11  359.48    9.40
  -2  -5  11  361.43   12.75
   2  -5 -10   22.04    2.33
   2  -5 -10   17.34    3.52
  -2  -5  10   23.43    4.67
  -2  -5  10   23.00    3.30
   2  -5 -10   22.40    2.83
   2  -5 -10   23.70    3.93
   2  -5  -9  146.45   19.95
   2  -5  -9  183.94    7.55
   2  -5  -9  170.12   10.45
   2  -5  -9  167.44    9.65
  -2  -5   9  180.72   11.41
  -2  -5   9  168.12    8.46
  -2  -5   9  171.52    8.33
   2  -5  -9  171.57    6.15
   2  -5  -8  178.75   21.03
  -2  -5   7  721.98   37.69
   2  -5  -7  668.10   37.64
   2  -5  -6  440.22   29.07
  -2  -5   6  371.05   25.40
  -2  -5   5  667.24   31.58
   2  -5  -5  612.05   32.15
   2  -5  -4   22.60    7.08
  -2  -5   4   30.50    6.45
   2  -5  -4   32.76    6.72
   2  -5  -3   88.31   10.83
  -2  -5   3   93.36    7.46
   2  -5  -3   91.99   13.12
  -2  -5   3   82.33    9.56
  -2  -5   2  274.84   16.08
   2  -5  -2  254.66   20.61
  -2  -5   2  325.20   13.14
   2  -5  -2  297.66   19.16
  -2  -5   1 1212.90   32.35
   2  -5  -1 1199.54   43.80
  -2  -5   1 1304.25   26.24
   2  -5   0 1726.67   52.22
  -2  -5   0 1673.67   30.69
  -2  -5   0 1625.95   37.65
  -2  -5  -1   88.74    9.24
  -2  -5  -1   77.03    6.99
   2  -5   1   84.13   12.21
  -2  -5  -1   79.69    7.99
   2  -5   2 1347.05   47.56
  -2  -5  -2 1350.01   30.91
  -2  -5  -2 1266.07   34.02
  -2  -5  -3   68.33    8.81
  -2  -5  -3   61.42    7.22
   2  -5   3   75.05   11.71
  -2  -5  -4  132.72   13.46
   2  -5   4  120.30   15.68
   2  -5   5  972.97   46.12
  -2  -5  -5  899.47   38.30
   2  -5   6  217.05   22.98
  -2  -5  -6  234.52   21.55
  -2  -5  -7  240.24   23.33
   2  -5   7  236.13   25.86
   2  -5   8   15.51    7.55
  -2  -5  -8   13.43    6.40
  -2  -5  -9  143.70    9.25
  -2  -5  -9  154.85    9.63
  -2  -5  -9  140.93   20.29
  -2  -5  -9  150.46    6.24
  -2  -5  -9  152.76    7.17
  -2  -5  -9  154.47    7.19
   2  -5   9  142.97    7.50
  -2  -5  -9  155.45    7.05
   2  -5   9  160.53   23.96
  -2  -5 -10  260.45    9.57
  -2  -5 -10  230.00    8.89
   2  -5  10  249.42   10.25
  -2  -5 -10  243.28   12.45
  -2  -5 -10  242.40   12.51
  -2  -5 -10  235.16    9.22
  -2  -5 -10  247.07    8.15
  -2  -5 -11    1.99    1.05
  -2  -5 -11    2.89    1.29
  -2  -5 -11   -0.26    1.47
  -2  -5 -11    1.63    1.89
   2  -5  11   -2.55    2.22
  -2  -5 -11    1.30    1.27
   2  -5  11    1.98    1.35
  -2  -5 -12  371.19    9.80
  -2  -5 -12  310.21   13.59
   2  -5  12  325.14   15.90
  -2  -5 -12  281.17    8.45
   2  -5  12  322.20   11.46
  -2  -5 -12  333.22   10.72
   2  -5  13    1.86    2.43
  -2  -5 -13    2.68    1.46
   2  -5  13    1.21    1.17
  -2  -5 -13    1.79    1.00
  -2  -5 -13    0.79    1.61
  -2  -5 -14   43.60    2.91
  -2  -5 -14   46.32    3.50
   2  -5  14   39.87    3.47
  -2  -5 -15   82.88    3.38
   2  -5  15   68.63    3.73
  -2  -5 -16  123.26    3.11
   2  -4 -16   85.70    4.53
  -2  -4  16   95.01    4.34
   2  -4 -16   90.68    4.58
  -2  -4  15   96.10    5.40
   2  -4 -15   98.55    3.96
   2  -4 -15   82.31    5.55
   2  -4 -15   85.88    5.77
   2  -4 -14   72.78    6.25
   2  -4 -14   76.82    6.12
  -2  -4  14   76.71    5.56
   2  -4 -14   77.54    3.97
   2  -4 -13   16.02    2.04
   2  -4 -13   10.25    2.78
  -2  -4  13   14.84    2.96
   2  -4 -13   12.54    3.12
   2  -4 -12  149.75    9.49
  -2  -4  12  157.12    8.56
   2  -4 -12  148.57   10.14
   2  -4 -12  163.94    6.37
   2  -4 -12  165.26    7.64
  -2  -4  11  127.73   10.36
   2  -4 -11  140.96    7.01
   2  -4 -11  140.75    5.90
   2  -4 -11  129.76    9.43
  -2  -4  11  141.95    8.11
   2  -4 -11  126.15    8.71
   2  -4 -11  132.03    9.36
   2  -4 -10  207.15   10.94
   2  -4 -10  204.80    6.96
   2  -4 -10  204.92   11.35
  -2  -4  10  221.12    9.71
   2  -4 -10  217.72    8.50
  -2  -4  10  205.61   12.54
   2  -4 -10  238.65   25.89
   2  -4 -10  211.42   11.83
   2  -4  -9  180.31   21.37
  -2  -4   9  195.40   22.08
  -2  -4   8  373.62   28.62
   2  -4  -8  324.02   27.08
  -2  -4   7   36.19    8.02
   2  -4  -7   23.52    6.12
  -2  -4   7   34.13    7.17
  -2  -4   6  195.10   17.38
  -2  -4   6  186.15   15.15
   2  -4  -6  220.89   19.38
   2  -4  -5   81.42   10.99
  -2  -4   5   99.87   11.46
  -2  -4   5   90.63    9.55
  -2  -4   4  538.15   23.64
  -2  -4   4  475.77   20.02
   2  -4  -4  518.40   25.68
   2  -4  -4  485.45   27.60
   2  -4  -3 1232.33   36.95
  -2  -4   3 1208.81   32.02
   2  -4  -3 1217.98   41.50
  -2  -4   3 1156.06   27.92
  -2  -4   2  161.09    9.70
  -2  -4   2  172.85   10.96
   2  -4  -2  154.17   14.37
   2  -4  -2  164.83   12.94
   2  -4  -1   28.42    5.46
  -2  -4   1   33.86    4.30
   2  -4  -1   29.02    6.93
  -2  -4   1   24.30    4.07
  -2  -4   0  313.76   12.68
   2  -4   0  317.21   20.21
  -2  -4   0  351.85   13.49
  -2  -4   0  300.59   13.90
  -2  -4  -1 1564.59   33.86
   2  -4   1 1514.25   44.29
  -2  -4  -1 1504.58   28.61
  -2  -4  -1 1464.30   29.49
  -2  -4  -2  184.05   10.77
   2  -4   2  173.63   15.54
  -2  -4  -2  181.53   11.75
  -2  -4  -3  217.64   12.66
   2  -4   3  212.72   17.60
  -2  -4  -3  209.08   14.35
  -2  -4  -4  824.96   26.53
   2  -4   4  797.94   35.98
  -2  -4  -4  785.80   31.17
   2  -4   5  988.78   42.93
  -2  -4  -5 1008.27   38.55
   2  -4   6  295.93   24.95
  -2  -4  -6  292.01   22.86
  -2  -4  -7  347.06   26.96
   2  -4   7  343.45   29.08
   2  -4   8  304.25   29.63
  -2  -4  -8  319.87   28.02
  -2  -4  -9  473.02   36.23
   2  -4   9  469.69   38.97
  -2  -4 -10   37.08    3.25
   2  -4  10   49.46   13.08
   2  -4  10   36.24    4.06
   2  -4  10   50.25    6.32
  -2  -4 -10   40.48    5.19
  -2  -4 -10   37.96    3.72
  -2  -4 -10   44.30   11.79
  -2  -4 -10   36.89    4.85
  -2  -4 -10   39.54    3.82
   2  -4  10   36.09    3.93
  -2  -4 -10   39.22    3.68
  -2  -4 -11  341.86   14.99
  -2  -4 -11  357.27   14.93
  -2  -4 -11  359.84   11.33
   2  -4  11  359.18   12.76
  -2  -4 -11  369.33   11.73
   2  -4  11  357.47   16.68
  -2  -4 -11  364.97   10.17
  -2  -4 -12   18.58    2.38
   2  -4  12   18.79    3.03
  -2  -4 -12   18.95    2.77
   2  -4  12   18.07    4.16
  -2  -4 -12   12.75    3.13
  -2  -4 -12   18.84    3.80
  -2  -4 -12   15.29    2.14
  -2  -4 -13  111.45    5.21
   2  -4  13  116.30    6.87
  -2  -4 -13  118.07    6.25
  -2  -4 -13  107.80    7.72
  -2  -4 -13  116.42    8.46
   2  -4  13  110.96    8.84
   2  -4  14   32.52    3.44
  -2  -4 -14   35.04    4.11
  -2  -4 -14   35.42    3.23
  -2  -4 -14   33.91    2.75
  -2  -4 -15   40.20    2.53
   2  -4  15   36.34    3.12
   2  -4  16   97.48    3.91
  -2  -4 -16  118.57    3.44
   2  -3 -16  111.97    5.50
   2  -3 -16  119.64    5.88
  -2  -3  16  123.83    5.23
   2  -3 -15   16.33    2.82
   2  -3 -15   21.08    1.99
   2  -3 -15   18.60    2.98
  -2  -3  15   17.83    2.59
   2  -3 -14  178.72   10.10
   2  -3 -14  185.11    9.81
   2  -3 -14  193.62    6.40
  -2  -3  14  194.44    8.77
   2  -3 -13   31.69    4.42
   2  -3 -13   31.25    4.77
   2  -3 -13   28.76    4.63
  -2  -3  13   32.89    4.04
   2  -3 -13   30.85    3.62
   2  -3 -13   34.01    2.92
   2  -3 -12  213.91    8.79
  -2  -3  12  220.24   10.11
   2  -3 -12  219.65   11.99
   2  -3 -12  218.97    7.38
  -2  -3  11   28.47    9.47
  -2  -3  11   23.98    4.74
  -2  -3  11   21.93    3.39
   2  -3 -11   20.81    3.97
   2  -3 -11   37.00   10.33
   2  -3 -11   26.11    3.11
   2  -3 -11   27.72    2.68
   2  -3 -10  222.98    7.17
   2  -3 -10  206.65   10.95
   2  -3 -10  204.56    8.10
  -2  -3  10  176.47   22.37
  -2  -3  10  221.35    9.62
   2  -3 -10  228.85   24.37
  -2  -3  10  231.48   25.84
  -2  -3  10  213.75   12.52
   2  -3  -9   21.23    6.74
  -2  -3   9   26.74    8.41
  -2  -3   8  554.70   35.18
   2  -3  -8  619.01   35.50
   2  -3  -7    7.09    3.89
  -2  -3   7   11.36    3.75
  -2  -3   7    8.31    4.05
   2  -3  -6  251.14   19.34
  -2  -3   6  250.13   19.74
  -2  -3   6  262.72   15.24
   2  -3  -5 1053.18   36.66
  -2  -3   5 1016.85   36.25
  -2  -3   5  938.75   32.44
  -2  -3   5 1044.89   27.85
  -2  -3   4  331.11   17.27
  -2  -3   4  292.54   17.55
   2  -3  -4  317.66   18.47
  -2  -3   4  284.98   16.13
   2  -3  -3   70.94    9.38
   2  -3  -3   76.16    8.32
  -2  -3   3   78.97    7.83
  -2  -3   3   83.33    7.73
   2  -3  -2  265.33   14.45
  -2  -3   2  225.73   11.70
  -2  -3   2  252.57   11.23
   2  -3  -2  226.50   15.52
  -2  -3   1  380.12   12.27
   2  -3  -1  392.65   19.94
  -2  -3   1  404.67   14.29
  -2  -3   0 1814.10   29.29
   2  -3   0 1775.10   41.66
  -2  -3   0 1790.25   24.72
  -2  -3  -1 2905.63   36.30
  -2  -3  -1 2907.77   37.90
   2  -3   2 2282.33   17.68
  -2  -3  -2 2591.95   37.50
   2  -3   2 2755.91   53.96
  -2  -3  -2 2463.76   40.04
  -2  -3  -3 3109.13   44.52
   2  -3   3 3069.38   23.45
   2  -3   4 1150.02   18.56
  -2  -3  -4 1183.67   36.47
  -2  -3  -4 1195.07   30.24
   2  -3   4 1172.58   40.61
   2  -3   5  919.22   20.17
  -2  -3  -5  948.50   36.42
   2  -3   5  866.70   35.14
   2  -3   6  424.27   27.01
  -2  -3  -6  460.47   28.06
   2  -3   6  506.22   30.92
   2  -3   7  163.74   19.27
   2  -3   7  146.83   16.97
  -2  -3  -7  167.17   18.21
   2  -3   8   10.86    5.73
   2  -3   8   25.73    9.19
  -2  -3  -8    9.68    5.82
  -2  -3  -9   47.91   11.81
   2  -3   9   53.32   13.21
   2  -3   9   50.25   12.49
  -2  -3 -10  506.03   13.07
  -2  -3 -10  516.06   11.95
  -2  -3 -10  519.81   13.18
   2  -3  10  510.93   18.89
   2  -3  10  543.35   42.71
  -2  -3 -10  512.33   13.69
  -2  -3 -10  499.83   17.46
   2  -3  10  494.86   38.83
   2  -3  10  544.34   15.47
  -2  -3 -10  496.59   17.05
   2  -3  10  527.38   14.95
  -2  -3 -10  504.36   15.09
   2  -3  11   40.61    4.41
  -2  -3 -11   35.87    4.95
  -2  -3 -11   44.94    4.08
  -2  -3 -11   41.84    3.53
   2  -3  11   48.59    4.95
  -2  -3 -11   36.06    4.77
  -2  -3 -11   36.11    3.85
   2  -3  11   36.80    5.58
   2  -3  12  239.26   13.29
  -2  -3 -12  208.63   11.74
   2  -3  12  213.92   10.06
  -2  -3 -12  222.26    8.94
  -2  -3 -12  240.02    8.47
  -2  -3 -12  221.75   11.58
   2  -3  13    0.57    1.68
   2  -3  13   -1.13    2.05
  -2  -3 -13    3.11    1.84
  -2  -3 -13    1.38    0.92
  -2  -3 -13    4.01    2.27
  -2  -3 -13    2.48    0.98
  -2  -3 -14   12.02    1.75
  -2  -3 -14   12.12    1.99
   2  -3  14   15.32    2.78
  -2  -3 -14   13.10    2.77
  -2  -3 -14   12.90    3.05
  -2  -3 -14   11.82    2.36
   2  -3  15  183.18    7.33
  -2  -3 -15  193.40    8.07
  -2  -3 -15  196.35    5.74
  -2  -3 -16   13.12    1.27
   2  -3  16   11.30    1.64
   2  -2 -17   12.18    1.54
  -2  -2  16    7.15    1.58
   2  -2 -16    7.55    1.60
   2  -2 -16    5.32    1.80
   2  -2 -15   49.44    5.01
   2  -2 -15   44.04    4.62
   2  -2 -15   54.90    3.18
   2  -2 -15   43.44    3.58
  -2  -2  15   50.04    4.12
   2  -2 -14   64.26    6.46
   2  -2 -14   66.78    3.84
   2  -2 -14   57.95    5.75
  -2  -2  14   62.04    5.06
   2  -2 -14   63.90    6.27
  -2  -2  13  184.62    8.99
   2  -2 -13  180.79   10.67
   2  -2 -13  187.16    6.73
   2  -2 -12  414.13   10.21
  -2  -2  12  427.93   13.95
   2  -2 -12  414.29   16.33
   2  -2 -11  727.72   13.25
  -2  -2  11  697.38   17.51
   2  -2 -11  746.57   15.93
   2  -2 -11  698.45   20.74
  -2  -2  11  680.11   46.64
   2  -2 -11  668.90   42.66
  -2  -2  10  436.71   35.95
   2  -2 -10  500.82   35.56
   2  -2  -9  946.86   45.52
  -2  -2   9 1045.05   41.31
  -2  -2   9  938.09   48.82
   2  -2  -8  225.85   20.13
   2  -2  -8  217.59   20.49
  -2  -2   8  234.19   22.78
  -2  -2   8  260.49   18.85
   2  -2  -7  700.89   33.71
   2  -2  -7  683.91   32.48
  -2  -2   7  739.27   29.26
  -2  -2   7  715.51   36.13
   2  -2  -6  489.39   25.75
  -2  -2   6  473.29   21.45
   2  -2  -6  469.21   24.64
  -2  -2   6  493.41   27.30
   2  -2  -5  322.94   18.87
   2  -2  -5  319.76   18.82
  -2  -2   5  346.33   16.58
  -2  -2   5  346.79   20.51
   2  -2  -4  105.38    9.99
  -2  -2   4  101.73    9.82
  -2  -2   4  116.61    8.80
  -2  -2   3   20.23    4.18
   2  -2  -3   18.51    4.92
  -2  -2   3   20.36    4.32
   2  -2  -3   14.28    4.14
  -2  -2   3   20.34    3.48
   2  -2  -2  139.03   10.74
  -2  -2   2  146.32    8.76
  -2  -2   2  173.86    7.84
   2  -2  -2  166.49   10.20
  -2  -2   2  151.76    9.76
  -2  -2   1 2221.21   33.15
   2  -2  -1 2294.70   41.35
   2  -2  -1 2353.11   35.60
  -2  -2   0 3306.59   38.26
  -2  -2   0 3347.17   24.62
   2  -2   1 1747.74   36.27
  -2  -2  -1 1620.95   24.58
  -2  -2  -2 1495.69   30.04
   2  -2   2 1744.25   38.09
  -2  -2  -3 1049.90   29.35
   2  -2   3 1102.81   20.35
  -2  -2  -3 1078.31   22.00
   2  -2   3 1037.27   29.47
   2  -2   4  401.23   14.40
  -2  -2  -4  407.17   20.83
  -2  -2  -4  406.13   16.68
   2  -2   4  428.01   21.01
  -2  -2  -4  405.55    8.22
  -2  -2  -4  437.21   16.99
  -2  -2  -5  920.57   28.13
   2  -2   5  913.92   24.10
   2  -2   5  911.84   33.92
  -2  -2  -5  844.10   33.06
  -2  -2  -6  847.00   30.50
  -2  -2  -6  781.30   35.20
   2  -2   6  897.19   26.67
   2  -2   6  805.80   35.30
  -2  -2  -7  306.13   20.23
   2  -2   7  303.37   23.83
   2  -2   7  304.01   17.34
  -2  -2  -7  279.30   23.12
  -2  -2  -8   21.90    8.40
  -2  -2  -8   11.27    4.35
   2  -2   8   12.02    5.09
  -2  -2  -9   67.50   13.88
   2  -2   9   81.24   15.37
  -2  -2  -9   70.77   11.75
   2  -2  10  161.80    8.28
  -2  -2 -10  130.46    8.53
  -2  -2 -10  153.26    7.52
   2  -2  10  134.00   20.92
  -2  -2 -10  152.98   18.48
  -2  -2 -10  152.25    7.12
  -2  -2 -10  145.07    6.41
  -2  -2 -10  131.55   20.13
  -2  -2 -11  286.28   13.04
   2  -2  11  284.61   11.50
  -2  -2 -11  252.72   10.77
  -2  -2 -11  292.47    9.37
   2  -2  11  264.84   29.19
   2  -2  11  256.70   13.59
  -2  -2 -11  267.84    9.65
  -2  -2 -11  270.67   13.29
  -2  -2 -11  287.69   30.45
  -2  -2 -11  308.88   10.99
  -2  -2 -11  260.08   12.01
   2  -2  11  278.68   31.60
  -2  -2 -12   23.98    4.00
  -2  -2 -12   28.81    3.26
  -2  -2 -12   22.75    4.25
   2  -2  12   29.05    3.90
  -2  -2 -12   28.53    4.13
   2  -2  12   24.42    3.71
  -2  -2 -12   31.41    3.23
   2  -2  12   27.18    4.68
  -2  -2 -13  178.20    6.72
  -2  -2 -13  193.46    7.98
   2  -2  13  204.77    9.79
  -2  -2 -13  196.03   11.31
  -2  -2 -13  193.08   10.57
  -2  -2 -14   94.37    4.59
  -2  -2 -14  107.08    8.00
  -2  -2 -14   90.77    6.63
   2  -2  14  101.66    6.55
  -2  -2 -14  109.31    5.54
  -2  -2 -15   10.83    2.67
   2  -2  15   13.43    2.35
  -2  -2 -15   14.99    2.40
  -2  -2 -15   17.10    2.53
  -2  -2 -15   14.57    1.70
   2  -2  16  100.73    4.81
  -2  -2 -16  104.18    3.46
   2  -1 -17  213.28    6.57
   2  -1 -16   51.82    4.31
   2  -1 -16   60.61    4.71
  -2  -1  16   60.31    3.80
   2  -1 -15    3.09    1.91
   2  -1 -15    1.60    1.93
   2  -1 -15    1.18    1.80
  -2  -1  15   -0.91    1.44
   2  -1 -14   72.67    3.99
  -2  -1  14   66.25    5.14
   2  -1 -14   61.90    6.12
   2  -1 -13   58.99    3.78
   2  -1 -13   60.97    6.27
   2  -1 -13   58.13    5.22
  -2  -1  13   56.53    5.03
   2  -1 -12  219.40   11.70
   2  -1 -12  215.78    7.35
  -2  -1  12  221.71    9.86
   2  -1 -12  214.95   11.78
   2  -1 -12  202.92    9.97
  -2  -1  11   -0.22    3.59
   2  -1 -11   10.62    1.71
   2  -1 -11   14.90    7.34
   2  -1 -11   13.26    3.13
   2  -1 -11    9.16    2.83
  -2  -1  11    8.17    1.94
  -2  -1  11   -2.03    2.80
   2  -1 -11   16.05    3.56
   2  -1 -11   12.77    6.44
   2  -1 -10  264.99   25.16
   2  -1 -10  238.06   24.34
  -2  -1  10  220.04   21.28
  -2  -1  10  201.15   24.09
   2  -1  -9   41.91    9.23
  -2  -1   9   45.53    8.99
  -2  -1   9   40.74   10.99
   2  -1  -9   43.50    9.86
   2  -1  -8   44.79    9.08
  -2  -1   8   39.08    8.08
  -2  -1   8   47.92   10.29
   2  -1  -8   37.36    8.77
  -2  -1   7  956.99   34.34
  -2  -1   7  979.31   42.17
   2  -1  -7  914.85   36.91
   2  -1  -7  995.26   38.27
  -2  -1   6  511.12   22.96
   2  -1  -6  524.78   25.34
  -2  -1   6  532.37   28.60
   2  -1  -6  526.44   25.41
   2  -1  -5  106.89   10.50
  -2  -1   5  110.18   11.71
  -2  -1   5  128.84   10.54
   2  -1  -5  119.70   11.11
  -2  -1   4  790.91   27.36
  -2  -1   4  752.61   22.66
   2  -1  -4  741.96   24.43
   2  -1  -4  747.61   24.30
  -2  -1   3  522.65   17.10
   2  -1  -3  522.43   17.82
   2  -1  -3  533.65   18.26
  -2  -1   3  548.66   19.30
  -2  -1   2  279.69   10.97
   2  -1  -2  245.76   10.86
  -2  -1   2  275.77    8.80
   2  -1  -2  246.91   12.08
   2  -1  -1  448.21   12.98
  -2  -1   1  449.96    9.47
   2  -1  -1  438.21   14.84
   2  -1   0 4131.78   44.36
   2  -1   1 2608.89   37.03
  -2  -1  -1 2323.28   25.21
  -2  -1  -2 3296.75   30.84
   2  -1   2 3395.33   41.94
  -2  -1  -3 1138.71   18.85
   2  -1   3 1119.79   28.44
  -2  -1  -3 1124.43   23.39
   2  -1   4  161.60   12.45
  -2  -1  -4  157.90    7.62
  -2  -1  -4  154.78    9.81
  -2  -1  -4  169.78   10.87
   2  -1   4  166.09   10.10
   2  -1   5  111.11    9.35
  -2  -1  -5  120.94    7.12
   2  -1   5  115.68   12.08
  -2  -1  -5  113.20   10.16
  -2  -1  -6  324.19   22.46
  -2  -1  -6  340.32   12.79
  -2  -1  -6  349.46   19.86
   2  -1   6  336.97   17.71
   2  -1   6  371.31   23.50
  -2  -1  -7  169.36   17.89
   2  -1   7  146.71   16.33
   2  -1   7  146.91   12.76
  -2  -1  -7  170.01   15.53
   2  -1   8  705.57   30.86
  -2  -1  -8  700.04   39.18
   2  -1   8  677.06   38.04
  -2  -1  -8  703.43   34.24
   2  -1   9   38.18    7.97
  -2  -1  -9   41.84    9.44
   2  -1   9   40.58   11.50
  -2  -1  -9   55.38   12.56
  -2  -1 -10  104.90   15.83
   2  -1  10   68.90   14.19
  -2  -1 -10   90.66   16.35
  -2  -1 -11  332.99   13.65
   2  -1  11  361.79   12.89
  -2  -1 -11  288.19   26.85
   2  -1  11  289.77   14.17
  -2  -1 -11  323.77   11.69
  -2  -1 -11  350.07   10.87
  -2  -1 -11  348.70   13.99
  -2  -1 -11  331.28   13.95
  -2  -1 -11  370.21   10.59
   2  -1  11  329.64   32.44
  -2  -1 -11  357.55   34.09
  -2  -1 -11  377.10   14.69
  -2  -1 -12  134.71    6.54
  -2  -1 -12  128.31    6.66
  -2  -1 -12  126.02    7.26
  -2  -1 -12  121.87    8.51
   2  -1  12  125.58    7.80
  -2  -1 -12  125.00    8.58
   2  -1  13    5.90    2.37
  -2  -1 -13    4.02    1.20
  -2  -1 -13    9.49    2.84
   2  -1  13    5.32    2.30
  -2  -1 -13    5.42    1.48
  -2  -1 -13    4.37    2.66
  -2  -1 -13    8.64    2.47
  -2  -1 -14   32.91    4.83
  -2  -1 -14   40.90    4.49
  -2  -1 -14   36.45    2.87
   2  -1  14   37.22    4.28
  -2  -1 -15   81.60    3.73
  -2  -1 -15   70.02    5.00
   2  -1  15   87.90    5.62
  -2  -1 -15   80.90    6.45
  -2  -1 -16    2.00    0.60
  -2  -1 -16    1.14    1.33
  -2  -1 -16    1.50    0.90
   2  -1  16    1.34    1.02
   2  -1  17   27.06    1.94
   2   0 -17   26.73    2.47
   2   0 -16    0.27    1.06
   2   0 -16    1.88    1.49
  -2   0  16    0.04    0.76
   2   0 -16   -0.41    0.81
  -2   0  15  107.21    5.75
   2   0 -15   94.40    6.68
   2   0 -14   62.36    5.90
  -2   0  14   62.37    4.87
   2   0 -14   67.18    5.40
   2   0 -14   74.92    4.04
   2   0 -13  302.21   13.63
  -2   0  13  314.02   11.34
   2   0 -13  339.88    8.90
   2   0 -13  318.13   14.03
   2   0 -12   68.56    7.21
  -2   0  12   63.19    5.22
   2   0 -12   73.53    6.90
   2   0 -12   67.13    6.74
   2   0 -12   71.06    4.12
  -2   0  12   82.76    6.77
  -2   0  11  384.27   30.80
  -2   0  11  392.01   14.35
  -2   0  11  376.80   34.79
   2   0 -11  388.29   16.77
   2   0 -11  373.40   31.61
   2   0 -11  405.73   15.38
  -2   0  11  362.49   12.14
   2   0 -11  341.30   29.84
   2   0 -11  373.51   15.15
   2   0 -11  361.29   14.68
   2   0 -11  394.86    9.40
  -2   0  10   55.15   10.87
   2   0 -10   60.64   11.83
   2   0 -10   55.61   11.86
  -2   0  10   24.49    8.75
  -2   0   9  216.14   23.36
   2   0  -9  253.71   22.85
  -2   0   9  221.16   20.47
   2   0  -9  250.87   23.17
  -2   0   8  420.71   25.64
   2   0  -8  432.91   27.17
   2   0  -8  409.64   26.77
  -2   0   8  423.77   30.54
  -2   0   7   28.97    6.77
  -2   0   7   41.26    9.32
   2   0  -7   40.03    7.52
   2   0  -7   29.78    7.16
   2   0  -6  301.15   19.54
  -2   0   6  286.62   21.53
   2   0  -6  289.01   18.27
  -2   0   6  274.74   17.37
   2   0  -5  142.29   11.48
   2   0  -5  157.38   12.67
  -2   0   5  125.23   10.69
  -2   0   5  142.06   13.93
   2   0  -4   61.35    6.66
  -2   0   4   52.76    7.93
  -2   0   4   47.62    6.11
   2   0  -4   60.39    7.28
  -2   0   3  697.14   23.52
   2   0  -3  678.55   20.41
   2   0  -3  687.95   18.54
  -2   0   2 8151.42   65.26
   2   0  -2 8257.18   52.30
   2   0  -1   47.76    3.53
   2   0  -1   55.30    3.38
  -2   0   1   53.05    4.11
  -2   0   1   56.02    3.82
  -2   0   1   56.37    5.00
   2   0  -1   53.29    3.78
  -2   0   0 8968.71   52.98
   2   0   0 9542.46   48.76
  -2   0  -1 3075.10   32.61
  -2   0  -1 3005.97   26.69
  -2   0  -1 3047.68   32.33
  -2   0  -2  186.48    8.11
  -2   0  -2  170.06    8.00
  -2   0  -2  190.06    8.44
   2   0   2  183.87    9.28
  -2   0  -3   73.04    6.26
  -2   0  -3   68.00    5.55
   2   0   3   66.53    7.01
  -2   0  -3   67.76    5.57
  -2   0  -4  417.17   14.18
  -2   0  -4  439.75   17.62
   2   0   4  411.62   17.14
  -2   0  -4  422.53   15.21
   2   0   4  463.18   21.13
  -2   0  -5   20.85    5.20
   2   0   5   20.98    4.52
  -2   0  -5   22.44    3.83
   2   0   5   15.38    4.73
  -2   0  -6   -0.20    2.25
   2   0   6   -3.06    2.58
  -2   0  -6   -0.55    1.61
   2   0   6    1.04    3.76
  -2   0  -7  221.92   18.32
  -2   0  -7  239.68   13.39
   2   0   7  208.54   16.27
   2   0   7  216.20   19.98
  -2   0  -8   64.87   12.46
   2   0   8   69.63   10.00
  -2   0  -8   56.41   10.40
   2   0   8   65.00   12.39
  -2   0  -9  413.54   29.18
   2   0   9  445.27   27.48
  -2   0  -9  429.15   33.28
   2   0   9  406.72   32.16
  -2   0 -10  510.53   34.55
   2   0  10  511.01   31.77
   2   0  10  489.07   37.54
  -2   0 -10  495.93   38.03
  -2   0 -11   83.82    7.02
  -2   0 -11   81.23    6.42
  -2   0 -11   96.21    8.03
  -2   0 -11   71.53    6.42
   2   0  11   82.07   13.85
   2   0  11   81.79    6.16
  -2   0 -11   88.04    5.18
  -2   0 -11   54.04   12.51
  -2   0 -11   74.03   16.66
  -2   0 -11   74.28    4.89
  -2   0 -11   74.34    6.85
  -2   0 -11   83.82    7.09
   2   0  11  105.46   18.19
  -2   0 -12   47.73    3.51
  -2   0 -12   53.46    6.03
   2   0  12   52.71    5.08
  -2   0 -12   59.47    4.42
  -2   0 -12   45.38    5.25
  -2   0 -12   52.22    5.78
  -2   0 -12   63.64    4.55
  -2   0 -12   55.70    5.89
  -2   0 -13  353.46   14.40
   2   0  13  401.60   13.83
   2   0  13  380.61   13.32
  -2   0 -13  364.24    9.40
  -2   0 -13  350.26   13.85
  -2   0 -14  346.43   12.66
   2   0  14  354.60   12.32
  -2   0 -14  339.27   14.54
  -2   0 -14  324.98   13.10
  -2   0 -14  348.41    8.49
   2   0  15  179.31    7.94
  -2   0 -15  180.72    9.60
  -2   0 -15  189.54    5.42
  -2   0 -16  147.35    7.38
   2   0  16  157.47    6.22
   2   0  17   71.59    3.08
   2   1 -17  225.99    6.79
  -2   1  16   55.16    3.21
   2   1 -16   62.69    4.84
   2   1 -16   61.84    4.48
  -2   1  15   -0.22    0.94
   2   1 -15    1.86    1.43
  -2   1  15    0.18    0.99
   2   1 -15    1.49    1.05
   2   1 -14   60.04    6.03
  -2   1  14   73.43    5.89
   2   1 -14   64.36    6.11
  -2   1  14   62.07    4.71
   2   1 -14   70.85    5.68
   2   1 -13   56.27    6.07
   2   1 -13   46.05    5.34
  -2   1  13   70.33    6.35
  -2   1  13   64.27    5.06
   2   1 -13   65.72    3.80
   2   1 -13   58.81    6.85
   2   1 -12  219.44   13.16
  -2   1  12  214.50    9.25
   2   1 -12  215.69   11.57
   2   1 -12  215.01   11.91
   2   1 -12  228.83    7.10
  -2   1  12  238.07   11.45
   2   1 -12  223.91   11.86
  -2   1  11   10.30    2.17
  -2   1  11    6.94    2.23
   2   1 -11   20.88    7.52
   2   1 -11    7.55    2.65
  -2   1  11   13.10    5.95
   2   1 -11   10.67    1.50
  -2   1  11   19.18    8.31
   2   1 -11    8.66    2.93
   2   1 -11    5.23    5.03
   2   1 -11    7.19    2.51
  -2   1  10  243.72   27.03
   2   1 -10  253.02   23.89
   2   1 -10  230.33   23.73
  -2   1  10  231.27   22.72
  -2   1   9   29.79    8.03
   2   1  -9   49.06   10.44
  -2   1   9   54.99   12.51
   2   1  -9   30.86    7.64
   2   1  -9   50.94    8.47
   2   1  -8   41.72    8.77
  -2   1   8   31.11    7.81
   2   1  -8   42.14    9.50
  -2   1   8   44.93   11.15
  -2   1   7  927.52   43.51
   2   1  -7  952.87   38.22
   2   1  -7  948.05   36.36
  -2   1   7  908.56   35.23
   2   1  -6  561.69   26.64
  -2   1   6  520.68   24.49
  -2   1   6  494.93   29.05
   2   1  -6  492.83   23.32
  -2   1   5  132.06   13.96
   2   1  -5  119.61   11.30
  -2   1   5  107.81   10.31
   2   1  -5  120.24   10.27
  -2   1   4  764.17   24.12
   2   1  -4  707.54   21.24
  -2   1   4  712.24   28.29
   2   1  -4  751.82   24.29
   2   1  -3  496.92   14.59
  -2   1   3  501.13   20.54
   2   1  -3  518.29   17.83
   2   1  -2  257.39    7.57
  -2   1   2  256.11    9.47
  -2   1   2  258.17   12.10
   2   1  -2  240.21   10.14
  -2   1   1  432.87   12.71
  -2   1   1  458.24   12.77
  -2   1   1  454.14   12.52
  -2   1   0 3925.13   39.37
   2   1   0 3922.66   19.34
  -2   1   0 3876.14   36.46
  -2   1  -1 2474.89   26.07
  -2   1  -1 2486.08   31.85
   2   1   1 2464.87   27.30
  -2   1  -2 3299.52   31.27
   2   1   2 3379.38   42.80
  -2   1  -2 3126.09   41.29
  -2   1  -2 3186.89   37.81
  -2   1  -3 1115.43   26.49
  -2   1  -3 1082.23   23.23
   2   1   3 1133.82   30.03
  -2   1  -3 1080.97   20.13
   2   1   4  156.20   11.40
  -2   1  -4  173.10   11.70
  -2   1  -4  155.01    9.56
   2   1   4  159.06   13.35
   2   1   5  110.86   12.58
  -2   1  -5  115.40   10.82
   2   1   5  118.96   10.88
  -2   1  -5  116.44    8.98
   2   1   6  322.08   19.38
  -2   1  -6  329.92   16.40
   2   1   6  327.86   22.91
  -2   1  -6  359.12   21.16
  -2   1  -7  156.39   12.09
  -2   1  -7  170.69   16.48
   2   1   7  155.74   14.84
   2   1   7  158.75   17.52
   2   1   8  701.27   39.41
  -2   1  -8  669.86   26.44
  -2   1  -8  671.68   35.23
   2   1   8  619.60   31.17
   2   1   9   43.45   10.50
  -2   1  -9   32.74    8.72
  -2   1  -9   32.14    9.56
   2   1   9   30.60    8.15
   2   1  10   81.61   15.96
  -2   1 -10  104.61   17.57
   2   1  10   75.89   12.40
  -2   1 -10   79.54   13.96
   2   1  11  308.32   27.30
  -2   1 -11  364.32   14.50
  -2   1 -11  357.48   14.36
  -2   1 -11  368.63   15.52
  -2   1 -11  354.84   14.65
  -2   1 -11  353.85   15.33
  -2   1 -11  335.53   33.44
  -2   1 -11  395.75   33.07
  -2   1 -11  357.47   16.63
   2   1  11  369.97   34.34
   2   1  11  365.36   12.65
  -2   1 -11  367.26   15.08
  -2   1 -11  342.28   12.80
  -2   1 -11  396.09   10.91
   2   1  12  124.84    7.66
  -2   1 -12  142.47    6.76
  -2   1 -12  126.78    5.49
  -2   1 -12  133.60    9.00
  -2   1 -12  125.79    8.95
  -2   1 -12  126.49    8.54
  -2   1 -12  131.84    9.61
  -2   1 -12  126.89    9.00
  -2   1 -13    8.79    2.72
  -2   1 -13    4.82    2.38
   2   1  13    4.99    1.98
  -2   1 -13    6.11    1.36
  -2   1 -13    1.30    1.39
  -2   1 -14   41.23    5.51
  -2   1 -14   37.68    4.83
  -2   1 -14   39.48    4.21
   2   1  14   39.70    4.43
  -2   1 -14   43.76    2.84
   2   1  15   75.94    5.15
  -2   1 -15   72.42    5.75
  -2   1 -15   82.36    6.67
   2   1  16    0.97    0.92
  -2   1 -16    3.21    1.64
  -2   1 -17   24.63    2.23
   2   2 -17   11.97    1.52
   2   2 -16    4.72    1.18
  -2   2  16    3.98    1.09
   2   2 -16    6.42    1.51
   2   2 -15   42.94    4.31
   2   2 -15   43.85    4.08
  -2   2  15   47.58    3.40
  -2   2  15   50.18    4.39
  -2   2  14   62.07    4.43
  -2   2  14   62.55    5.65
   2   2 -14   57.80    6.49
   2   2 -14   64.88    6.11
   2   2 -14   61.17    5.82
   2   2 -13  167.06   11.40
   2   2 -13  180.83   10.44
  -2   2  13  186.99    9.93
   2   2 -13  168.97   10.62
  -2   2  13  176.71    7.94
  -2   2  13  172.83    9.76
   2   2 -13  173.07   10.09
   2   2 -12  404.66   17.96
   2   2 -12  404.13   16.53
  -2   2  12  433.53   15.94
  -2   2  12  404.51   15.16
  -2   2  12  378.46   11.96
   2   2 -12  421.16   15.98
   2   2 -11  719.62   21.65
   2   2 -11  708.14   44.52
   2   2 -11  699.92   23.63
  -2   2  11  620.11   15.12
  -2   2  11  675.26   48.11
  -2   2  11  693.67   42.08
   2   2 -11  698.29   20.29
  -2   2  10  449.70   31.90
   2   2 -10  483.96   28.30
   2   2 -10  496.00   35.52
  -2   2  10  488.95   39.66
   2   2 -10  456.40   31.75
   2   2  -9  948.74   43.17
  -2   2   9  926.05   42.81
   2   2  -9  886.89   44.58
  -2   2   9  986.94   53.43
   2   2  -9  930.48   37.64
  -2   2   8  216.80   19.24
   2   2  -8  207.31   18.62
  -2   2   8  200.90   22.40
   2   2  -8  213.11   20.54
   2   2  -7  693.06   30.87
  -2   2   7  631.06   37.21
  -2   2   7  665.96   31.11
   2   2  -7  703.33   33.63
  -2   2   6  494.71   24.61
   2   2  -6  494.89   25.70
  -2   2   6  451.19   29.12
   2   2  -6  450.51   22.53
   2   2  -5  330.04   18.86
  -2   2   5  342.46   22.87
  -2   2   5  329.52   18.56
  -2   2   4  124.16   10.35
   2   2  -4  106.77    9.68
  -2   2   4  119.55   12.38
  -2   2   3   22.10    4.31
   2   2  -3   22.16    4.06
  -2   2   3   21.37    5.00
  -2   2   2  165.32   10.77
  -2   2   2  157.76    9.11
  -2   2   2  152.34    7.80
   2   2  -2  160.56    8.78
  -2   2   1 2231.57   29.74
  -2   2   1 2230.17   31.35
  -2   2   0 3320.25   38.85
  -2   2   0 3302.25   31.00
  -2   2  -1 1737.91   28.70
   2   2   1 1758.22   26.60
  -2   2  -1 1820.22   19.43
  -2   2  -1 1677.32   33.84
   2   2   2 1595.46   31.71
  -2   2  -2 1587.79   29.04
  -2   2  -2 1632.06   18.37
  -2   2  -3 1024.36   25.09
   2   2   3 1058.84   28.53
   2   2   3 1013.76   30.38
  -2   2  -3 1099.20   30.16
  -2   2  -4  423.96   20.02
   2   2   4  394.83   21.55
   2   2   4  430.18   20.01
  -2   2  -4  415.04   17.22
   2   2   5  856.47   30.67
  -2   2  -5  902.28   31.70
   2   2   5  824.67   34.76
  -2   2  -5  825.09   26.05
   2   2   6  839.37   32.87
  -2   2  -6  861.09   34.25
  -2   2  -6  776.50   27.11
   2   2   6  803.95   37.50
   2   2   7  280.18   24.09
   2   2   7  294.06   20.93
  -2   2  -7  329.25   23.17
  -2   2  -7  280.91   17.73
  -2   2  -8   15.92    6.65
  -2   2  -8   12.05    4.46
   2   2   8    6.19    3.63
   2   2   8   14.36    5.21
  -2   2  -9   71.11   13.18
  -2   2  -9   60.62    9.27
   2   2   9   75.13   14.52
   2   2   9   61.85   11.46
  -2   2 -10  161.44   22.47
  -2   2 -10  151.54    9.68
  -2   2 -10  163.26   11.23
  -2   2 -10  149.28   20.21
  -2   2 -10  145.20    9.09
  -2   2 -10  153.93    9.80
  -2   2 -10  160.36    9.27
   2   2  10  137.01   20.31
   2   2  10  119.43   16.70
   2   2  11  251.33   25.11
  -2   2 -11  289.19   12.92
  -2   2 -11  260.71   13.57
  -2   2 -11  259.66   14.37
  -2   2 -11  270.87   28.22
  -2   2 -11  282.02   13.20
  -2   2 -11  272.67   13.36
   2   2  11  287.79   30.81
  -2   2 -11  249.70   10.78
  -2   2 -11  285.46   13.83
   2   2  11  286.58   11.12
  -2   2 -11  277.39   13.65
  -2   2 -11  300.34    9.43
  -2   2 -11  241.81   28.03
  -2   2 -12   21.63    4.11
  -2   2 -12   26.86    4.03
  -2   2 -12   27.64    5.19
  -2   2 -12   30.24    4.84
  -2   2 -12   26.92    4.60
  -2   2 -12   32.56    4.84
   2   2  12   27.13    3.66
  -2   2 -12   28.17    4.45
  -2   2 -12   31.47    4.67
  -2   2 -13  204.57   10.97
  -2   2 -13  196.20   11.05
   2   2  13  194.99    9.22
  -2   2 -13  194.81   10.55
  -2   2 -13  192.86   11.18
  -2   2 -13  209.13   10.27
  -2   2 -13  182.65   10.63
  -2   2 -14   99.71    7.53
   2   2  14  108.42    6.71
  -2   2 -14   95.68    7.16
  -2   2 -15   14.18    2.82
   2   2  15   20.89    2.73
  -2   2 -15   18.64    3.69
   2   2  15   18.71    2.47
   2   2  16  102.13    4.66
  -2   2 -16  105.00    6.09
   2   3 -16  103.12    4.86
   2   3 -16  106.77    4.89
  -2   3  16   22.43    2.23
  -2   3  16  115.75    5.16
  -2   3  15   20.43    2.96
   2   3 -15   19.20    2.87
   2   3 -15   19.33    2.79
   2   3 -14  184.51   11.17
   2   3 -14  187.67   10.47
   2   3 -14  179.97    9.70
  -2   3  14  182.44    8.97
   2   3 -14  202.06    9.93
  -2   3  14  188.68    9.66
   2   3 -13   37.03    5.92
  -2   3  13   30.78    4.31
  -2   3  13   34.08    4.57
   2   3 -13   30.26    4.47
   2   3 -13   29.79    4.95
   2   3 -12  217.97   13.53
   2   3 -12  223.68   12.31
  -2   3  12  203.28   10.86
   2   3 -12  211.05   11.27
   2   3 -11   32.05    5.61
   2   3 -11   27.90    4.68
   2   3 -11   15.79    3.05
   2   3 -11   24.20    4.03
   2   3 -11   19.11    3.68
   2   3 -10  239.81   25.49
   2   3 -10  232.09   12.01
  -2   3  10  235.31   28.61
   2   3 -10  211.73   10.71
   2   3 -10  200.51   11.45
  -2   3  10  209.52   22.48
   2   3 -10  187.04   18.95
   2   3  -9   31.97    9.85
  -2   3   9   23.83    7.36
   2   3  -9   31.87    8.12
  -2   3   9   10.21    7.72
  -2   3   8  589.33   32.87
   2   3  -8  587.98   31.37
  -2   3   8  505.08   37.57
   2   3  -8  624.65   35.35
  -2   3   7    7.96    3.56
   2   3  -7   15.45    4.80
   2   3  -7   17.39    6.11
  -2   3   7   12.49    7.82
   2   3  -6  260.82   19.44
  -2   3   6  261.79   18.54
  -2   3   6  232.44   22.36
  -2   3   5  975.97   40.61
  -2   3   5 1030.77   33.57
   2   3  -5 1074.96   35.19
  -2   3   4  302.25   20.56
   2   3  -4  307.01   16.98
  -2   3   4  286.59   16.07
  -2   3   3   82.93    7.93
  -2   3   3   75.03    9.53
   2   3  -3   82.28    7.97
  -2   3   3   82.54    5.97
   2   3  -2  249.41   12.02
  -2   3   2  228.14   14.33
  -2   3   2  254.09   11.05
  -2   3   2  246.44   11.97
  -2   3   1  400.87   13.33
   2   3  -1  412.63   13.90
  -2   3   1  391.01   14.37
  -2   3   0 1772.91   30.81
  -2   3   0 1697.09   22.56
  -2   3   0 1787.63   23.34
   2   3   0 1648.22   25.54
  -2   3  -1 2930.83   40.98
  -2   3  -1 2922.92   48.72
  -2   3  -1 2831.85   16.66
  -2   3  -2 2532.72   40.70
  -2   3  -2 2603.59   45.14
   2   3   2 2579.57   44.31
  -2   3  -3 3055.52   47.62
   2   3   3 2932.16   54.92
  -2   3  -3 3057.72   56.53
   2   3   3 3043.32   52.02
   2   3   4 1185.23   35.55
  -2   3  -4 1118.44   30.98
   2   3   4 1135.96   38.78
  -2   3  -4 1139.62   36.46
  -2   3  -5  912.72   29.76
   2   3   5  945.20   34.00
   2   3   5  913.80   38.55
  -2   3  -5  952.85   35.40
  -2   3  -6  516.99   27.98
   2   3   6  515.69   26.89
  -2   3  -6  480.66   23.25
   2   3   6  478.48   30.49
   2   3   7  148.79   15.91
  -2   3  -7  148.99   16.48
  -2   3  -7  145.11   13.64
   2   3   7  115.30   16.66
   2   3   8   20.30    8.06
  -2   3  -8   11.74    5.61
  -2   3  -8   17.06    5.35
   2   3   8   16.78    5.40
   2   3   9   43.47   10.27
  -2   3  -9   48.07   11.80
  -2   3  -9   42.23    8.38
   2   3   9   38.42   10.83
   2   3  10  467.43   38.74
  -2   3 -10  515.18   37.75
   2   3  10  453.57   32.97
   2   3  10  498.81   14.07
  -2   3 -10  512.50   11.51
  -2   3 -10  493.16   16.32
  -2   3 -10  536.56   18.55
  -2   3 -10  426.53   27.33
  -2   3 -10  508.05   20.13
  -2   3 -10  524.97   18.37
  -2   3 -11   39.17    5.32
   2   3  11   34.68    4.00
  -2   3 -11   39.07    4.94
  -2   3 -11   39.08    5.36
  -2   3 -11   40.88    6.23
  -2   3 -11   42.11    5.70
  -2   3 -12  214.76   12.34
  -2   3 -12  221.00   12.39
  -2   3 -12  218.57   13.41
   2   3  12  211.97    9.49
  -2   3 -12  218.78   12.30
  -2   3 -12  208.36   10.67
  -2   3 -12  218.81   12.03
  -2   3 -12  209.32   12.16
  -2   3 -12  214.39   11.27
  -2   3 -13    1.71    2.01
  -2   3 -13   -0.28    2.39
   2   3  13    6.68    2.10
  -2   3 -13    2.23    2.29
  -2   3 -13    1.53    1.65
  -2   3 -13    2.14    1.92
  -2   3 -14    8.47    1.99
   2   3  14   14.09    2.57
  -2   3 -14   14.18    3.29
  -2   3 -14    9.32    2.79
  -2   3 -15  192.87    9.00
   2   3  15  186.95    7.90
   2   3  15  194.75    7.41
  -2   3 -15  189.32    9.38
   2   3  16   10.82    1.45
  -2   3 -16   15.13    2.68
  -2   4  16   76.48    4.05
  -2   4  16   71.89    3.93
   2   4 -16   83.82    4.21
  -2   4  16   90.91    4.47
  -2   4  15   84.31    4.86
   2   4 -15   88.79    6.59
   2   4 -15   90.39    5.30
  -2   4  15   88.21    5.70
   2   4 -14   74.65    6.09
   2   4 -14   80.85    7.34
  -2   4  14   71.67    5.99
   2   4 -14   73.98    6.56
   2   4 -14   78.36    5.83
  -2   4  14   73.60    5.82
   2   4 -13   12.99    3.94
   2   4 -13   12.84    3.04
   2   4 -13   15.34    4.01
  -2   4  13   17.23    3.56
  -2   4  13   13.86    3.38
  -2   4  12  145.50    9.26
   2   4 -12  168.20   12.23
   2   4 -12  157.72    9.68
   2   4 -12  155.98   10.20
   2   4 -12  166.39   10.69
   2   4 -11  135.20    9.81
   2   4 -11  121.36    8.20
   2   4 -11  124.63    8.62
   2   4 -11  128.72    9.50
  -2   4  10  178.57   21.22
   2   4 -10  173.77   19.18
   2   4 -10  224.38   25.20
   2   4 -10  207.53   10.81
   2   4 -10  176.35    9.77
   2   4 -10  195.66   11.61
  -2   4  10  166.81   25.11
   2   4  -9  166.57   20.49
  -2   4   9  181.46   25.24
   2   4  -9  178.15   18.71
  -2   4   9  171.11   19.82
   2   4  -8  299.60   25.76
  -2   4   8  325.55   32.43
   2   4  -8  298.82   22.78
  -2   4   8  324.56   25.41
  -2   4   7   36.21    8.19
   2   4  -7   40.73    9.15
  -2   4   7   35.05   11.44
  -2   4   6  199.49   22.04
   2   4  -6  216.37   18.37
  -2   4   6  194.46   16.70
   2   4  -5   87.83   10.93
  -2   4   5   85.83   13.08
  -2   4   5   78.21    9.75
   2   4  -4  503.86   23.25
  -2   4   4  470.21   21.79
  -2   4   4  483.91   27.86
  -2   4   3 1208.72   24.83
  -2   4   3 1219.11   40.13
   2   4  -3 1223.19   32.78
  -2   4   3 1202.40   31.59
   2   4  -2  169.06   11.23
  -2   4   2  169.72   10.54
  -2   4   2  172.97    9.97
  -2   4   1   28.79    3.95
   2   4  -1   33.19    4.67
  -2   4   1   31.86    4.79
  -2   4   0  306.17   14.20
  -2   4   0  331.50   10.31
   2   4   0  294.30   13.50
  -2   4   0  306.85    8.88
  -2   4  -1 1466.44   32.10
  -2   4  -1 1449.25   37.84
  -2   4  -2  161.34   12.50
   2   4   2  176.22   12.48
   2   4   2  187.11   13.54
  -2   4  -2  174.40   11.82
  -2   4  -2  172.82   14.96
   2   4   3  239.44   16.99
   2   4   3  205.51   14.53
  -2   4  -3  207.38   16.62
  -2   4  -3  211.27   14.03
  -2   4  -4  796.35   28.61
   2   4   4  822.76   35.31
  -2   4  -4  802.98   33.71
   2   4   4  812.33   31.34
   2   4   5 1047.31   38.00
  -2   4  -5 1001.73   39.17
   2   4   5  906.48   41.11
  -2   4  -5  988.31   33.96
  -2   4  -6  305.07   23.32
  -2   4  -6  288.78   19.46
   2   4   6  310.46   22.25
   2   4   6  306.69   26.37
   2   4   7  363.65   25.50
  -2   4  -7  341.97   26.20
  -2   4  -7  314.59   21.69
   2   4   7  308.40   28.48
   2   4   8  284.60   24.07
  -2   4  -8  314.01   26.99
   2   4   8  298.16   29.70
  -2   4  -8  319.62   22.98
   2   4   9  491.92   33.78
   2   4   9  478.54   39.04
  -2   4  -9  434.73   28.26
  -2   4  -9  493.29   36.41
  -2   4 -10   35.73    4.54
   2   4  10   42.19    4.09
  -2   4 -10   25.25    7.55
   2   4  10   35.58    9.50
  -2   4 -10   38.60    5.51
  -2   4 -10   38.10    4.92
   2   4  10   47.43   13.46
  -2   4 -10   26.58    9.39
  -2   4 -10   40.36    6.30
  -2   4 -10   40.66    5.69
  -2   4 -11  344.72   15.56
  -2   4 -11  334.55   17.11
  -2   4 -11  336.51   14.79
  -2   4 -11  356.16   15.92
  -2   4 -11  347.68   14.13
   2   4  11  371.89   12.15
  -2   4 -12   19.97    4.24
  -2   4 -12   19.79    4.03
  -2   4 -12   19.48    3.98
  -2   4 -12   14.08    3.58
  -2   4 -12   19.38    3.54
  -2   4 -12   22.01    4.58
  -2   4 -12   15.37    4.18
   2   4  12   17.72    2.68
  -2   4 -13  111.65    8.44
  -2   4 -13  120.99    7.99
  -2   4 -13  116.55    8.42
  -2   4 -13  121.17    8.75
  -2   4 -13  108.33    8.29
  -2   4 -13  122.62    8.89
  -2   4 -13  117.89    9.54
  -2   4 -14   38.65    4.94
   2   4  14   41.09    3.75
  -2   4 -14   35.18    4.02
  -2   4 -14   34.64    4.51
   2   4  15   41.48    3.14
  -2   4 -15   41.36    4.28
  -2   4 -15   42.67    4.46
   2   4  15   37.30    3.65
  -2   4 -15   35.13    3.75
  -2   4 -16  105.89    5.34
  -2   4 -16  102.81    5.11
  -2   5  16   23.73    2.17
   2   5 -16   23.01    2.06
  -2   5  16   18.38    1.89
  -2   5  16   18.22    1.89
  -2   5  15    0.43    1.23
  -2   5  15    1.17    0.92
  -2   5  15    2.00    1.36
   2   5 -15   -1.09    1.82
   2   5 -14   14.67    2.83
   2   5 -14   21.20    3.61
   2   5 -14   17.71    2.62
   2   5 -14   17.18    3.73
  -2   5  14   19.27    3.34
  -2   5  14   18.60    3.13
   2   5 -13   16.86    3.78
   2   5 -13   19.09    3.51
  -2   5  13   19.64    3.73
   2   5 -13   25.47    4.99
   2   5 -12  178.39   10.91
   2   5 -12  163.19   11.95
  -2   5  12  159.79    9.65
   2   5 -12  159.28    9.50
   2   5 -12  171.94   10.54
   2   5 -11  346.52   15.43
   2   5 -11  362.22   15.81
   2   5 -11  360.40   14.38
   2   5 -11  345.48   13.60
   2   5 -10   15.28    5.88
   2   5 -10   19.76    7.98
  -2   5  10   30.12   11.15
   2   5 -10   20.45    4.40
  -2   5  10   14.59    6.81
   2   5 -10   22.02    3.69
   2   5 -10   24.45    3.92
  -2   5   9  168.32   20.48
   2   5  -9  156.44   10.47
   2   5  -9  161.85    9.12
   2   5  -9  159.82   18.15
  -2   5   9  154.71   25.13
   2   5  -9  172.58   21.71
   2   5  -8  169.35   20.07
  -2   5   8  182.35   25.86
   2   5  -8  177.62   18.84
  -2   5   8  182.48   19.72
  -2   5   7  657.22   34.99
  -2   5   7  584.69   43.38
   2   5  -7  600.68   32.39
   2   5  -7  691.57   37.40
  -2   5   6  393.63   24.93
  -2   5   6  395.85   33.07
   2   5  -6  399.91   26.35
  -2   5   5  557.12   27.43
   2   5  -5  640.29   30.55
  -2   5   5  570.04   36.23
   2   5  -4   33.19    6.74
  -2   5   4   30.88    6.06
  -2   5   4   21.77    6.65
  -2   5   3   90.90    9.27
  -2   5   3   84.01   11.83
  -2   5   3   88.58    7.26
   2   5  -3   87.69    9.77
  -2   5   2  263.63   13.60
  -2   5   2  289.46   14.55
   2   5  -2  270.86   16.10
  -2   5   1 1218.92   30.38
   2   5  -1 1268.40   33.60
   2   5   0 1613.15   37.41
  -2   5   0 1632.88   36.19
  -2   5  -1   84.17   10.35
   2   5   1   76.55    8.04
   2   5   1   78.35    6.40
  -2   5  -1   79.42    8.44
  -2   5  -2 1313.81   38.40
   2   5   2 1338.35   40.23
  -2   5  -2 1290.76   35.23
   2   5   2 1279.08   35.63
  -2   5  -2 1253.48   44.14
   2   5   3   83.81   11.12
  -2   5  -3   54.34    7.95
  -2   5  -3   72.29   11.09
   2   5   3   50.77    7.88
  -2   5  -4  105.11   11.30
   2   5   4  141.31   16.27
   2   5   4  118.00   12.41
  -2   5  -4  129.45   14.84
  -2   5  -5  925.61   35.41
   2   5   5  887.14   36.76
   2   5   5  873.69   43.65
  -2   5  -5  935.18   41.20
  -2   5  -6  200.98   17.54
  -2   5  -6  239.68   22.01
   2   5   6  221.42   19.70
   2   5   6  219.63   23.81
  -2   5  -7  216.85   22.24
  -2   5  -7  207.96   19.02
   2   5   7  240.34   21.86
   2   5   7  214.86   25.03
   2   5   8   28.37    7.79
   2   5   8   21.92   10.20
  -2   5  -8   32.37   10.25
  -2   5  -8    4.99    3.91
  -2   5  -9  156.09   21.35
   2   5   9  117.68   16.86
  -2   5  -9  150.67    9.97
  -2   5  -9  141.52    8.65
   2   5   9  121.57   20.96
  -2   5  -9  153.94   18.13
  -2   5  -9  150.26    9.84
  -2   5 -10  228.54   12.06
  -2   5 -10  236.92   12.77
  -2   5 -10  222.68   14.26
  -2   5 -10  250.79   11.82
  -2   5 -10  206.96   21.29
  -2   5 -10  246.91   13.21
  -2   5 -11    1.59    2.71
  -2   5 -11   -0.27    3.13
  -2   5 -11    1.68    1.85
  -2   5 -11    1.16    1.80
  -2   5 -12  327.40   14.61
  -2   5 -12  315.66   16.15
  -2   5 -12  323.15   14.65
  -2   5 -12  329.56   14.54
  -2   5 -12  320.13   13.07
  -2   5 -13    0.64    2.03
  -2   5 -13    0.28    2.26
  -2   5 -13   -1.35    3.11
  -2   5 -13    4.34    2.32
  -2   5 -13    2.54    2.36
  -2   5 -13    1.97    1.72
  -2   5 -13    2.08    2.56
  -2   5 -14   39.49    4.70
  -2   5 -14   43.17    4.70
  -2   5 -14   48.46    5.19
   2   5  14   42.50    3.34
  -2   5 -14   30.13    3.76
  -2   5 -15   68.38    4.82
  -2   5 -15   74.97    5.14
   2   5  15   72.01    4.76
  -2   5 -16  104.33    4.53
  -2   6  15   39.83    3.37
  -2   6  15   33.30    2.85
   2   6 -15   36.11    3.66
  -2   6  15   35.34    3.30
   2   6 -14   56.43    5.80
   2   6 -14   58.83    4.63
  -2   6  14   51.94    4.73
   2   6 -14   53.41    5.05
  -2   6  14   53.70    4.86
  -2   6  13  102.95    7.27
   2   6 -13  111.06    7.94
   2   6 -13  102.66    8.75
   2   6 -13   99.92    6.81
   2   6 -12  145.97    9.80
   2   6 -12  148.39    8.81
  -2   6  12  156.18    9.37
   2   6 -12  147.49    9.37
   2   6 -11  133.07    9.57
   2   6 -11  142.03    8.83
   2   6 -11  149.92   10.19
   2   6 -10   59.71    6.82
   2   6 -10   62.88    5.96
  -2   6   9   18.71    7.02
   2   6  -9   18.44    3.33
  -2   6   9   30.29   11.81
   2   6  -9   26.62    7.76
   2   6  -9   22.24    8.07
   2   6  -9   27.85    4.84
  -2   6   8  189.15   21.12
   2   6  -8  217.06   21.48
   2   6  -8  212.16   22.94
  -2   6   8  194.32   28.65
   2   6  -7  209.14   20.24
  -2   6   7  183.77   26.22
   2   6  -7  199.35   21.31
  -2   6   7  243.34   22.13
  -2   6   6  429.61   37.11
  -2   6   6  446.37   27.99
   2   6  -6  415.33   26.82
   2   6  -6  437.77   29.00
  -2   6   5  344.49   30.56
  -2   6   5  361.81   23.11
   2   6  -5  393.04   25.70
   2   6  -5  297.21   21.44
   2   6  -4   20.39    5.50
  -2   6   4   22.58    5.43
   2   6  -4   10.25    4.27
  -2   6   4   13.34    5.89
   2   6  -3  232.48   16.74
  -2   6   3  267.71   23.22
   2   6  -3  270.66   18.85
  -2   6   3  282.08   17.07
   2   6  -2  271.83   16.89
   2   6  -2  296.58   18.95
  -2   6   2  311.38   23.82
  -2   6   2  303.82   15.89
  -2   6   2  305.99   15.75
   2   6  -1  657.19   27.29
   2   6  -1  588.63   23.02
  -2   6   1  634.64   23.92
  -2   6   0  517.58   22.49
   2   6   0  506.28   19.59
   2   6   0  518.43   24.04
   2   6   0  482.15   19.58
  -2   6  -1   62.75    8.57
  -2   6  -1   79.91   10.72
   2   6   1   63.06    7.83
   2   6   1   66.05    6.43
  -2   6  -2   54.06    8.79
  -2   6  -2   53.50    8.27
  -2   6  -2   46.57    9.73
   2   6   2   38.73    6.63
   2   6   2   54.32    9.80
   2   6   3   10.31    3.74
  -2   6  -3   13.74    4.99
  -2   6  -3   11.41    5.08
   2   6   3   11.57    5.75
   2   6   4  204.81   17.32
   2   6   4  201.27   20.72
  -2   6  -4  205.61   17.20
  -2   6  -4  206.29   20.47
   2   6   5   97.46   12.79
   2   6   5  119.28   17.66
  -2   6  -5  110.16   15.88
  -2   6  -5   91.33   12.25
  -2   6  -6  761.98   36.58
   2   6   6  773.25   38.25
  -2   6  -6  807.93   43.31
   2   6   6  720.90   45.67
  -2   6  -7   45.83   10.96
   2   6   7   56.33   10.72
   2   6   7   48.65   13.93
  -2   6  -7   53.21   10.35
   2   6   8    9.56    5.14
  -2   6  -8   28.28    9.45
  -2   6  -8   21.50    4.05
   2   6   8    7.74    6.91
  -2   6  -8   22.10    3.34
  -2   6  -8   37.69    8.89
  -2   6  -9   20.50    3.65
   2   6   9   19.96    6.21
   2   6   9   25.45    9.75
  -2   6  -9   23.18    4.64
  -2   6  -9   25.75    9.50
  -2   6  -9   19.12    6.77
  -2   6  -9   22.90    3.69
  -2   6 -10   77.78    7.54
  -2   6 -10   71.50    7.27
  -2   6 -10   88.86    7.46
  -2   6 -10   78.58    6.65
  -2   6 -11    4.77    2.09
  -2   6 -11    7.01    3.00
  -2   6 -11    6.22    3.63
  -2   6 -11    4.17    2.51
  -2   6 -12   31.75    4.74
  -2   6 -12   28.73    4.66
  -2   6 -12   26.79    5.22
  -2   6 -12   33.68    5.17
  -2   6 -12   30.24    4.01
  -2   6 -13   24.54    4.04
  -2   6 -13   23.30    4.23
  -2   6 -13   21.86    3.73
  -2   6 -13   30.56    3.70
  -2   6 -13   25.74    3.88
  -2   6 -13   23.10    4.40
  -2   6 -13   32.12    4.69
  -2   6 -14   10.57    2.78
  -2   6 -14   11.91    2.79
  -2   6 -14    8.28    2.19
  -2   6 -14    7.35    1.98
  -2   6 -15   29.48    3.03
   2   6  15   31.51    3.01
  -2   6 -15   31.46    3.09
  -2   6 -15   27.78    2.85
  -2   7  15   25.01    2.37
   2   7 -15   26.63    2.44
  -2   7  15   22.51    2.01
  -2   7  15   26.62    2.39
   2   7 -15   27.37    2.73
  -2   7  15   25.92    2.54
  -2   7  14   59.43    4.48
   2   7 -14   54.50    3.85
   2   7 -14   51.34    4.47
  -2   7  14   46.99    4.15
   2   7 -14   51.80    5.00
  -2   7  14   51.91    4.31
   2   7 -13  205.12    9.91
   2   7 -13  207.06   11.45
  -2   7  13  184.71    9.41
  -2   7  13  198.52    9.25
   2   7 -13  205.31    8.70
   2   7 -12   19.76    3.17
  -2   7  12   27.97    4.12
   2   7 -12   29.62    4.22
   2   7 -12   27.36    4.48
  -2   7  11    7.54    2.47
   2   7 -11   15.97    4.04
   2   7 -11   15.48    3.41
   2   7 -11    7.82    2.16
   2   7 -10   52.14    5.31
   2   7 -10   45.89    6.01
   2   7  -9  557.80   17.03
   2   7  -8  264.57   25.29
  -2   7   8  267.87   25.78
   2   7  -8  289.12   27.94
  -2   7   8  248.88   33.47
   2   7  -7  231.95   22.45
  -2   7   7  240.06   22.85
  -2   7   7  312.07   35.94
   2   7  -7  306.95   26.95
  -2   7   6   18.83    6.26
   2   7  -6    4.88    4.20
   2   7  -6   28.72    7.92
  -2   7   6   17.56    9.18
   2   7  -5  126.54   15.16
   2   7  -5  169.66   17.95
  -2   7   5  192.38   25.20
  -2   7   5  171.86   16.62
   2   7  -4   87.02   12.33
  -2   7   4  103.28   16.98
   2   7  -4   74.50   10.87
  -2   7   4   90.15   10.82
   2   7  -3   86.86   11.67
   2   7  -3   65.33    9.72
  -2   7   3   64.41   12.54
  -2   7   2  203.84   21.58
   2   7  -2  197.83   15.46
   2   7  -2  216.92   18.00
   2   7  -1   14.82    4.61
   2   7  -1   10.53    3.56
  -2   7   1    4.56    2.74
  -2   7   0  133.49   12.67
   2   7   0  141.59   14.27
   2   7   0  110.82    9.94
  -2   7  -1   58.70   10.18
  -2   7  -1   59.69    8.97
   2   7   1   73.53   11.88
  -2   7  -1   59.33   12.57
   2   7   1   54.18    8.71
   2   7   2  316.59   19.41
  -2   7  -2  303.02   20.63
   2   7   2  330.91   25.28
  -2   7  -2  300.82   26.17
  -2   7  -2  324.15   22.27
   2   7   3  668.13   30.25
  -2   7  -3  634.99   38.47
  -2   7  -3  619.40   30.70
   2   7   3  698.91   39.04
  -2   7  -4  360.26   29.19
  -2   7  -4  331.13   23.61
   2   7   4  344.22   29.34
   2   7   4  367.23   23.99
   2   7   5  202.00   19.17
  -2   7  -5  201.73   22.68
  -2   7  -5  178.87   18.19
   2   7   5  200.82   24.36
   2   7   6   63.70   15.37
  -2   7  -6   75.22   14.03
   2   7   6   62.91   11.40
  -2   7  -6   74.07   12.63
   2   7   7  227.23   22.49
  -2   7  -7  248.56   26.26
   2   7   7  245.57   30.85
  -2   7  -7  252.21   23.46
  -2   7  -7  220.08   10.53
   2   7   8  165.94   19.81
  -2   7  -8  138.96   18.32
  -2   7  -8  180.92   23.18
   2   7   8  128.73   22.85
  -2   7  -8  152.88   10.45
  -2   7  -8  170.40    9.51
  -2   7  -9   85.57    7.93
  -2   7  -9   88.98    7.73
  -2   7  -9   87.26    6.94
  -2   7 -10  149.48   10.22
  -2   7 -10  156.83   10.63
  -2   7 -10  172.43    9.54
  -2   7 -11  105.83    8.36
  -2   7 -11  112.22   10.03
  -2   7 -11  111.38    7.44
  -2   7 -11  113.91    8.80
  -2   7 -12  100.32    7.57
  -2   7 -12   96.71    8.71
  -2   7 -12   99.74    7.75
  -2   7 -12   90.18    7.32
  -2   7 -12  111.23    6.90
  -2   7 -13   13.88    2.74
  -2   7 -13   11.50    2.18
  -2   7 -13   20.46    3.81
  -2   7 -13   13.84    3.04
  -2   7 -13   16.92    3.64
  -2   7 -13   11.42    2.73
  -2   7 -13   14.38    2.99
  -2   7 -14   33.79    3.69
  -2   7 -14   37.86    3.81
  -2   7 -14   32.63    3.14
   2   7  14   35.56    3.51
   2   7  15   25.02    2.27
  -2   7 -15   20.53    2.05
   2   8 -14   14.72    2.06
  -2   8  14   15.30    2.03
   2   8 -14   12.11    2.19
  -2   8  14   14.23    2.03
  -2   8  14   15.97    2.17
  -2   8  13   25.86    3.11
   2   8 -13   28.54    4.32
   2   8 -13   23.25    3.21
  -2   8  13   18.86    2.99
   2   8 -12   11.07    3.28
   2   8 -12   11.40    2.29
  -2   8  12    8.26    2.41
   2   8 -12    8.90    2.22
   2   8 -11  109.81    6.89
   2   8 -11  119.06    8.51
  -2   8  11  105.22    7.23
   2   8 -11  109.47    7.93
   2   8 -10   13.01    3.43
  -2   8  10    9.59    2.47
   2   8  -7   65.73   12.84
  -2   8   7   57.90   16.87
   2   8  -7   91.59   16.37
   2   8  -6    1.62    3.33
  -2   8   6    4.70    7.60
   2   8  -6    4.58    4.12
   2   8  -5    9.49    5.24
  -2   8   5   18.07    9.11
   2   8  -5   16.41    6.08
  -2   8   4  223.49   27.01
   2   8  -4  242.81   22.19
   2   8  -4  175.99   17.94
  -2   8   3  546.37   40.03
   2   8  -3  617.62   33.42
   2   8  -3  537.42   29.29
   2   8  -2  221.63   17.54
  -2   8   2  250.77   25.93
  -2   8   1  252.81   24.22
  -2   8   0   34.70    6.77
  -2   8   0   39.83    9.04
   2   8   1   61.16   12.28
  -2   8  -1   48.38    8.67
  -2   8  -1   54.00   12.52
  -2   8  -2  146.38   15.67
  -2   8  -2  138.18   19.61
   2   8   2  125.01   17.62
  -2   8  -3  860.65   38.85
   2   8   3  889.27   48.50
  -2   8  -3  949.30   51.43
  -2   8  -4  138.90   19.46
  -2   8  -4  126.69   15.90
   2   8   5  135.30   22.30
  -2   8  -5  127.83   18.94
  -2   8  -5  119.97   16.07
   2   8   5  136.38   15.65
  -2   8  -6   -2.16    2.54
   2   8   6   -9.57    4.75
   2   8   7  460.90   43.12
  -2   8  -7  457.14   15.33
   2   8   7  381.47   29.42
  -2   8  -8   65.97    6.97
  -2   8  -8   79.13    6.44
  -2   8  -9  117.84    8.84
  -2   8  -9  137.90    8.33
  -2   8  -9  117.23    9.09
  -2   8 -10  243.87   10.75
  -2   8 -10  219.23   11.98
  -2   8 -10  219.39   12.16
  -2   8 -11  186.69   10.30
  -2   8 -11  200.51   10.58
  -2   8 -11  166.63   11.65
  -2   8 -11  194.58   10.77
  -2   8 -11  191.18    8.83
  -2   8 -12   56.35    5.27
  -2   8 -12   57.01    5.49
  -2   8 -12   52.23    6.06
  -2   8 -12   56.05    5.40
  -2   8 -13   15.52    2.67
  -2   8 -13   17.27    3.08
  -2   8 -13   16.15    2.53
  -2   8 -13   17.57    2.72
  -2   8 -13   15.98    3.07
  -2   8 -13   15.84    2.65
  -2   8 -14    3.55    1.29
   2   8  14    2.99    1.15
  -2   8 -14    5.32    1.39
  -2   9  13    2.57    1.01
   2   9 -13    2.67    1.72
  -2   9  13    2.56    1.54
  -2   9  13   -0.48    1.21
   2   9 -13    0.88    0.99
  -2   9  13    2.36    1.08
  -2   9  12    9.67    2.01
  -2   9  12    6.18    2.38
   2   9 -12   10.35    2.45
  -2   9  12    6.22    1.82
   2   9 -12   14.46    3.73
  -2   9  11   92.03    5.95
   2   9 -11   96.97    7.08
  -2   9  10   71.73    5.61
   2   9 -10   72.84    6.52
  -2   9   9   52.76    4.94
   2   9  -9   62.49    6.75
  -2   9   8  103.51    6.83
  -2   9   5  215.18   29.84
   2   9  -5  168.75   19.62
  -2   9   4   80.13   18.61
   2   9  -4   82.39   13.26
   2   9  -3  305.25   23.62
  -2   9   3  440.23   39.09
  -2   9   2    4.47    4.93
  -2   9   2   -5.45    4.47
  -2   9   1  107.86   17.33
  -2   9   1  126.29   20.75
  -2   9   0   95.84   16.78
   2   9   0  148.05   21.24
   2   9   1  341.21   31.78
  -2   9  -1  281.14   29.85
  -2   9  -2  640.55   44.55
   2   9   2  628.20   44.02
  -2   9  -2  513.19   30.99
  -2   9  -3  228.28   21.39
  -2   9  -3  303.15   30.53
   2   9   3  274.28   30.23
   2   9   4  398.39   37.98
  -2   9  -4  387.42   28.82
  -2   9  -4  466.83   38.25
   2   9   5  719.81   52.49
  -2   9  -5  785.98   49.95
  -2   9  -5  687.10   39.41
  -2   9  -8   10.40    2.71
  -2   9  -9   14.61    3.57
  -2   9 -10    5.83    2.46
  -2   9 -10    7.83    2.83
  -2   9 -11   64.74    5.68
  -2   9 -11   63.72    5.51
  -2   9 -11   57.31    6.35
  -2   9 -11   60.23    5.70
  -2   9 -12   19.74    2.80
  -2   9 -12   19.64    3.01
  -2   9 -12   24.85    3.83
  -2   9 -12   15.26    3.30
  -2   9 -12   17.20    2.86
  -2   9 -13    3.43    1.28
  -2   9 -13    4.92    1.58
  -2   9 -13    3.26    1.36
   2   9  13    2.04    1.16
  -2   9 -13    3.57    1.24
  -2  10  12   26.83    2.58
   2  10 -12   44.39    4.45
  -2  10  12   29.67    2.30
  -2  10  12   32.03    2.72
  -2  10  12   36.93    3.34
   2  10 -12   38.03    3.11
  -2  10  11  198.08    7.04
  -2  10  11  207.35    8.76
  -2  10  11  203.54    7.89
   2  10 -11  220.30    9.00
  -2  10  10   14.57    2.26
  -2  10  10   12.65    2.21
  -2  10   9   45.82    4.39
   2  10  -9   45.91    5.31
  -2  10   1  120.39   20.79
  -2  10   1  177.90   26.24
   2  10  -1  170.13   25.64
  -2  10   0  176.87   24.96
   2  10   0  194.90   27.50
  -2  10   0  199.07   27.47
  -2  10  -1  -29.08   10.56
   2  10   1  -32.73   11.75
  -2  10  -9    0.83    1.99
  -2  10 -10   89.83    6.43
  -2  10 -10   81.14    6.16
  -2  10 -10   86.22    7.81
  -2  10 -10   88.09    6.58
  -2  10 -11   49.73    4.06
  -2  10 -11   45.19    4.18
  -2  10 -11   44.77    4.11
  -2  10 -11   47.56    5.09
  -2  10 -12    2.38    1.09
  -2  10 -12    3.89    1.66
  -2  10 -12    1.49    1.21
   2  10  12    0.62    0.80
  -2  10 -12    0.75    0.74
  -2  10 -12    3.06    1.24
   2  11 -11   19.14    3.07
  -2  11  11   13.02    1.89
   2  11 -10  175.05    7.15
  -2  11  10  164.66    7.16
  -2  11  -7   54.13    5.63
  -2  11  -8    4.42    2.05
  -2  11  -9   43.38    4.54
  -2  11  -9   51.73    4.64
  -2  11 -10   38.10    3.54
  -2  11 -10   40.95    3.50
  -2  11 -10   39.87    3.83
  -2  11 -10   37.88    4.57
  -2  11 -11   16.74    1.85
  -2  11 -11   22.12    2.09
  -2  11 -11   23.89    2.92
  -2  12   9   26.92    2.44
  -2  12   9   34.55    3.30
  -2  12  -6    6.50    2.21
  -2  12  -7    1.62    1.78
  -2  12  -8   93.30    5.50
  -2  12  -8   91.04    5.78
  -2  12  -9   39.22    4.35
  -2  12  -9   31.49    2.93
  -2  12 -10   12.66    2.01
  -2  13  -5   21.26    3.09
  -2  13  -7   86.73    4.66
  -2  13  -8   41.49    3.78
   3 -14  -6   19.59    1.56
   3 -14  -5   18.33    1.86
   3 -14  -5   22.32    1.91
   3 -14  -4  143.39    5.48
   3 -14  -4  132.38    4.83
   3 -14  -3   53.79    3.21
   3 -14  -2  194.16    6.11
   3 -14  -2  186.81    6.13
   3 -14  -1    8.43    1.54
   3 -14  -1    7.63    1.35
   3 -14  -1    8.87    1.55
   3 -14   0   42.44    3.40
   3 -14   0   44.00    3.06
   3 -14   0   40.54    2.66
   3 -14   1    8.62    1.76
   3 -14   1   11.34    1.55
   3 -14   1    7.38    1.11
   3 -14   2   56.53    3.30
   3 -14   2   65.16    4.30
   3 -14   3   18.98    2.33
   3 -14   3   19.02    2.04
   3 -14   4   79.26    3.95
   3 -14   4   80.81    4.39
   3 -14   5   34.97    2.49
   3 -13  -8   25.82    2.26
   3 -13  -8   28.83    1.97
   3 -13  -7   26.84    2.27
  -3 -13   7   19.47    1.62
   3 -13  -7   22.94    2.53
   3 -13  -6  121.75    5.24
   3 -13  -6  120.70    6.07
   3 -13  -5   42.39    3.41
   3 -13  -5   38.57    3.75
   3 -13  -4   92.16    5.87
   3 -13  -4   87.46    4.99
   3 -13  -3   19.77    2.51
   3 -13  -3   19.24    2.70
   3 -13  -3   16.37    2.76
   3 -13  -2  100.11    5.83
   3 -13  -2  100.44    6.32
   3 -13  -2  100.27    5.46
   3 -13  -1    6.35    1.75
   3 -13  -1    5.32    1.82
   3 -13  -1    4.24    1.59
   3 -13   0    9.29    1.87
   3 -13   0    6.17    1.88
   3 -13   1   32.16    3.81
   3 -13   1   40.57    3.74
   3 -13   1   35.83    3.38
   3 -13   1   33.63    3.04
   3 -13   2   43.52    3.69
   3 -13   2   44.35    4.37
   3 -13   2   45.04    3.93
   3 -13   2   42.47    3.08
   3 -13   3    9.27    1.82
  -3 -13  -3    6.88    1.43
  -3 -13  -4  105.85    4.93
   3 -13   4   96.29    4.83
   3 -13   4  109.87    6.39
   3 -13   4   99.26    5.80
   3 -13   5   10.59    2.28
  -3 -13  -5    8.61    1.46
   3 -13   5    5.22    1.61
   3 -13   6   82.09    4.83
  -3 -13  -6   81.22    4.09
   3 -13   6   81.59    4.78
   3 -13   6   89.69    5.28
   3 -13   7   30.67    2.77
   3 -13   7   22.83    2.47
  -3 -13  -7   30.13    2.32
   3 -13   8   53.25    2.95
  -3 -13  -8   47.43    2.47
   3 -12 -10   96.44    4.20
   3 -12  -9    3.78    1.39
  -3 -12   9    5.24    0.97
   3 -12  -9    6.92    1.19
  -3 -12   8   51.21    3.14
   3 -12  -8   45.12    3.23
   3 -12  -8   51.10    4.33
  -3 -12   7    7.32    1.38
   3 -12  -7    3.83    1.86
   3 -12  -7    6.15    1.72
   3 -12  -6   23.56    3.47
   3 -12  -6   25.06    3.09
  -3 -12   5  160.19    8.13
   3 -12  -5  169.53    9.05
   3 -12  -5  174.79    7.74
   3 -12  -4   87.67    5.66
   3 -12  -4   82.22    6.57
  -3 -12   4   89.09    6.11
   3 -12  -4   89.22    5.74
   3 -12  -3  102.95    6.48
   3 -12  -3  100.02    7.12
   3 -12  -3  102.28    6.23
  -3 -12   3  101.38    6.42
   3 -12  -2   66.99    5.60
   3 -12  -2   63.95    5.79
   3 -12  -2   64.89    5.01
  -3 -12   2   70.22    5.18
   3 -12  -1   73.16    5.93
   3 -12  -1   66.03    5.76
   3 -12  -1   71.68    5.22
   3 -12   0   48.65    4.24
   3 -12   0   51.50    4.49
   3 -12   0   43.26    4.74
   3 -12   0   43.01    4.76
   3 -12   1   28.78    4.14
   3 -12   1   24.04    3.60
   3 -12   1   24.33    3.20
   3 -12   1   23.89    2.97
   3 -12   2  128.00    7.47
   3 -12   2  142.19    8.49
  -3 -12  -2  125.28    6.09
   3 -12   2  125.19    6.19
   3 -12   3   54.54    4.63
   3 -12   3   65.39    5.76
  -3 -12  -3   56.09    4.22
   3 -12   3   55.33    3.90
   3 -12   3   61.85    5.27
   3 -12   4  157.73    8.32
   3 -12   4  148.74    7.28
   3 -12   4  160.11    8.67
  -3 -12  -4  155.96    7.07
   3 -12   5  163.63    8.47
   3 -12   5  185.84    8.91
   3 -12   5  170.50    7.38
  -3 -12  -5  164.22    7.21
   3 -12   6  183.22    8.49
   3 -12   6  175.50    8.25
  -3 -12  -6  163.21    6.94
   3 -12   7   38.12    3.84
  -3 -12  -7   35.57    3.22
   3 -12   7   37.56    3.66
  -3 -12  -8   36.68    3.04
   3 -12   8   40.48    3.52
   3 -12   8   44.60    4.35
   3 -12   9    6.87    1.39
  -3 -12  -9    7.72    1.39
   3 -12   9    6.23    1.70
  -3 -12 -10   45.27    2.38
   3 -11 -11   10.59    1.74
  -3 -11  11   12.08    1.51
   3 -11 -10    2.28    0.85
  -3 -11  10    6.32    1.45
   3 -11 -10    2.98    1.52
   3 -11  -9   30.71    2.85
   3 -11  -9   31.89    3.77
  -3 -11   9   30.52    2.91
   3 -11  -8   94.32    6.69
  -3 -11   8  110.60    5.68
   3 -11  -8   92.27    5.27
  -3 -11   7   59.49    4.30
   3 -11  -7   58.70    4.56
  -3 -11   7   56.21    5.42
   3 -11  -7   45.25    5.02
   3 -11  -6  279.64   10.11
  -3 -11   6  285.91   11.72
   3 -11  -6  281.92   12.40
   3 -11  -5   24.51    4.12
  -3 -11   5   28.38    4.14
   3 -11  -5   29.19    3.67
   3 -11  -5   24.56    3.15
  -3 -11   4  245.45   10.92
   3 -11  -4  234.18   10.02
   3 -11  -4  228.03    9.62
   3 -11  -4  228.57   11.45
  -3 -11   3   70.55    6.04
   3 -11  -3   66.77    6.26
   3 -11  -3   67.75    5.72
  -3 -11   3   69.07    5.78
   3 -11  -3   70.11    5.49
   3 -11  -2   18.01    2.99
  -3 -11   2   18.04    3.03
  -3 -11   2   16.80    2.88
   3 -11  -2   17.40    3.20
   3 -11  -2   18.69    3.58
  -3 -11   1   68.23    5.49
   3 -11  -1   72.99    6.39
  -3 -11   1   71.64    5.41
   3 -11  -1   67.22    5.34
   3 -11  -1   72.52    6.16
   3 -11   0  213.08    9.56
   3 -11   0  223.93    9.38
   3 -11   0  211.60   10.62
   3 -11   0  215.69   10.80
   3 -11   1  185.37   10.02
   3 -11   1  169.97    9.45
   3 -11   1  182.91    9.15
   3 -11   1  174.46    8.17
   3 -11   2  112.62    7.97
   3 -11   2  112.95    7.41
   3 -11   2  105.34    7.41
  -3 -11  -2  110.62    6.14
   3 -11   2  107.61    6.21
   3 -11   3  185.18    9.68
   3 -11   3  187.56    7.84
   3 -11   3  170.91    8.82
  -3 -11  -3  198.91    8.46
   3 -11   3  204.75   10.55
   3 -11   4    0.56    2.07
   3 -11   4    2.48    1.73
   3 -11   4    0.35    1.76
   3 -11   4    1.60    0.74
   3 -11   5   18.20    3.40
   3 -11   5   19.91    3.52
   3 -11   5   19.49    2.93
   3 -11   6   92.53    5.95
   3 -11   6   93.05    6.59
  -3 -11  -6   95.44    4.78
   3 -11   6  109.89    7.48
   3 -11   7  145.08    7.81
  -3 -11  -7  154.15    5.89
   3 -11   7  160.86    8.41
   3 -11   8   35.59    3.94
  -3 -11  -8   38.04    2.79
  -3 -11  -9   26.17    2.15
   3 -11   9   21.30    2.74
   3 -11  10   29.16    3.58
   3 -11  10   26.37    2.49
  -3 -11 -10   27.24    1.90
  -3 -11 -10   28.16    2.54
   3 -11  11    0.08    0.94
  -3 -11 -11    0.54    0.57
  -3 -10  12   56.11    3.32
   3 -10 -12   51.20    3.61
  -3 -10  11   60.25    3.30
   3 -10 -11   62.13    4.64
   3 -10 -11   52.51    2.90
   3 -10 -10   10.99    1.79
  -3 -10  10    9.46    1.58
   3 -10 -10    7.82    2.45
  -3 -10   9  100.05    5.35
   3 -10  -9   96.59    7.08
   3 -10  -9   95.68    5.37
  -3 -10   8   63.82    5.78
   3 -10  -8   58.14    5.89
  -3 -10   8   64.04    4.53
   3 -10  -8   55.05    4.50
   3 -10  -7  200.19   10.78
  -3 -10   7  216.48    8.52
  -3 -10   7  218.06   10.61
   3 -10  -7  207.90    8.87
   3 -10  -6  531.93   17.70
   3 -10  -6  524.71   14.33
  -3 -10   6  560.29   17.02
   3 -10  -5  106.37    8.13
  -3 -10   5  106.47    7.55
   3 -10  -5  102.73    6.55
   3 -10  -5  106.24    6.81
  -3 -10   4  500.60   16.16
   3 -10  -4  507.35   15.29
  -3 -10   4  526.51   16.36
   3 -10  -4  512.43   14.49
   3 -10  -4  515.26   17.52
  -3 -10   3  485.31   15.58
   3 -10  -3  511.24   17.15
  -3 -10   3  529.96   16.08
   3 -10  -3  511.95   14.59
   3 -10  -3  492.57   15.51
  -3 -10   2   84.44    6.37
   3 -10  -2   87.27    6.76
   3 -10  -2   74.76    6.67
  -3 -10   2   91.61    6.57
   3 -10  -2   84.52    5.97
   3 -10  -1  112.71    7.94
  -3 -10   1  113.77    7.21
   3 -10  -1  113.07    6.92
  -3 -10   1  110.05    6.92
   3 -10  -1  110.32    7.65
   3 -10   0   82.67    6.74
   3 -10   0   68.41    5.35
   3 -10   0   66.43    6.02
   3 -10   1  103.34    7.69
   3 -10   1  112.46    7.81
   3 -10   1  102.96    6.38
   3 -10   2   97.49    6.10
   3 -10   2   98.66    7.48
   3 -10   2  101.17    7.18
   3 -10   2   95.36    7.22
   3 -10   3   41.94    4.96
   3 -10   3   38.89    3.78
   3 -10   3   37.35    4.74
   3 -10   3   30.52    4.15
   3 -10   4   20.04    3.32
   3 -10   4   18.49    3.40
   3 -10   4   16.81    3.32
   3 -10   4   24.40    3.01
   3 -10   5  207.85   10.53
   3 -10   5  193.35    9.52
  -3 -10  -5  207.37    7.94
   3 -10   5  208.50   10.67
   3 -10   6   42.76    4.48
   3 -10   6   52.24    5.42
  -3 -10  -6   53.11    4.04
   3 -10   6   49.81    5.21
   3 -10   7   13.39    2.93
   3 -10   7    8.13    2.56
   3 -10   7   11.10    2.69
  -3 -10  -7   12.79    2.14
   3 -10   8   25.17    3.48
  -3 -10  -8   25.60    2.83
   3 -10   8   24.66    3.56
  -3 -10  -8   25.92    3.44
  -3 -10  -9    7.05    1.80
   3 -10   9    4.89    1.75
  -3 -10  -9    4.18    1.30
   3 -10  10  123.21    8.21
  -3 -10 -10  106.20    5.89
  -3 -10 -10  109.31    4.88
   3 -10  10  115.43    5.90
  -3 -10 -11    9.65    1.65
   3 -10  11    8.85    1.39
   3 -10  11   10.34    2.62
  -3 -10 -11   12.17    1.51
  -3 -10 -12  177.71    4.55
  -3 -10 -12  181.64    5.19
   3 -10  12  175.15    7.15
   3  -9 -13    3.38    1.14
  -3  -9  13    5.30    0.95
   3  -9 -12   52.26    4.31
  -3  -9  12   50.44    3.37
   3  -9 -11    7.87    1.44
  -3  -9  11    5.91    1.43
   3  -9 -11    4.33    1.98
   3  -9 -11    4.78    1.57
   3  -9 -10  172.95    9.37
  -3  -9  10  166.61    7.39
   3  -9 -10  151.87    8.83
   3  -9 -10  155.67    6.71
  -3  -9   9  100.92    7.07
   3  -9  -9  102.57    5.90
  -3  -9   9  113.17    8.40
   3  -9  -9  107.22    7.80
  -3  -9   9  104.75    6.17
   3  -9  -9  103.70    7.76
   3  -9  -8   64.49    6.41
   3  -9  -8   60.33    4.75
  -3  -9   8   76.12    6.97
  -3  -9   8   68.75    5.18
   3  -9  -8   66.49    6.45
  -3  -9   8   64.51    5.97
   3  -9  -7  429.78   12.88
  -3  -9   7  460.89   13.27
  -3  -9   7  460.58   15.56
   3  -9  -7  459.42   17.06
   3  -9  -7  438.95   16.17
  -3  -9   6   29.93    4.18
  -3  -9   6   26.01    3.27
   3  -9  -6   22.29    4.12
   3  -9  -6   26.47    3.36
   3  -9  -6   21.72    3.89
   3  -9  -5   27.94    4.20
  -3  -9   5   37.59    4.75
  -3  -9   5   24.15    3.11
   3  -9  -5   31.80    3.75
  -3  -9   5   31.24    4.19
   3  -9  -5   27.95    4.31
  -3  -9   4   90.58    6.85
   3  -9  -4   93.16    7.40
   3  -9  -4   90.44   17.75
  -3  -9   4   86.07    6.60
   3  -9  -4   85.99    5.88
   3  -9  -3   12.44    2.42
  -3  -9   3   10.17    2.40
  -3  -9   3    5.24    1.90
   3  -9  -3   13.45    2.90
   3  -9  -3    2.04    3.62
  -3  -9   2  121.91    7.46
   3  -9  -2  142.04   21.70
   3  -9  -2  129.36    7.09
   3  -9  -2  130.28    8.45
  -3  -9   2  136.67    7.83
   3  -9  -1  189.65    8.46
   3  -9  -1  191.03   10.09
   3  -9  -1  188.23   25.21
  -3  -9   1  184.06    8.80
   3  -9   0  156.42    8.98
   3  -9   0  137.24    7.19
   3  -9   0  143.33    8.63
   3  -9   1   75.96    6.30
   3  -9   1   74.30    5.27
   3  -9   1   89.19    6.88
   3  -9   2   96.23    7.13
   3  -9   2   83.94    5.61
   3  -9   2   88.99    6.80
   3  -9   3  737.10   52.10
   3  -9   3  739.25   19.49
   3  -9   3  773.65   20.07
   3  -9   3  708.83   15.88
  -3  -9  -4  431.55   11.84
   3  -9   4  445.32   12.37
   3  -9   4  481.67   43.31
   3  -9   4  505.92   16.27
   3  -9   5  700.62   19.10
   3  -9   5  668.30   17.94
   3  -9   5  692.89   19.25
  -3  -9  -5  653.20   14.68
   3  -9   6  635.56   18.44
   3  -9   6  592.53   17.00
   3  -9   6  591.40   17.45
  -3  -9  -6  616.35   14.45
   3  -9   7   99.27    6.86
   3  -9   7   99.50    7.13
   3  -9   7   93.61    7.14
  -3  -9  -7  108.18    6.08
  -3  -9  -8   57.11    3.95
  -3  -9  -8   59.25    4.51
   3  -9   8   52.96    5.27
   3  -9   8   51.40    5.01
   3  -9   9   45.70    4.66
  -3  -9  -9   40.83    3.65
  -3  -9  -9   40.82    3.29
   3  -9  10   66.25    7.18
   3  -9  10   61.83    4.86
  -3  -9 -10   63.30    4.26
  -3  -9 -11   29.95    2.76
   3  -9  11   38.12    5.28
   3  -9  11   29.12    2.84
  -3  -9 -11   29.39    1.92
  -3  -9 -12   20.18    2.06
   3  -9  12   19.79    3.35
  -3  -9 -12   24.39    1.56
  -3  -9 -12   17.19    2.34
  -3  -9 -13    1.69    0.70
   3  -9  13    0.72    0.94
  -3  -9 -13    2.28    0.64
  -3  -9 -13    2.71    0.76
  -3  -8  14    6.88    1.16
  -3  -8  14    4.90    0.96
   3  -8 -14    4.24    1.11
   3  -8 -13   66.60    4.56
   3  -8 -13   70.45    4.78
  -3  -8  13   67.08    4.01
  -3  -8  12   32.72    3.25
   3  -8 -12   30.42    3.79
   3  -8 -12   30.25    3.82
   3  -8 -11  211.03   10.20
  -3  -8  11  219.52    8.79
   3  -8 -11  216.92   10.63
  -3  -8  10  113.58    8.85
   3  -8 -10  118.80    8.49
   3  -8 -10  124.39    6.21
  -3  -8  10  125.83    6.94
   3  -8 -10  120.44    8.23
  -3  -8   9  201.60   10.05
   3  -8  -9  182.08    7.95
   3  -8  -9  218.38    7.69
   3  -8  -9  200.47   11.39
  -3  -8   9  188.87   11.43
  -3  -8   9  189.32    8.67
  -3  -8   8  129.92    9.30
   3  -8  -8  131.08    9.22
  -3  -8   8  126.81    8.09
   3  -8  -8  129.72    6.96
  -3  -8   8  131.31    7.26
   3  -8  -7  136.47    9.38
   3  -8  -7  132.68    7.06
   3  -8  -7  122.59    8.59
  -3  -8   7  145.22    7.57
  -3  -8   7  144.83    8.64
  -3  -8   7  160.43   10.17
   3  -8  -6  252.05    9.68
   3  -8  -6  255.41   26.86
   3  -8  -6  263.78   12.28
   3  -8  -6  298.77   13.54
  -3  -8   6  271.86   11.59
  -3  -8   6  257.98   10.01
   3  -8  -5  511.45   13.56
  -3  -8   5  482.84   15.40
   3  -8  -5  553.35   17.84
  -3  -8   5  530.59   15.85
   3  -8  -5  538.62   17.22
  -3  -8   5  508.54   13.72
   3  -8  -4   16.18    3.11
   3  -8  -4    7.03    5.88
   3  -8  -3    1.00    3.64
   3  -8  -2  191.81   24.48
   3  -8  -1  418.91   35.63
   3  -8   0  393.11   34.64
   3  -8   1  133.80   20.74
   3  -8   2  231.54   27.42
   3  -8   3  270.27   30.01
   3  -8   4  511.38   42.15
   3  -8   5  731.56   18.54
   3  -8   5  742.41   51.90
  -3  -8  -5  671.92   15.01
   3  -8   5  771.42   19.40
   3  -8   6  227.75   29.64
   3  -8   6  209.22   10.09
   3  -8   6  231.93   10.85
  -3  -8  -6  210.40    7.98
   3  -8   6  216.72   10.27
  -3  -8  -6  209.37    8.53
   3  -8   7   52.65    5.23
  -3  -8  -7   59.06    4.60
   3  -8   7   59.20    5.56
   3  -8   7   56.23    5.52
  -3  -8  -7   61.24    4.40
   3  -8   8  109.12    7.39
  -3  -8  -8   98.58    5.98
   3  -8   8   93.16    6.79
  -3  -8  -8  104.18    5.76
  -3  -8  -9   27.10    3.29
   3  -8   9   24.66    3.39
  -3  -8  -9   27.43    2.97
   3  -8   9   25.78    3.74
  -3  -8 -10   53.17    4.31
   3  -8  10   60.06    5.02
  -3  -8 -10   52.02    3.30
  -3  -8 -11   88.05    4.03
  -3  -8 -11   87.07    5.13
  -3  -8 -12   -0.18    0.48
  -3  -8 -12    0.17    1.01
   3  -8  12    1.58    2.51
  -3  -8 -13  129.97    4.97
  -3  -8 -13  122.60    3.65
  -3  -8 -14   22.52    2.01
  -3  -7  15    0.44    0.50
   3  -7 -14   35.72    3.22
  -3  -7  14   37.62    2.99
  -3  -7  14   44.40    3.03
   3  -7 -14   35.78    3.29
  -3  -7  13   32.98    3.29
   3  -7 -13   26.41    3.32
   3  -7 -13   28.30    3.59
   3  -7 -12  126.49    7.79
   3  -7 -12  134.22    4.94
  -3  -7  12  125.52    6.84
   3  -7 -12  114.95    7.72
   3  -7 -11   18.28    1.95
  -3  -7  11   10.63    3.16
   3  -7 -11   18.24    3.41
   3  -7 -11   18.37    3.54
  -3  -7  11   17.13    2.86
  -3  -7  10   68.43    5.43
   3  -7 -10   72.25    3.89
   3  -7 -10   69.37    6.49
   3  -7 -10   65.56    6.92
   3  -7 -10   67.28    4.53
   3  -7 -10   68.29    6.73
  -3  -7  10   61.69    7.01
  -3  -7   9  478.47   15.23
  -3  -7   9  508.16   19.05
   3  -7  -9  509.39   18.76
   3  -7  -9  468.58   12.62
   3  -7  -9  497.50   17.28
   3  -7  -9  534.88   12.65
  -3  -7   9  493.20   14.33
   3  -7  -9  501.00   18.00
   3  -7  -9  528.30   10.42
   3  -7  -8  286.71   13.08
   3  -7  -8  245.34    9.22
   3  -7  -8  289.48   14.02
  -3  -7   8  282.94   13.92
   3  -7  -8  276.83    8.90
  -3  -7   8  277.03   11.58
  -3  -7   8  282.51   10.68
   3  -7  -8  286.39   13.48
   3  -7  -7   29.75    9.25
  -3  -7   7   31.46    4.02
   3  -7  -7   29.52    4.17
  -3  -7   7   30.02    3.51
   3  -7  -7   33.33    4.53
  -3  -7   7   32.76    4.76
   3  -7  -7   37.35    5.01
   3  -7  -6  127.80   17.95
   3  -7  -5   20.91    6.22
   3  -7  -5   26.27    9.03
   3  -7  -4   49.95   10.87
   3  -7  -4   46.20   11.52
   3  -7  -3   74.14   14.14
   3  -7  -2  609.26   40.21
   3  -7  -1   43.78   10.94
   3  -7   0   69.59   13.42
   3  -7   1   71.96   13.91
  -3  -7  -1   59.13    7.56
   3  -7   2  302.92   29.06
  -3  -7  -2  340.89   18.77
   3  -7   3  153.18   20.62
   3  -7   4   23.69   10.61
  -3  -7  -4   13.44    5.17
  -3  -7  -5  207.53   20.23
   3  -7   5  176.75   23.50
  -3  -7  -6   58.86   11.64
   3  -7   6   64.09    5.52
  -3  -7  -6   61.73    4.57
  -3  -7  -6   62.99    6.08
   3  -7   6   87.48   17.09
   3  -7   7   77.77    6.03
  -3  -7  -7   70.94    6.68
  -3  -7  -7   77.25    4.98
  -3  -7  -7   59.65   12.74
   3  -7   7   74.48    6.01
  -3  -7  -7   78.57    5.29
   3  -7   7   89.88   18.42
   3  -7   7   78.53    6.21
  -3  -7  -8  343.27   11.16
   3  -7   8  335.54   12.41
  -3  -7  -8  356.22   15.25
   3  -7   8  323.31   12.41
  -3  -7  -8  343.27   10.58
  -3  -7  -9   15.36    2.51
  -3  -7  -9   16.09    2.39
  -3  -7  -9   13.69    3.59
   3  -7   9   16.94    2.86
  -3  -7  -9   15.70    2.61
  -3  -7 -10   75.92    4.98
  -3  -7 -10   71.62    4.92
  -3  -7 -10   65.25    4.94
  -3  -7 -10   72.49    6.91
  -3  -7 -11    0.80    0.79
  -3  -7 -11   -0.87    1.94
   3  -7  11    0.23    2.65
  -3  -7 -11    2.05    1.47
  -3  -7 -12   41.25    2.89
  -3  -7 -12   41.54    3.62
  -3  -7 -13    2.07    0.76
   3  -7  13    2.14    2.04
  -3  -7 -13    0.66    0.97
  -3  -7 -14  140.75    4.88
  -3  -7 -14  128.58    3.76
   3  -6 -15   98.22    4.40
   3  -6 -15  103.30    4.95
  -3  -6  14  145.01    6.46
   3  -6 -14  127.59    6.51
   3  -6 -14  126.55    6.70
  -3  -6  14  148.07    5.84
   3  -6 -14  125.97    6.86
   3  -6 -13   13.24    1.70
   3  -6 -13   14.32    2.74
   3  -6 -13    6.28    2.26
  -3  -6  13   12.85    2.47
   3  -6 -13   11.60    2.85
  -3  -6  12   62.49    5.23
   3  -6 -12   59.24    3.58
   3  -6 -12   55.46    5.90
   3  -6 -12   58.50    5.77
   3  -6 -12   56.86    5.95
   3  -6 -11  346.57   15.32
   3  -6 -11  352.80    8.95
   3  -6 -11  320.19   13.74
  -3  -6  11  353.52   12.32
   3  -6 -11  338.75   10.40
  -3  -6  10   84.89    6.14
  -3  -6  10   80.77    8.02
   3  -6 -10   77.29    7.50
   3  -6 -10   95.36    5.56
   3  -6 -10   98.62    7.79
   3  -6 -10   93.43    4.62
   3  -6  -9   30.00    2.59
   3  -6  -9   33.28    4.69
   3  -6  -9   24.70    4.15
  -3  -6   9   26.87    3.55
  -3  -6   9   26.95    4.69
   3  -6  -9   24.30    2.82
  -3  -6   9   25.35    3.73
   3  -6  -8  138.57    9.52
  -3  -6   8  124.75    9.21
   3  -6  -8  132.61   18.80
  -3  -6   8  119.46    7.35
   3  -6  -8  120.48    5.95
   3  -6  -8  148.70    9.28
   3  -6  -8  128.79    5.08
  -3  -6   8  125.19    7.07
   3  -6  -7   18.42    7.11
   3  -6  -6   14.20    5.84
   3  -6  -5  134.85   16.16
   3  -6  -5  157.86   20.45
   3  -6  -4   14.98    7.01
   3  -6  -4   21.01    7.39
   3  -6  -3  264.85   24.42
   3  -6  -3  312.29   23.06
   3  -6  -2   10.54    5.70
  -3  -6   2   17.56    4.00
  -3  -6   1  373.57   16.64
   3  -6  -1  305.52   26.37
   3  -6   0  135.34   17.36
  -3  -6   0  140.62   10.56
   3  -6   1 2117.60   68.43
  -3  -6  -1 2149.25   42.88
  -3  -6  -2  903.93   30.85
  -3  -6  -2  844.59   28.52
   3  -6   2  842.85   44.03
   3  -6   3  168.15   20.14
  -3  -6  -3  174.08   14.82
  -3  -6  -3  172.92   13.73
  -3  -6  -4   55.09    9.44
   3  -6   4   41.23   10.35
   3  -6   5  136.15   19.71
  -3  -6  -5  197.33   18.98
  -3  -6  -6  544.26   34.15
   3  -6   6  490.78   38.28
  -3  -6  -7  483.89   34.21
   3  -6   7  499.66   40.34
  -3  -6  -8  134.38    6.93
   3  -6   8  128.02    7.49
  -3  -6  -8  134.41    6.80
  -3  -6  -8  152.41   20.61
  -3  -6  -8  138.61    9.27
   3  -6   8  115.51   20.20
  -3  -6  -8  136.81    6.71
  -3  -6  -9  122.14    6.53
  -3  -6  -9  129.34    9.33
  -3  -6  -9  121.29    6.72
  -3  -6  -9  118.68    6.40
  -3  -6  -9  125.28    5.74
  -3  -6 -10  154.11   10.12
  -3  -6 -10  150.72    7.53
  -3  -6 -10  156.06    6.41
  -3  -6 -10  161.62    7.53
  -3  -6 -10  140.25    7.07
   3  -6  11  110.90    9.60
   3  -6  11   95.92    5.88
  -3  -6 -11  105.26    5.07
  -3  -6 -11   88.74    7.55
  -3  -6 -11  100.95    5.98
  -3  -6 -11  101.51    5.83
   3  -6  12   27.91    5.00
  -3  -6 -12   23.65    2.47
  -3  -6 -12   30.33    4.48
   3  -6  12   29.66    3.18
  -3  -6 -12   28.66    3.23
   3  -6  13   32.60    4.89
  -3  -6 -13   33.59    2.67
  -3  -6 -13   38.75    3.36
   3  -6  13   32.90    2.96
   3  -6  14   47.39    2.92
  -3  -6 -14   54.65    3.45
  -3  -6 -14   53.87    2.85
  -3  -6 -15   55.33    2.34
  -3  -5  16  108.76    3.91
   3  -5 -15   24.14    2.90
   3  -5 -15   23.25    2.44
  -3  -5  15   33.23    2.97
   3  -5 -15   25.61    2.92
   3  -5 -14  179.82    9.06
  -3  -5  14  205.62    8.27
   3  -5 -14  188.21    8.85
   3  -5 -14  189.05    9.16
   3  -5 -13   31.26    2.59
   3  -5 -13   27.60    4.24
  -3  -5  13   31.08    3.86
   3  -5 -13   32.43    4.25
   3  -5 -12   32.76    4.64
  -3  -5  12   43.98    4.58
   3  -5 -12   42.40    5.67
   3  -5 -12   42.79    3.23
   3  -5 -11  129.56    7.66
   3  -5 -11  124.72    5.52
   3  -5 -11  133.83    9.78
   3  -5 -11  120.31    8.61
  -3  -5  11  104.64    9.29
   3  -5 -11  133.56    6.72
  -3  -5  11  129.61    7.71
   3  -5 -10  115.92    9.04
   3  -5 -10  110.08    8.16
   3  -5 -10  114.20    7.34
   3  -5 -10  124.51    5.43
  -3  -5  10  105.67    9.18
  -3  -5  10  126.90    7.54
   3  -5 -10  115.24    6.20
  -3  -5   9  178.31    8.92
   3  -5  -9  179.04    9.07
   3  -5  -9  191.61   11.35
   3  -5  -9  198.34    6.65
   3  -5  -9  201.19   23.03
   3  -5  -9  182.67   10.24
  -3  -5   9  198.19   11.82
   3  -5  -9  191.22    7.78
  -3  -5   9  193.99    8.94
   3  -5  -8   48.62   10.96
   3  -5  -7   44.30   10.04
   3  -5  -6  343.35   25.96
   3  -5  -5   82.45   12.29
   3  -5  -5   91.73   14.65
  -3  -5   5   70.54    8.91
   3  -5  -4  266.32   23.45
  -3  -5   4  280.90   16.46
   3  -5  -4  262.68   20.46
  -3  -5   3  103.53    9.46
   3  -5  -3   90.14   13.47
   3  -5  -3  103.54   12.45
  -3  -5   2  596.51   21.58
   3  -5  -2  552.63   32.02
  -3  -5   1  218.73   12.74
   3  -5  -1  193.46   18.96
  -3  -5   0   77.88    7.70
  -3  -5   0   79.47    7.38
   3  -5   0   89.08   13.49
  -3  -5  -1  607.56   20.80
  -3  -5  -1  582.68   21.34
   3  -5   1  568.80   32.32
   3  -5   2    5.18    4.40
  -3  -5  -2   18.09    4.01
  -3  -5  -2   13.94    3.77
  -3  -5  -3  178.52   13.16
   3  -5   3  176.68   18.78
  -3  -5  -3  190.85   14.43
   3  -5   4  625.80   36.67
  -3  -5  -4  647.23   26.63
  -3  -5  -4  610.36   28.99
   3  -5   5  145.16   18.45
  -3  -5  -5  126.17   14.72
  -3  -5  -6  109.40   15.10
   3  -5   6   93.57   16.46
   3  -5   7  217.19   25.22
  -3  -5  -7  245.01   23.73
  -3  -5  -8   24.20    3.81
   3  -5   8   22.72    8.97
  -3  -5  -8    6.15    5.32
  -3  -5  -8   22.98    3.33
  -3  -5  -9  298.42   10.05
  -3  -5  -9  299.17   10.45
  -3  -5  -9  306.70   13.90
   3  -5   9  279.79   10.40
  -3  -5  -9  299.52   10.26
  -3  -5  -9  301.04   13.09
  -3  -5  -9  292.04    8.96
   3  -5   9  290.98   32.55
  -3  -5  -9  279.33   28.73
  -3  -5  -9  311.27   12.37
  -3  -5 -10   73.40    5.23
  -3  -5 -10   72.74    7.03
  -3  -5 -10   74.49    5.30
  -3  -5 -10   70.33    5.11
  -3  -5 -10   71.41    6.67
   3  -5  10   75.24    5.53
   3  -5  10   79.25    5.61
  -3  -5 -10   75.70    4.64
  -3  -5 -11   38.41    3.84
   3  -5  11   48.13    6.31
  -3  -5 -11   39.52    5.24
   3  -5  11   37.71    4.00
  -3  -5 -11   39.09    3.88
  -3  -5 -11   39.43    5.04
  -3  -5 -11   39.22    3.81
  -3  -5 -11   39.79    3.37
  -3  -5 -12  205.69    8.38
   3  -5  12  194.59    8.56
   3  -5  12  197.93   12.01
  -3  -5 -12  202.47   11.13
  -3  -5 -12  209.95    7.43
  -3  -5 -13   99.23    4.76
  -3  -5 -13  100.47    7.32
   3  -5  13  100.68    5.77
  -3  -5 -13  110.35    5.75
   3  -5  13  103.51    8.16
  -3  -5 -14  112.38    6.77
  -3  -5 -14  115.69    4.56
   3  -5  14  103.13    5.08
  -3  -5 -15   63.60    2.86
   3  -5  15   58.18    3.08
   3  -4 -16   67.73    3.97
   3  -4 -16   65.23    3.91
  -3  -4  16   72.64    3.63
   3  -4 -15   40.10    3.95
  -3  -4  15   43.77    3.61
   3  -4 -15   38.47    3.96
   3  -4 -14  137.53    5.17
  -3  -4  14  133.69    7.00
   3  -4 -14  129.80    7.93
   3  -4 -14  130.47    8.18
   3  -4 -13   83.96    6.89
   3  -4 -13   93.80    4.64
  -3  -4  13  100.05    6.65
   3  -4 -13   89.20    6.00
   3  -4 -13   90.08    7.52
   3  -4 -12  228.47    7.42
  -3  -4  12  231.79   10.19
   3  -4 -12  212.37   12.17
   3  -4 -12  223.75   10.03
   3  -4 -12  221.63   11.50
   3  -4 -11  420.49   17.18
   3  -4 -11  431.39   10.29
   3  -4 -11  396.20   15.43
  -3  -4  11  419.62   13.71
   3  -4 -11  439.56   12.42
   3  -4 -11  425.27   14.13
   3  -4 -10   37.55   10.32
   3  -4 -10   45.48    4.74
   3  -4 -10   50.44    3.51
  -3  -4  10   50.99    4.78
   3  -4 -10   50.98    6.07
   3  -4 -10   52.35    4.25
  -3  -4  10   42.99    5.89
   3  -4 -10   45.21    5.40
  -3  -4   9  108.25    8.70
   3  -4  -9  105.69    7.60
   3  -4  -9  125.86    5.31
   3  -4  -9  124.95    9.01
   3  -4  -9   98.03   15.93
   3  -4  -9  116.26    5.98
   3  -4  -9  122.46    8.38
  -3  -4   9  121.44    6.96
   3  -4  -8   26.72    7.94
   3  -4  -7  171.42   18.32
  -3  -4   7  135.60   14.93
   3  -4  -6  438.41   27.42
  -3  -4   6  432.99   24.70
  -3  -4   5  374.60   21.46
   3  -4  -5  421.57   25.16
  -3  -4   5  394.78   20.83
  -3  -4   4  415.16   21.00
  -3  -4   4  435.45   19.05
   3  -4  -4  439.23   24.25
   3  -4  -4  448.57   27.59
  -3  -4   3  137.63   11.50
  -3  -4   3  146.35    9.46
   3  -4  -3  148.95   15.76
   3  -4  -3  152.60   13.72
   3  -4  -2  135.42   12.27
  -3  -4   2  122.72   10.00
  -3  -4   2  126.86    7.49
   3  -4  -2  126.21   13.95
  -3  -4   1  702.68   22.59
  -3  -4   1  682.14   16.10
   3  -4  -1  735.21   32.79
   3  -4   0 2462.46   59.63
  -3  -4   0 2452.43   41.58
  -3  -4  -1 2618.59   43.29
   3  -4   1 2750.50   63.64
  -3  -4  -1 2712.12   38.56
   3  -4   2  390.17   24.59
  -3  -4  -2  377.37   16.82
  -3  -4  -2  397.28   17.48
   3  -4   3 1695.15   52.74
  -3  -4  -3 1688.42   40.92
  -3  -4  -3 1701.27   37.90
  -3  -4  -4  590.14   27.31
  -3  -4  -4  594.33   24.06
   3  -4   4  599.76   33.04
  -3  -4  -5  527.41   28.67
   3  -4   5  506.38   32.08
  -3  -4  -5  531.97   24.48
  -3  -4  -6  402.28   27.27
   3  -4   6  395.01   30.17
  -3  -4  -7  267.63   24.30
   3  -4   7  275.38   27.03
  -3  -4  -8   10.85    6.22
   3  -4   8    6.37    5.36
  -3  -4  -9   86.25   15.77
  -3  -4  -9   94.62    5.18
  -3  -4  -9   97.24    7.62
   3  -4   9   96.10    6.24
  -3  -4  -9  101.29    7.65
  -3  -4  -9   95.21    5.60
   3  -4   9  109.26   19.57
  -3  -4  -9   90.30    6.48
  -3  -4  -9   89.01    5.50
  -3  -4  -9   95.85    5.91
   3  -4  10  344.83   12.11
  -3  -4 -10  342.32   14.75
  -3  -4 -10  325.30   10.83
  -3  -4 -10  328.89   10.82
   3  -4  10  381.13   37.53
  -3  -4 -10  338.41   11.30
   3  -4  10  326.41   11.89
  -3  -4 -10  325.75    9.77
  -3  -4 -10  320.22   13.99
  -3  -4 -10  322.44   12.71
  -3  -4 -10  324.71   32.00
  -3  -4 -11   33.56    4.85
  -3  -4 -11   40.67    3.96
   3  -4  11   33.35    3.90
   3  -4  11   40.95    5.81
   3  -4  11   41.03    4.24
  -3  -4 -11   40.81    3.51
  -3  -4 -11   39.86    3.99
  -3  -4 -11   39.05    5.15
  -3  -4 -11   38.03    3.87
  -3  -4 -12   46.92    3.75
   3  -4  12   40.66    4.22
  -3  -4 -12   49.03    5.74
  -3  -4 -12   40.26    5.07
   3  -4  12   42.33    5.79
  -3  -4 -12   42.18    3.95
  -3  -4 -13   30.92    2.91
   3  -4  13   22.51    3.96
  -3  -4 -13   22.56    2.46
  -3  -4 -13   23.39    3.95
  -3  -4 -13   23.25    2.81
  -3  -4 -13   26.73    4.10
   3  -4  13   27.88    3.39
  -3  -4 -14  109.33    4.72
  -3  -4 -14  108.13    7.05
   3  -4  14  101.65    5.56
  -3  -4 -14  113.05    5.32
  -3  -4 -15   25.96    2.02
   3  -4  15   19.26    2.15
  -3  -4 -16  148.45    3.57
   3  -4  16  111.07    3.65
  -3  -3  16    1.07    0.81
   3  -3 -16    1.98    1.23
   3  -3 -16    2.41    1.22
   3  -3 -16    0.99    1.08
   3  -3 -15    2.12    0.93
  -3  -3  15    2.90    1.45
   3  -3 -15    2.31    1.90
   3  -3 -15    2.99    1.86
   3  -3 -14   34.20    3.63
   3  -3 -14   33.81    4.66
   3  -3 -14   35.71    2.82
   3  -3 -14   31.71    4.29
  -3  -3  14   33.83    3.78
   3  -3 -13   94.03    6.38
  -3  -3  13  103.52    6.64
   3  -3 -13   92.09    7.91
   3  -3 -13  101.06    4.88
   3  -3 -13   94.28    7.52
   3  -3 -12   19.34    2.32
   3  -3 -12   12.81    3.10
  -3  -3  12   18.60    3.13
   3  -3 -12   16.51    3.59
   3  -3 -11    3.47    1.22
  -3  -3  11    4.96    1.81
   3  -3 -11    2.52    1.86
   3  -3 -10  183.97   10.43
  -3  -3  10  168.45   22.30
   3  -3 -10  207.62    7.00
  -3  -3  10  210.21    9.37
   3  -3 -10  212.46    8.33
  -3  -3  10  170.73   11.34
   3  -3 -10  179.82   21.17
  -3  -3   9   40.10    9.74
  -3  -3   9   74.00   14.13
   3  -3  -9   82.75   14.15
  -3  -3   8  195.06   20.46
  -3  -3   8  208.89   16.75
  -3  -3   8  161.46   17.91
   3  -3  -8  195.13   19.68
  -3  -3   7   66.03    9.01
  -3  -3   7   59.61   10.51
  -3  -3   7   54.33   10.03
   3  -3  -7   59.96   10.33
  -3  -3   6  502.48   22.64
  -3  -3   6  484.06   26.98
   3  -3  -6  446.14   26.03
  -3  -3   6  437.29   25.62
  -3  -3   5   23.75    6.24
  -3  -3   5   19.94    4.81
   3  -3  -5   30.12    6.74
  -3  -3   5   30.79    6.20
   3  -3  -4  185.82   14.45
   3  -3  -4  205.76   17.24
  -3  -3   4  166.77   13.63
  -3  -3   4  191.57   11.90
  -3  -3   3  111.95   10.26
   3  -3  -3  109.69   12.10
   3  -3  -3   97.58    9.93
  -3  -3   3  124.78    7.79
   3  -3  -2   38.95    7.04
   3  -3  -2   44.20    6.66
  -3  -3   2   43.06    3.35
  -3  -3   2   41.29    5.95
   3  -3  -1 1031.27   34.33
  -3  -3   1  970.89   26.41
   3  -3   0  768.36   29.64
  -3  -3   0  815.33   14.03
  -3  -3   0  757.45   22.55
  -3  -3  -1  374.74   12.56
   3  -3   1  374.97   20.92
  -3  -3  -1  374.88   15.82
   3  -3   2  350.14   20.98
  -3  -3  -2  312.41   14.82
  -3  -3  -2  327.53   14.84
   3  -3   3 1914.65   27.93
  -3  -3  -3 1902.47   42.11
  -3  -3  -3 1967.58   38.60
   3  -3   3 2008.86   52.18
  -3  -3  -4  351.38   20.58
   3  -3   4  423.86   14.19
   3  -3   4  355.96   23.27
  -3  -3  -4  387.06   18.44
  -3  -3  -5   84.22   11.56
  -3  -3  -5   91.27    9.92
   3  -3   5  100.64   13.60
   3  -3   6  918.69   43.00
  -3  -3  -6  842.37   38.59
   3  -3   7   72.47   12.10
  -3  -3  -7   95.16   14.63
   3  -3   7   79.64   13.75
  -3  -3  -8  200.48   22.52
   3  -3   8  196.38   21.56
   3  -3   8  200.55   23.40
   3  -3   9   44.78   11.99
  -3  -3  -9   32.90   10.27
  -3  -3 -10  163.14   10.07
  -3  -3 -10  165.16   22.86
  -3  -3 -10  155.75    6.84
  -3  -3 -10  155.40    7.68
   3  -3  10  156.96   23.93
  -3  -3 -10  158.55    8.69
  -3  -3 -10  157.87    7.36
  -3  -3 -10  156.77    9.81
   3  -3  10  172.98   11.02
   3  -3  10  174.54    8.71
  -3  -3 -10  157.07    7.48
   3  -3  11   32.20    3.99
   3  -3  11   27.55    4.89
  -3  -3 -11   24.99    4.11
  -3  -3 -11   30.40    3.44
  -3  -3 -11   26.83    3.26
  -3  -3 -11   28.69    4.32
  -3  -3 -11   28.29    3.86
  -3  -3 -11   27.85    3.47
  -3  -3 -11   32.00    3.19
   3  -3  11   33.67    4.07
  -3  -3 -12   38.72    3.44
   3  -3  12   41.33    4.53
  -3  -3 -12   39.08    3.73
  -3  -3 -12   35.84    4.95
  -3  -3 -12   30.38    4.63
   3  -3  12   38.77    4.31
   3  -3  12   33.58    5.09
  -3  -3 -13  135.82    5.86
   3  -3  13  158.48    9.97
   3  -3  13  149.32    7.93
  -3  -3 -13  160.03    6.67
  -3  -3 -13  155.60    7.03
  -3  -3 -13  147.17    9.31
  -3  -3 -13  138.57    9.12
   3  -3  14   94.28    5.82
  -3  -3 -14   99.77    7.00
  -3  -3 -14  104.77    4.73
  -3  -3 -14  105.89    5.25
  -3  -3 -14   93.42    6.99
  -3  -3 -15   24.40    2.01
  -3  -3 -15   26.53    3.17
   3  -3  15   23.52    2.64
  -3  -3 -16   49.59    2.20
   3  -3  16   44.17    2.74
   3  -2 -16  234.54    8.63
  -3  -2  16  244.54    7.05
   3  -2 -16  240.37    8.57
   3  -2 -15  124.88    7.44
   3  -2 -15  117.29    5.95
   3  -2 -15  125.65    7.70
  -3  -2  15  119.15    5.99
   3  -2 -14   10.66    1.69
   3  -2 -14   10.58    2.23
   3  -2 -14   11.42    3.11
   3  -2 -14   12.55    3.17
  -3  -2  14    9.35    2.16
   3  -2 -13  672.04   17.31
   3  -2 -13  674.83   19.96
   3  -2 -13  738.32   13.29
  -3  -2  13  690.87   16.90
   3  -2 -12   39.80    3.20
  -3  -2  12   41.63    4.39
   3  -2 -12   46.42    5.60
   3  -2 -12   38.13    4.42
   3  -2 -11  252.00   25.77
   3  -2 -11  314.93    8.79
  -3  -2  11  303.49   11.37
  -3  -2  11  241.13   27.29
   3  -2 -11  293.37   13.28
   3  -2 -11  287.29   11.90
  -3  -2  11  219.15   26.32
   3  -2 -10  149.41    5.89
  -3  -2  10  118.40   18.07
  -3  -2  10  139.47    7.51
   3  -2 -10  143.63    6.76
   3  -2 -10  133.06    8.60
  -3  -2  10  123.89   16.05
   3  -2 -10  136.07   17.89
  -3  -2   9   27.78    7.12
   3  -2  -9   14.49    5.76
  -3  -2   8  178.80   19.51
   3  -2  -8  145.72   16.58
  -3  -2   8  142.74   14.60
   3  -2  -7   90.70   11.89
  -3  -2   7   87.06   10.74
  -3  -2   7   79.47   12.41
  -3  -2   6  291.50   20.57
  -3  -2   6  323.13   18.87
   3  -2  -6  304.58   20.27
  -3  -2   5  348.04   18.03
  -3  -2   5  356.03   20.36
   3  -2  -5  341.11   19.68
   3  -2  -4  511.72   21.81
   3  -2  -4  577.89   26.28
  -3  -2   4  521.99   21.53
  -3  -2   4  528.91   20.50
   3  -2  -3 2906.79   54.80
   3  -2  -3 2847.13   47.29
  -3  -2   3 2728.77   50.29
  -3  -2   3 2730.38   42.75
   3  -2  -2  135.19    9.80
  -3  -2   2  120.66    4.47
   3  -2  -2  128.54   10.96
  -3  -2   2  136.95   10.72
   3  -2  -1   10.29    3.45
  -3  -2   1    9.82    3.54
  -3  -2   0  642.73    9.39
   3  -2   0  702.91   24.91
   3  -2   1 1169.10   32.45
  -3  -2  -1 1167.17   21.61
  -3  -2  -2  102.54    8.31
  -3  -2  -2  101.58    8.10
   3  -2   2  101.92   10.25
  -3  -2  -3 2693.50   31.47
  -3  -2  -3 2796.32   31.84
  -3  -2  -3 2784.43   43.27
   3  -2   4 1228.23   28.04
  -3  -2  -4 1238.67   26.61
  -3  -2  -4 1255.18   20.77
   3  -2   4 1285.41   41.25
   3  -2   4 1177.02   35.51
  -3  -2  -4 1224.00   30.92
  -3  -2  -5  163.40   11.49
  -3  -2  -5  150.07   11.90
   3  -2   5  176.08   11.72
   3  -2   5  141.36   15.64
   3  -2   5  137.13   13.47
  -3  -2  -5  147.14   14.49
   3  -2   6  275.23   15.85
  -3  -2  -6  226.70   19.60
  -3  -2  -6  258.31   16.45
   3  -2   6  263.01   20.45
   3  -2   6  275.88   22.49
   3  -2   7  158.10   18.66
   3  -2   7  166.66   13.36
  -3  -2  -7  154.22   17.95
  -3  -2  -7  181.37   15.09
   3  -2   7  147.90   16.70
  -3  -2  -8  719.48   33.19
   3  -2   8  699.18   42.39
  -3  -2  -8  638.64   38.97
   3  -2   8  644.74   37.91
   3  -2   9  483.58   35.47
  -3  -2  -9  525.91   37.99
  -3  -2  -9  518.18   30.48
   3  -2   9  519.35   39.34
  -3  -2 -10  266.79   11.02
  -3  -2 -10  270.13   12.76
  -3  -2 -10  255.82   11.82
   3  -2  10  275.80   11.02
  -3  -2 -10  275.75    9.08
  -3  -2 -10  274.79    9.73
  -3  -2 -10  285.40   12.08
   3  -2  10  244.37   27.03
  -3  -2 -10  268.38   10.19
  -3  -2 -10  223.44   26.30
  -3  -2 -10  260.82    9.27
   3  -2  10  243.60   29.64
  -3  -2 -11  174.53    7.41
   3  -2  11  156.66   10.45
  -3  -2 -11  156.41   10.03
  -3  -2 -11  165.53    7.57
   3  -2  11  169.84    8.92
  -3  -2 -11  174.24    8.43
  -3  -2 -11  165.94   10.49
  -3  -2 -11  163.73    8.85
  -3  -2 -12  129.43    9.09
  -3  -2 -12  139.34    6.62
   3  -2  12  134.30    8.07
  -3  -2 -12  141.60    6.92
  -3  -2 -12  128.67    7.77
  -3  -2 -12  129.33    9.33
   3  -2  12  137.19    8.17
   3  -2  12  132.75    9.66
  -3  -2 -12  132.45    8.42
   3  -2  13  495.32   14.79
  -3  -2 -13  479.36   12.19
  -3  -2 -13  472.32   16.60
   3  -2  13  473.11   14.49
  -3  -2 -13  472.92   17.09
  -3  -2 -13  516.31   12.28
  -3  -2 -14   55.23    5.73
  -3  -2 -14   56.85    3.54
   3  -2  14   57.07    4.86
  -3  -2 -14   59.40    3.91
  -3  -2 -14   53.88    5.30
  -3  -2 -15   16.09    1.70
  -3  -2 -15   12.38    2.38
  -3  -2 -15   15.74    2.85
   3  -2  15   12.04    2.15
   3  -2  16   16.02    1.90
  -3  -2 -16   17.76    1.37
   3  -1 -17    7.22    1.29
   3  -1 -16   17.03    2.62
   3  -1 -16   15.70    2.47
   3  -1 -16   14.45    1.83
  -3  -1  16   13.92    1.73
  -3  -1  15  124.63    6.02
   3  -1 -15  128.74    7.70
   3  -1 -15  131.71    8.11
   3  -1 -15  130.16    6.68
   3  -1 -14   53.96    4.76
   3  -1 -14   46.96    5.18
  -3  -1  14   50.91    4.33
   3  -1 -14   58.21    3.59
   3  -1 -13  171.08    6.39
   3  -1 -13  169.71    8.99
   3  -1 -13  154.42    9.60
  -3  -1  13  165.40    8.15
   3  -1 -12  404.62   10.01
  -3  -1  12  386.80   12.71
   3  -1 -12  385.72   13.95
   3  -1 -12  367.44   14.99
   3  -1 -11  189.91    6.74
   3  -1 -11  176.81   20.90
   3  -1 -11  186.99   10.51
  -3  -1  11  184.05    8.65
  -3  -1  11  187.03   21.54
   3  -1 -11  181.26   11.41
  -3  -1  11  189.90   24.23
   3  -1 -11  146.74    8.65
   3  -1 -10  326.73   13.27
   3  -1 -10  342.30    8.74
   3  -1 -10  317.21   14.41
   3  -1 -10  307.45   27.11
   3  -1 -10  302.20   26.35
  -3  -1  10  253.96   26.95
  -3  -1  10  318.07   26.40
  -3  -1   9   44.50    9.47
  -3  -1   9   59.40   12.39
   3  -1  -9   44.56    9.48
   3  -1  -9   43.89    9.64
   3  -1  -8  112.56   13.80
   3  -1  -8   96.87   13.89
  -3  -1   8  121.14   16.80
  -3  -1   8  100.97   13.01
  -3  -1   7  353.24   22.11
   3  -1  -7  366.25   23.02
  -3  -1   7  350.71   25.27
   3  -1  -7  342.33   23.14
   3  -1  -6  644.71   28.83
  -3  -1   6  688.89   28.24
   3  -1  -6  648.83   27.93
  -3  -1   6  674.90   31.60
   3  -1  -5 1493.44   39.72
  -3  -1   5 1591.00   39.32
  -3  -1   5 1548.88   43.08
   3  -1  -5 1460.72   37.73
  -3  -1   4 1604.91   29.34
   3  -1  -4 1569.00   36.84
  -3  -1   4 1631.92   38.22
   3  -1  -4 1614.75   35.38
  -3  -1   4 1589.82   36.03
   3  -1  -3 2121.61   41.96
   3  -1  -3 1975.85   34.80
  -3  -1   3 1902.91   36.23
  -3  -1   3 1959.23   35.33
  -3  -1   3 1986.25   31.14
  -3  -1   3 1811.34   40.90
   3  -1  -2  548.26   16.70
  -3  -1   2  545.20   14.36
  -3  -1   2  527.62   15.86
   3  -1  -2  516.01   18.90
   3  -1  -1  736.53   21.59
  -3  -1   0   36.11    4.29
   3  -1   0   47.33    5.69
   3  -1   1  511.29   18.82
  -3  -1  -1  483.34   14.60
  -3  -1  -2  875.81   19.82
   3  -1   2  925.43   27.12
  -3  -1  -2  892.44   22.29
  -3  -1  -2  942.46   15.15
  -3  -1  -3  656.00   17.06
   3  -1   3  612.18   21.22
  -3  -1  -3  628.43   19.59
  -3  -1  -3  596.42   17.13
   3  -1   3  664.25   25.71
  -3  -1  -4  389.44   14.06
  -3  -1  -4  399.26   16.21
   3  -1   4  410.62   19.79
  -3  -1  -4  375.77   16.35
   3  -1   4  353.88   16.40
   3  -1   5  427.32   19.80
  -3  -1  -5  448.03   15.57
  -3  -1  -5  480.23   20.46
   3  -1   5  474.75   24.02
  -3  -1  -5  424.91   19.09
   3  -1   6  369.61   23.59
  -3  -1  -6  345.58   14.51
  -3  -1  -6  399.91   21.15
   3  -1   6  400.25   20.70
   3  -1   7   30.30    6.49
  -3  -1  -7   35.76    9.32
  -3  -1  -7   35.77    7.29
   3  -1   7   29.33    7.45
   3  -1   8   27.46    6.05
  -3  -1  -8   23.98    8.90
  -3  -1  -8   26.95    6.94
   3  -1   8    9.68    5.29
   3  -1   9  440.53   33.19
   3  -1   9  503.17   28.69
  -3  -1  -9  512.49   31.40
  -3  -1  -9  446.68   34.90
  -3  -1 -10  284.50   29.64
   3  -1  10  311.92   11.59
  -3  -1 -10  284.23   10.47
  -3  -1 -10  275.73   10.94
  -3  -1 -10  286.29   13.13
  -3  -1 -10  296.63    9.46
  -3  -1 -10  240.13   22.81
  -3  -1 -10  283.88    9.88
  -3  -1 -10  299.98   12.19
   3  -1  10  242.27   26.10
  -3  -1 -10  303.21   13.43
  -3  -1 -10  293.96   12.56
   3  -1  11  223.35   29.25
  -3  -1 -11  223.72   10.20
   3  -1  11  241.22   10.66
  -3  -1 -11  216.54   11.00
  -3  -1 -11  238.06   11.80
  -3  -1 -11  239.52    8.74
  -3  -1 -11  220.93   11.79
  -3  -1 -11  225.48    8.62
  -3  -1 -11  254.78   10.21
  -3  -1 -11  232.98   11.26
   3  -1  11  218.85   26.80
  -3  -1 -12 1043.99   18.26
  -3  -1 -12 1025.15   21.29
  -3  -1 -12 1056.55   18.55
  -3  -1 -12  996.29   24.93
  -3  -1 -12 1016.68   23.76
   3  -1  12 1020.18   22.14
  -3  -1 -13    8.26    1.87
  -3  -1 -13    4.46    2.18
  -3  -1 -13    5.74    2.13
   3  -1  13    8.30    2.53
  -3  -1 -13    4.41    2.63
   3  -1  13    5.35    2.13
  -3  -1 -13    6.02    1.38
  -3  -1 -13    7.46    1.64
  -3  -1 -14   58.10    3.53
   3  -1  14   62.60    5.19
  -3  -1 -14   59.27    6.05
  -3  -1 -14   58.66    5.49
  -3  -1 -15   15.51    1.64
  -3  -1 -15   14.44    2.45
   3  -1  15   10.72    2.27
  -3  -1 -15   16.74    3.26
  -3  -1 -16    2.07    0.54
  -3  -1 -16    3.64    1.29
   3  -1  16    2.64    1.17
   3   0 -17   19.89    1.96
   3   0 -16   15.89    2.52
   3   0 -16   15.93    2.61
  -3   0  16   14.37    1.68
   3   0 -16   15.71    2.08
   3   0 -15    4.77    1.48
   3   0 -15    4.81    1.87
   3   0 -15    5.03    2.16
  -3   0  15    4.34    1.27
   3   0 -14   33.84    3.96
   3   0 -14   34.41    4.46
  -3   0  14   32.48    3.42
  -3   0  14   37.22    3.95
   3   0 -13   42.34    4.83
  -3   0  13   53.54    5.29
  -3   0  13   40.84    4.00
   3   0 -13   38.31    4.91
   3   0 -13   46.33    3.34
  -3   0  12    3.93    1.85
   3   0 -12    3.50    2.16
   3   0 -12    2.05    2.32
  -3   0  12    3.24    1.30
   3   0 -12    3.80    2.07
   3   0 -12    1.64    0.77
   3   0 -11   -0.94    0.65
  -3   0  11    6.89    4.37
  -3   0  11   -0.08    1.49
   3   0 -11    1.24    2.36
   3   0 -11   -3.55    2.39
  -3   0  11    3.57    1.46
   3   0 -11    1.43    1.76
   3   0 -11   -9.41    5.88
  -3   0  11    4.58    1.96
   3   0 -10    8.58    4.40
  -3   0  10    9.52    4.58
  -3   0  10    6.69    3.42
   3   0 -10    6.43    2.25
   3   0 -10    1.70    4.21
  -3   0   9    0.98    3.79
   3   0  -9   -0.13    2.87
   3   0  -9   10.72    4.60
  -3   0   9    2.91    4.61
   3   0  -8   85.55   12.02
  -3   0   8   84.01   13.70
   3   0  -8   95.27   13.37
  -3   0   8   82.77   12.44
   3   0  -7    1.85    2.28
   3   0  -7    6.39    3.88
  -3   0   7   -0.39    4.53
  -3   0   7    2.75    2.72
  -3   0   6  183.54   17.75
   3   0  -6  182.34   15.36
  -3   0   6  173.57   14.54
   3   0  -6  143.07   12.75
   3   0  -5  253.44   14.79
   3   0  -5  260.94   16.43
  -3   0   5  261.24   18.56
  -3   0   5  262.09   16.42
   3   0  -4   46.65    5.65
  -3   0   4   57.56    7.32
   3   0  -4   49.24    6.71
  -3   0   4   52.51    7.67
   3   0  -3  273.97   11.42
  -3   0   3  272.83   13.95
   3   0  -3  264.80   13.16
  -3   0   3  297.99   15.22
  -3   0   2 2717.95   37.09
  -3   0   2 2647.63   41.27
   3   0  -2 2734.90   30.02
  -3   0   1  100.19    8.16
   3   0  -1  101.04    6.30
  -3   0   1  109.94    5.39
  -3   0   1  115.92    7.48
  -3   0   0   38.73    4.55
   3   0   0   39.87    4.13
  -3   0   0   35.88    4.79
  -3   0  -1 1069.58   23.62
  -3   0  -1 1075.46   23.20
   3   0   1 1062.03   23.11
  -3   0  -2   61.71    4.98
  -3   0  -2   58.94    5.93
   3   0   2   59.00    5.29
  -3   0  -2   69.57    6.01
  -3   0  -3   39.53    4.89
   3   0   3   34.24    4.99
  -3   0  -3   36.84    4.51
  -3   0  -3   35.91    4.66
  -3   0  -4   53.12    5.91
  -3   0  -4   57.63    6.55
   3   0   4   50.91    7.11
  -3   0  -4   58.84    6.29
  -3   0  -5   -0.60    2.02
   3   0   5    1.96    1.88
   3   0   5   -0.61    2.60
  -3   0  -5   -0.41    1.68
  -3   0  -6   73.96    7.75
   3   0   6   54.08    8.28
   3   0   6   57.32    9.88
  -3   0  -6   70.30    9.43
   3   0   7  335.70   21.42
  -3   0  -7  339.75   16.98
  -3   0  -7  337.71   22.17
   3   0   7  317.29   24.13
  -3   0  -8 1251.88   46.73
  -3   0  -8 1099.81   51.14
   3   0   8 1167.59   50.09
   3   0   8 1260.38   44.23
  -3   0  -9  213.25   24.66
  -3   0  -9  254.40   23.11
   3   0   9  213.37   23.65
   3   0   9  255.55   21.54
   3   0  10  504.94   14.65
   3   0  10  408.57   34.11
  -3   0 -10  418.17   36.36
  -3   0 -10  458.64   13.39
  -3   0 -10  460.95   16.45
  -3   0 -10  464.22   15.06
  -3   0 -10  429.43   31.66
   3   0  10  424.79   29.42
  -3   0 -10  486.14   17.29
  -3   0 -10  480.21   16.09
  -3   0 -10  475.28   11.97
  -3   0 -10  467.61   16.66
  -3   0 -10  474.16   18.10
  -3   0 -11    0.39    2.05
  -3   0 -11    1.86    1.54
  -3   0 -11    1.17    0.88
   3   0  11    0.49    1.46
  -3   0 -11   -1.54    2.04
  -3   0 -11   -7.98    5.82
  -3   0 -11   12.15    7.42
  -3   0 -11    0.04    1.49
   3   0  11    5.01    4.77
  -3   0 -11    3.02    1.52
  -3   0 -11    0.54    1.95
  -3   0 -11   -1.59    1.62
  -3   0 -12   51.07    4.14
   3   0  12   42.47    4.69
  -3   0 -12   37.73    5.00
  -3   0 -12   43.28    4.30
  -3   0 -12   36.99    4.49
  -3   0 -12   49.48    5.57
  -3   0 -12   49.92    5.51
  -3   0 -13   53.81    5.67
  -3   0 -13   49.65    3.46
   3   0  13   53.03    5.19
  -3   0 -13   49.89    5.42
  -3   0 -13   60.18    4.40
  -3   0 -14  192.03    6.16
  -3   0 -14  181.31    9.33
   3   0  14  199.26    9.18
  -3   0 -14  174.82    9.25
  -3   0 -14  176.58   10.20
   3   0  14  191.00    8.91
  -3   0 -15   27.37    1.99
  -3   0 -15   27.87    3.23
   3   0  15   24.58    3.11
  -3   0 -15   23.98    3.66
   3   0  16    8.14    1.53
  -3   0 -16    5.35    1.11
  -3   0 -16    6.02    1.75
   3   1 -17    7.83    1.31
   3   1 -16   14.99    2.60
   3   1 -16   17.30    2.67
   3   1 -16   12.58    1.74
  -3   1  15  132.95    6.51
   3   1 -15  123.88    6.65
  -3   1  15  125.68    5.50
   3   1 -15  128.03    7.04
  -3   1  14   56.26    5.15
   3   1 -14   49.68    5.02
   3   1 -14   53.39    5.04
  -3   1  14   52.76    4.11
  -3   1  13  179.05    9.77
   3   1 -13  165.18    9.63
   3   1 -13  161.50   11.01
   3   1 -13  162.62    9.85
  -3   1  13  167.69    7.73
   3   1 -12  413.32    9.52
   3   1 -12  386.11   15.29
   3   1 -12  370.17   15.68
  -3   1  12  412.78   14.91
  -3   1  12  399.08   14.99
   3   1 -12  393.59   15.09
   3   1 -12  392.99   17.46
  -3   1  12  373.73   11.78
   3   1 -11  187.59   22.67
  -3   1  11  161.95   20.74
   3   1 -11  176.37   10.54
   3   1 -11  172.90    6.04
  -3   1  11  168.93    7.92
   3   1 -11  183.54   10.42
  -3   1  11  176.82   10.12
  -3   1  11  184.25   10.10
  -3   1  11  179.34   24.60
   3   1 -11  192.59   10.42
   3   1 -11  182.92   11.77
  -3   1  10  329.43   32.05
   3   1 -10  309.08   27.60
   3   1 -10  325.86   15.20
  -3   1  10  308.50   26.83
   3   1 -10  308.68   13.39
   3   1  -9   66.42   11.11
  -3   1   9   43.55    9.75
   3   1  -9   45.56   10.33
  -3   1   9   41.38   10.52
   3   1  -8  120.03   13.36
   3   1  -8  109.01   14.66
  -3   1   8  108.48   14.12
  -3   1   8  110.36   16.91
   3   1  -7  347.09   23.17
  -3   1   7  377.18   23.96
  -3   1   7  350.93   27.27
   3   1  -7  323.30   20.06
   3   1  -6  631.43   28.67
  -3   1   6  600.29   32.79
   3   1  -6  640.85   25.21
  -3   1   6  665.26   29.26
   3   1  -5 1498.01   39.69
  -3   1   5 1409.31   46.03
   3   1  -5 1495.76   33.87
  -3   1   5 1526.02   40.81
  -3   1   4 1601.19   37.70
   3   1  -4 1530.54   28.87
  -3   1   4 1550.82   42.88
   3   1  -4 1585.36   36.26
   3   1  -3 1906.01   25.62
  -3   1   3 1915.13   41.28
  -3   1   3 1926.47   37.66
   3   1  -3 1979.99   35.16
  -3   1   2  544.42   18.25
   3   1  -2  546.76    9.20
   3   1  -2  521.13   15.30
  -3   1   2  540.45   18.25
  -3   1   2  566.16   17.08
  -3   1   1  709.50   16.86
  -3   1   1  733.42   19.80
   3   1  -1  708.71   13.35
  -3   1   1  714.30   19.04
   3   1   0   36.85    2.40
  -3   1   0   37.07    4.75
  -3   1   0   42.58    5.27
  -3   1  -1  501.02   17.22
   3   1   1  513.76   10.71
  -3   1  -1  499.17   15.09
  -3   1  -2  889.24   23.24
  -3   1  -2  827.88   22.49
   3   1   2  903.63   21.07
  -3   1  -2  878.74   19.78
  -3   1  -3  591.72   20.25
  -3   1  -3  607.08   20.00
   3   1   3  646.95   21.91
  -3   1  -3  608.18   17.11
  -3   1  -4  397.56   18.34
   3   1   4  403.63   20.27
  -3   1  -4  383.15   15.01
  -3   1  -4  377.01   16.59
  -3   1  -5  435.47   18.97
  -3   1  -5  435.61   21.46
   3   1   5  459.50   24.16
   3   1   5  440.55   22.26
  -3   1  -6  364.27   21.85
   3   1   6  357.33   23.87
   3   1   6  381.83   22.38
  -3   1  -6  357.52   18.19
   3   1   7   39.80    7.81
  -3   1  -7   29.04    5.59
   3   1   7   39.07    9.66
  -3   1  -7   19.02    6.06
   3   1   8   12.44    5.60
  -3   1  -8   24.98    7.22
   3   1   8   18.59    6.04
  -3   1  -8   24.07    5.08
  -3   1  -9  538.40   34.22
   3   1   9  460.89   34.38
   3   1   9  437.36   29.33
  -3   1 -10  262.14   28.93
   3   1  10  258.41   27.34
  -3   1 -10  299.86   12.74
  -3   1 -10  305.23    9.56
  -3   1 -10  273.77   11.43
  -3   1 -10  281.75   14.35
  -3   1 -10  298.91   13.65
  -3   1 -10  285.23   12.63
  -3   1 -10  264.65   10.02
  -3   1 -10  272.13   25.96
  -3   1 -10  299.82   13.72
   3   1  10  257.91   23.85
  -3   1 -11  240.36   12.76
  -3   1 -11  204.37   23.38
  -3   1 -11  228.20   28.30
  -3   1 -11  209.75   11.45
  -3   1 -11  229.75   11.76
   3   1  11  241.60   10.58
  -3   1 -11  224.70   11.68
   3   1  11  242.70   28.00
  -3   1 -11  220.77   13.09
  -3   1 -11  227.05   10.76
   3   1  11  163.59   19.89
  -3   1 -11  234.38   11.84
  -3   1 -11  230.12   12.39
  -3   1 -11  245.92    8.81
  -3   1 -12 1117.40   18.79
  -3   1 -12 1028.14   24.44
  -3   1 -12 1006.57   24.73
  -3   1 -12  971.28   24.29
  -3   1 -12  991.27   22.64
  -3   1 -12  909.29   14.65
  -3   1 -12  973.93   25.74
  -3   1 -12 1039.65   25.18
   3   1  12 1038.35   22.25
  -3   1 -13    4.55    1.92
  -3   1 -13    4.90    1.73
   3   1  13    4.36    2.12
  -3   1 -13    4.95    2.61
  -3   1 -13    6.20    1.20
  -3   1 -13    4.95    2.37
   3   1  14   60.73    5.17
  -3   1 -14   46.15    4.74
   3   1  14   66.28    5.43
  -3   1 -14   55.90    5.45
  -3   1 -14   57.41    5.98
  -3   1 -15   12.97    2.29
  -3   1 -15   10.06    2.12
   3   1  15   11.52    2.33
  -3   1 -15   12.41    3.00
   3   1  16    1.89    0.96
  -3   1 -16    2.40    1.29
  -3   2  16  224.41    6.62
   3   2 -16  240.28    8.37
   3   2 -16  226.62    7.19
   3   2 -15  114.57    6.52
  -3   2  15  123.36    6.59
   3   2 -15  124.33    6.54
  -3   2  15  129.18    6.49
  -3   2  14   14.03    2.90
   3   2 -14    6.31    2.91
   3   2 -14    9.49    2.41
   3   2 -13  670.95   19.48
   3   2 -13  676.80   20.43
   3   2 -13  700.89   19.20
  -3   2  13  742.34   19.46
  -3   2  13  706.94   19.53
   3   2 -13  722.45   23.24
   3   2 -12   37.21    4.66
   3   2 -12   35.58    5.11
  -3   2  12   38.48    4.99
  -3   2  12   35.05    4.85
   3   2 -12   41.19    6.02
   3   2 -12   41.49    5.20
  -3   2  11  303.10   13.07
   3   2 -11  245.23   25.98
   3   2 -11  302.50   15.53
  -3   2  11  300.07   32.64
   3   2 -11  296.59   13.08
   3   2 -11  300.30   13.85
  -3   2  11  285.55   13.15
  -3   2  11  274.50   26.84
   3   2 -11  267.72    7.19
  -3   2  10  141.21   18.52
  -3   2  10  139.98    8.52
   3   2 -10  136.89   10.25
   3   2 -10  129.39    8.38
   3   2 -10  138.12    9.08
  -3   2  10  140.03   21.68
   3   2 -10  131.34   18.09
   3   2 -10  123.06   15.10
  -3   2   9   42.12   11.46
  -3   2   9   44.43   10.40
   3   2  -9   36.24    9.26
  -3   2   8  165.24   17.72
   3   2  -8  157.97   18.06
  -3   2   8  150.30   20.41
   3   2  -7   76.66    9.81
   3   2  -7   84.39   12.01
  -3   2   7   84.98   11.92
  -3   2   7   75.28   13.30
  -3   2   6  319.32   21.18
  -3   2   6  280.17   23.73
   3   2  -6  326.97   17.67
   3   2  -6  314.61   20.74
   3   2  -5  346.37   15.68
  -3   2   5  340.85   23.79
   3   2  -5  331.08   19.05
  -3   2   5  334.72   19.77
  -3   2   4  517.95   22.37
   3   2  -4  515.35   21.07
   3   2  -4  507.06   15.69
  -3   2   4  499.25   25.75
  -3   2   3 2920.80   47.61
  -3   2   3 2792.48   52.27
   3   2  -3 2872.57   43.39
   3   2  -3 2738.29   26.02
  -3   2   3 2710.90   39.25
  -3   2   2  139.04    9.03
  -3   2   2  142.62    9.66
   3   2  -2  138.48    8.02
  -3   2   2  140.37   10.33
   3   2  -1    9.08    1.73
  -3   2   1    9.11    2.63
  -3   2   1    4.58    2.19
  -3   2   1    7.36    2.49
   3   2   0  671.37   12.46
  -3   2   0  625.38   17.48
  -3   2   0  641.11   20.37
  -3   2  -1 1164.08   32.06
  -3   2  -1 1209.99   27.96
  -3   2  -1 1186.66   21.51
   3   2   1 1222.18   22.09
   3   2   2  110.31    8.52
  -3   2  -2  116.00    9.15
  -3   2  -2  102.57    9.38
  -3   2  -2  110.84    6.39
  -3   2  -3 2673.26   44.74
  -3   2  -3 2650.09   33.07
  -3   2  -3 2686.14   49.62
   3   2   3 2726.29   49.11
  -3   2  -4 1206.79   24.60
   3   2   4 1162.34   35.46
  -3   2  -4 1180.30   31.40
  -3   2  -4 1200.29   35.27
   3   2   4 1187.67   36.98
  -3   2  -5  145.35   11.87
   3   2   5  143.54   13.61
   3   2   5  146.37   14.54
  -3   2  -5  139.67   13.28
  -3   2  -6  248.81   19.11
   3   2   6  270.27   21.63
  -3   2  -6  233.79   15.91
   3   2   6  252.11   19.11
  -3   2  -7  164.02   14.31
   3   2   7  170.74   18.48
  -3   2  -7  178.84   17.70
   3   2   7  162.85   16.51
  -3   2  -8  642.95   29.44
   3   2   8  664.34   35.05
  -3   2  -8  727.15   38.23
   3   2   8  721.37   41.03
   3   2   9  491.18   32.03
   3   2   9  509.09   36.72
  -3   2  -9  529.24   27.99
  -3   2  -9  537.15   35.52
  -3   2 -10  211.19   23.81
  -3   2 -10  269.05   13.26
  -3   2 -10  256.58   14.11
  -3   2 -10  286.17   13.59
  -3   2 -10  266.80   29.86
   3   2  10  244.21   23.93
  -3   2 -10  282.79   12.47
  -3   2 -10  276.10   12.64
   3   2  10  231.39   26.47
  -3   2 -10  261.70   11.07
  -3   2 -10  263.33   10.51
  -3   2 -10  272.75    8.88
  -3   2 -11  159.75   10.58
  -3   2 -11  156.22   10.50
  -3   2 -11  154.07    9.83
  -3   2 -11  158.10    8.86
  -3   2 -11  166.76   11.62
  -3   2 -11  170.83    7.22
  -3   2 -11  159.70   10.09
  -3   2 -11  160.06    9.87
   3   2  11  157.11    8.47
  -3   2 -12  131.56    9.58
   3   2  12  138.52    8.01
  -3   2 -12  125.02    7.88
  -3   2 -12  132.48    9.01
  -3   2 -12  136.49    9.36
  -3   2 -12  119.98    9.29
  -3   2 -12  138.83    9.37
  -3   2 -12  134.46   10.36
  -3   2 -12  157.66    6.99
  -3   2 -12  124.39    8.72
  -3   2 -13  489.36   17.81
  -3   2 -13  492.27   16.47
  -3   2 -13  483.36   16.22
  -3   2 -13  459.71   16.44
  -3   2 -13  468.44   16.48
   3   2  13  490.74   14.59
  -3   2 -14   56.18    5.06
   3   2  14   56.08    4.74
  -3   2 -14   55.67    5.52
  -3   2 -14   51.43    4.89
   3   2  14   63.70    5.15
  -3   2 -15   14.32    2.64
   3   2  15   11.22    2.20
  -3   2 -15   13.52    2.93
   3   2  16   17.43    1.98
  -3   2 -16   16.95    2.47
  -3   3  16    0.41    0.71
  -3   3  16    0.54    0.40
   3   3 -16    2.04    1.13
   3   3 -16    1.98    0.98
   3   3 -15    2.68    1.53
  -3   3  15    0.58    1.09
  -3   3  15    1.57    1.40
   3   3 -14   21.91    4.48
   3   3 -14   27.67    3.99
  -3   3  14   31.20    4.09
   3   3 -14   19.49    3.00
  -3   3  14   24.78    3.46
   3   3 -13  101.57    8.07
   3   3 -13   92.05    8.59
   3   3 -13   97.82    7.44
   3   3 -13   97.94    7.00
  -3   3  13  100.64    7.45
  -3   3  13  101.34    7.52
   3   3 -12   10.56    3.28
  -3   3  12   15.39    3.35
   3   3 -12   14.18    4.03
  -3   3  12   18.11    3.84
   3   3 -12   16.89    3.46
   3   3 -11    3.36    3.02
   3   3 -11    2.45    2.41
   3   3 -11    0.95    1.60
  -3   3  11    3.99    1.91
  -3   3  10  221.33   24.18
   3   3 -10  189.90   10.77
   3   3 -10  167.46   21.58
   3   3 -10  203.20   10.51
  -3   3  10  202.05   27.03
   3   3 -10  193.00   19.27
  -3   3   9   60.38   12.14
   3   3  -9   79.46   13.85
  -3   3   9   90.15   18.05
  -3   3   8  173.74   22.47
  -3   3   8  182.83   19.07
   3   3  -8  206.63   20.85
   3   3  -7   55.90   10.19
  -3   3   7   53.75    9.59
  -3   3   7   58.97   13.16
  -3   3   6  462.96   25.92
   3   3  -6  495.30   26.68
  -3   3   6  428.70   30.84
  -3   3   5   23.93    7.79
  -3   3   5   30.26    6.44
   3   3  -5   27.72    5.98
   3   3  -5   20.38    4.19
  -3   3   4  181.02   13.77
  -3   3   4  164.80   15.71
   3   3  -4  163.63   12.45
   3   3  -4  167.33    9.00
  -3   3   3  111.75    9.91
  -3   3   3  109.60   11.66
   3   3  -3  101.88    5.11
   3   3  -3  111.84    9.27
  -3   3   3  108.63    8.31
  -3   3   2   41.22    5.63
  -3   3   2   46.03    5.79
   3   3  -2   42.65    4.90
  -3   3   2   50.53    7.19
  -3   3   1  998.99   23.59
   3   3  -1  995.06   19.09
  -3   3   1 1027.68   26.60
  -3   3   0  757.23   28.15
  -3   3   0  762.77   23.38
   3   3   0  764.42   12.56
  -3   3   0  694.10   17.76
  -3   3  -1  364.63   19.44
  -3   3  -1  374.92   10.77
   3   3   1  386.04   14.84
  -3   3  -1  351.14   16.25
  -3   3  -2  323.72    9.05
  -3   3  -2  317.78   16.02
  -3   3  -2  320.84   18.10
  -3   3  -2  305.21   18.33
   3   3   2  330.64   16.13
  -3   3  -3 1878.09   40.53
  -3   3  -3 1859.07   46.61
   3   3   3 1894.97   44.66
  -3   3  -4  354.64   21.36
   3   3   4  396.30   22.14
  -3   3  -4  371.58   19.06
   3   3   4  351.33   21.86
  -3   3  -5   87.62    9.98
  -3   3  -5   99.62   12.03
   3   3   5  109.48   12.47
   3   3   5  103.83   13.27
  -3   3  -6  846.93   32.36
   3   3   6  904.21   37.80
  -3   3  -6  874.46   37.41
   3   3   6  868.62   40.70
  -3   3  -7   67.10    9.89
  -3   3  -7   76.38   12.13
   3   3   7   92.74   15.07
   3   3   7   80.82   12.38
   3   3   8  185.59   19.39
  -3   3  -8  176.31   19.62
  -3   3  -8  186.93   17.20
   3   3   8  182.12   21.65
   3   3   9   40.66    9.52
  -3   3  -9   37.97   10.64
   3   3   9   50.58   12.10
  -3   3  -9   37.75    8.15
  -3   3 -10  165.68   10.65
   3   3  10  134.31   18.59
  -3   3 -10  145.04    7.80
  -3   3 -10  155.28   10.11
  -3   3 -10  156.20    6.59
  -3   3 -10  151.22    8.38
  -3   3 -10  168.26   11.97
  -3   3 -10  174.47   22.63
  -3   3 -10  163.13    9.64
  -3   3 -10  159.08   10.34
   3   3  10  126.54   20.12
  -3   3 -11   24.86    4.53
   3   3  11   23.84    3.39
  -3   3 -11   28.01    4.78
  -3   3 -11   23.08    3.50
  -3   3 -11   34.21    3.15
  -3   3 -11   32.28    4.90
  -3   3 -11   30.27    4.63
  -3   3 -11   23.49    5.11
  -3   3 -12   36.86    5.48
   3   3  12   36.96    4.08
  -3   3 -12   37.81    5.09
  -3   3 -12   37.27    5.47
  -3   3 -12   40.21    5.45
  -3   3 -12   41.55    4.46
  -3   3 -12   30.55    5.25
  -3   3 -12   41.60    5.18
  -3   3 -13  152.46    9.30
  -3   3 -13  147.55    9.74
   3   3  13  153.92    7.84
  -3   3 -13  154.23    8.93
  -3   3 -13  143.12    9.27
  -3   3 -13  154.26    9.35
  -3   3 -14   93.17    6.51
  -3   3 -14   97.22    6.24
  -3   3 -14   95.50    7.04
   3   3  15   22.53    2.65
  -3   3 -15   23.93    3.20
   3   3  15   25.29    2.77
  -3   3 -15   29.78    3.84
   3   3  16   44.14    2.68
  -3   3 -16   41.33    3.48
  -3   4  16   70.34    3.69
   3   4 -16   74.35    3.85
   3   4 -16   70.58    3.81
   3   4 -15   39.78    3.81
  -3   4  15   38.09    3.67
  -3   4  15   41.24    3.34
  -3   4  15   44.53    4.01
   3   4 -14  127.09    9.11
  -3   4  14  128.37    7.72
   3   4 -14  118.91    7.27
  -3   4  14  133.08    7.55
  -3   4  13   82.08    6.87
  -3   4  13   89.36    7.18
   3   4 -13   92.51    8.68
   3   4 -13   95.06    7.05
   3   4 -13   77.40    6.84
   3   4 -12  225.42   11.14
  -3   4  12  220.97   11.30
   3   4 -12  224.10   13.54
  -3   4  12  214.81   11.58
   3   4 -12  221.22   11.99
  -3   4  11  410.45   15.36
   3   4 -11  420.74   16.56
   3   4 -11  389.47   14.73
   3   4 -11  416.20   18.88
   3   4 -11  398.29   15.61
   3   4 -10   47.43    5.76
  -3   4  10   58.12   12.15
   3   4 -10   45.75    5.03
   3   4 -10   42.68   10.89
  -3   4  10   37.43   13.80
   3   4 -10   35.56    8.97
  -3   4   9  112.07   16.68
  -3   4   9   94.29   18.60
   3   4  -9   94.88   14.26
   3   4  -9  107.84   16.30
  -3   4   8   28.50    7.94
   3   4  -8   24.75    7.98
  -3   4   8   33.23   12.30
  -3   4   7  181.90   23.28
   3   4  -7  157.18   17.53
  -3   4   7  180.17   18.26
  -3   4   6  406.40   25.28
   3   4  -6  440.94   26.23
  -3   4   6  387.66   31.44
  -3   4   5  388.14   22.68
  -3   4   5  389.38   28.39
   3   4  -5  399.25   22.74
  -3   4   4  460.14   27.92
  -3   4   4  420.47   21.73
   3   4  -4  448.51   21.81
  -3   4   3  166.89   15.41
   3   4  -3  151.98   11.37
  -3   4   3  144.91   11.68
  -3   4   3  152.81   10.41
  -3   4   2  121.49    9.66
  -3   4   2  128.78   10.00
   3   4  -2  129.98    9.30
  -3   4   2  130.17   12.70
  -3   4   1  659.95   23.09
   3   4  -1  728.33   19.56
  -3   4   1  730.43   20.79
  -3   4   1  669.15   20.82
  -3   4   0 2431.92   44.29
  -3   4   0 2388.23   54.52
  -3   4   0 2308.44   29.45
   3   4   0 2277.14   30.59
  -3   4  -1 2631.68   47.52
  -3   4  -1 2658.21   56.35
   3   4   1 2716.61   45.72
  -3   4  -2  421.38   22.06
   3   4   2  422.54   20.39
  -3   4  -2  379.98   18.94
  -3   4  -3 1616.18   40.86
   3   4   3 1592.23   43.31
   3   4   3 1708.81   45.94
  -3   4  -3 1656.60   49.13
  -3   4  -4  556.77   29.57
   3   4   4  575.90   29.85
   3   4   4  569.68   27.69
  -3   4  -4  550.73   25.23
   3   4   5  474.43   30.04
  -3   4  -5  492.82   25.27
   3   4   5  523.99   28.66
  -3   4  -5  489.28   28.54
  -3   4  -6  393.17   23.70
   3   4   6  418.32   27.15
  -3   4  -6  412.57   27.76
   3   4   6  380.10   28.98
  -3   4  -7  260.54   20.54
  -3   4  -7  283.78   24.36
   3   4   7  287.46   26.79
   3   4   7  284.73   23.62
   3   4   8   10.51    5.63
  -3   4  -8   20.82    7.32
  -3   4  -8    9.58    4.59
   3   4   8   16.19    8.12
  -3   4  -9   82.12    7.61
   3   4   9   83.49   14.31
  -3   4  -9  100.40   16.74
  -3   4  -9  109.45    7.67
  -3   4  -9   85.35   12.98
   3   4   9   62.91   14.01
  -3   4  -9  101.71    8.20
  -3   4 -10  327.58   15.21
   3   4  10  318.58   11.45
  -3   4 -10  331.64   14.88
   3   4  10  333.18   29.64
  -3   4 -10  272.69   23.49
   3   4  10  281.71   30.67
  -3   4 -10  296.05   11.65
  -3   4 -10  326.18   31.76
  -3   4 -10  312.12   16.43
  -3   4 -10  285.95   10.95
  -3   4 -10  323.42   13.69
  -3   4 -10  328.72   15.21
  -3   4 -11   41.95    5.89
  -3   4 -11   33.02    3.88
   3   4  11   36.92    4.06
  -3   4 -11   38.77    6.34
  -3   4 -11   35.87    4.90
  -3   4 -11   36.76    5.48
  -3   4 -12   40.62    5.45
  -3   4 -12   45.36    5.80
  -3   4 -12   43.45    5.55
   3   4  12   43.85    4.23
  -3   4 -12   37.07    5.58
  -3   4 -12   41.29    5.24
  -3   4 -12   47.28    6.57
  -3   4 -13   25.24    4.28
  -3   4 -13   22.90    3.40
  -3   4 -13   25.40    4.30
  -3   4 -13   23.45    4.53
   3   4  13   26.02    3.12
  -3   4 -13   23.17    4.41
  -3   4 -13   20.34    3.70
  -3   4 -13   24.07    4.26
  -3   4 -14  109.14    7.54
  -3   4 -14  112.90    7.43
   3   4  14  113.16    6.10
  -3   4 -14  106.23    6.90
  -3   4 -15   23.40    3.02
   3   4  15   22.07    2.58
   3   4  15   25.97    2.44
  -3   4 -16  137.69    5.70
   3   5 -16   97.09    4.00
  -3   5  16  106.44    4.06
   3   5 -15   29.46    3.59
   3   5 -15   27.17    3.03
  -3   5  15   25.69    2.59
  -3   5  15   25.17    2.92
  -3   5  15   28.64    3.08
   3   5 -14  184.09    9.11
  -3   5  14  193.29    9.07
   3   5 -14  192.97   10.49
  -3   5  14  183.02    8.67
   3   5 -14  200.00    8.75
   3   5 -13   30.75    5.37
  -3   5  13   35.01    4.69
  -3   5  13   25.15    4.01
   3   5 -13   28.39    3.82
   3   5 -13   25.73    4.05
   3   5 -12   41.35    5.45
  -3   5  12   40.27    5.02
   3   5 -12   37.26    6.13
   3   5 -12   42.31    4.85
   3   5 -11  133.39    9.40
  -3   5  11  115.55    8.34
   3   5 -11  131.19    8.39
   3   5 -10  121.21    8.87
   3   5 -10  103.22    7.42
   3   5  -9  174.06    9.34
   3   5  -9  183.56   21.55
   3   5  -9  159.20   18.56
  -3   5   9  201.29   22.18
  -3   5   9  180.75   27.33
  -3   5   8   28.45    8.43
   3   5  -8   28.30    7.89
   3   5  -8   27.59    7.74
  -3   5   8   33.51   12.93
  -3   5   7   47.87   10.02
   3   5  -7   51.58   10.24
  -3   5   7   67.43   15.55
   3   5  -6  377.59   25.44
  -3   5   6  310.98   30.18
  -3   5   6  346.51   24.39
  -3   5   5   82.44   11.13
   3   5  -5  109.01   12.45
  -3   5   5  103.15   16.23
  -3   5   4  252.99   22.92
   3   5  -4  266.94   17.84
  -3   5   4  265.03   18.25
  -3   5   3   99.21   10.29
  -3   5   3  118.17   14.36
  -3   5   3  101.65    8.99
   3   5  -3  111.23   10.64
  -3   5   2  631.98   23.00
   3   5  -2  595.77   22.41
  -3   5   2  615.84   30.65
  -3   5   2  590.37   22.81
  -3   5   1  212.80   11.52
  -3   5   1  214.12   14.15
   3   5  -1  231.98   12.81
  -3   5   0   75.61    8.78
  -3   5   0   64.32   10.01
   3   5   0   73.30    6.81
  -3   5  -1  541.17   23.60
   3   5   1  603.58   24.81
  -3   5  -1  618.17   29.88
  -3   5  -2    9.06    4.72
   3   5   2   26.15    5.76
  -3   5  -2   27.07    7.62
   3   5   2   16.97    4.96
  -3   5  -2   16.27    5.40
   3   5   3  160.91   14.61
   3   5   3  186.13   16.35
  -3   5  -3  162.34   16.87
  -3   5  -3  183.59   15.10
   3   5   4  597.43   29.96
  -3   5  -4  627.22   28.96
   3   5   4  615.72   33.45
  -3   5  -4  622.96   33.70
  -3   5  -5  117.05   15.15
   3   5   5  119.06   16.34
  -3   5  -5  130.02   14.06
   3   5   5  132.31   14.76
   3   5   6  102.43   14.20
  -3   5  -6  107.44   13.57
  -3   5  -6  116.28   15.69
   3   5   6  104.68   16.02
   3   5   7  261.90   23.52
  -3   5  -7  237.27   20.85
   3   5   7  258.43   26.71
  -3   5  -7  253.02   24.44
   3   5   8   21.12    7.49
  -3   5  -8   17.45    8.65
  -3   5  -8   24.83    7.48
   3   5   8   30.79   11.37
  -3   5  -9  263.60   23.86
   3   5   9  302.92   27.81
  -3   5  -9  301.68   14.57
  -3   5  -9  293.95   12.78
  -3   5  -9  360.19   32.43
  -3   5  -9  291.90   14.20
   3   5   9  302.97   31.56
  -3   5  -9  265.51   10.42
  -3   5 -10   77.92    7.61
  -3   5 -10   74.11    8.65
  -3   5 -10   69.47    7.19
  -3   5 -10   65.53    7.07
  -3   5 -10   66.45    6.30
  -3   5 -10   59.22    4.88
  -3   5 -11   33.85    5.50
   3   5  11   42.69    4.03
  -3   5 -11   43.99    5.34
  -3   5 -11   38.75    6.40
  -3   5 -11   37.66    5.63
  -3   5 -12  191.49   11.04
  -3   5 -12  182.74   11.07
  -3   5 -12  207.05   11.64
  -3   5 -12  195.71   12.73
  -3   5 -12  198.62   11.23
  -3   5 -12  192.87   10.28
  -3   5 -12  193.71   11.48
   3   5  12  204.23    8.32
  -3   5 -13  106.05    7.18
  -3   5 -13  106.61    8.05
  -3   5 -13  106.26    8.70
  -3   5 -13  103.47    6.56
  -3   5 -13  110.09    8.04
  -3   5 -13  105.81    8.09
  -3   5 -13  100.49    7.65
  -3   5 -14  113.22    7.24
  -3   5 -14  125.44    7.53
   3   5  14  119.37    5.59
  -3   5 -14  115.34    6.99
   3   5  15   60.89    4.12
  -3   5 -15   63.06    4.51
   3   5  15   54.10    2.84
  -3   6  15  121.56    5.46
   3   6 -15  112.52    6.03
  -3   6  15  112.51    5.44
  -3   6  15  105.63    5.34
   3   6 -15  114.26    5.38
  -3   6  15   99.55    4.58
   3   6 -14  121.22    6.85
  -3   6  14  137.03    7.17
   3   6 -14  127.96    8.04
  -3   6  14  123.55    7.03
  -3   6  14  123.20    6.84
  -3   6  13   12.40    3.07
  -3   6  13   12.62    3.22
   3   6 -13   15.45    4.54
   3   6 -13   11.61    2.23
   3   6 -13   12.60    2.98
   3   6 -12   71.15    6.64
  -3   6  12   69.92    6.38
   3   6 -12   71.56    8.06
   3   6 -12   63.34    5.47
  -3   6  11  345.95   14.09
   3   6 -11  352.44   13.26
   3   6 -11  332.09   14.39
   3   6 -10   80.86    7.37
  -3   6  10   86.48    7.15
   3   6 -10   95.52    7.06
  -3   6   9   13.31    5.98
   3   6  -9    9.74    5.41
  -3   6   9   32.94   12.56
   3   6  -9   27.67    8.14
  -3   6   8  125.17   17.56
   3   6  -8  122.17   17.05
   3   6  -8  124.44   17.12
  -3   6   8  148.11   25.28
   3   6  -7   16.38    6.65
   3   6  -7    4.36    4.32
  -3   6   7   17.60    5.88
  -3   6   7    3.90    8.49
  -3   6   6   47.48    9.19
  -3   6   6   40.31   12.61
   3   6  -6   34.40    8.41
  -3   6   5  180.95   22.83
   3   6  -5  167.16   16.55
  -3   6   5  149.90   15.38
   3   6  -4    5.83    2.95
  -3   6   4   14.42    6.76
  -3   6   4    6.22    3.04
   3   6  -3  300.58   18.70
  -3   6   3  295.78   18.10
  -3   6   3  272.93   24.04
  -3   6   2    6.65    4.50
  -3   6   2    3.20    2.39
   3   6  -2    5.27    3.02
  -3   6   1  361.37   19.60
   3   6  -1  358.60   18.43
  -3   6   0  127.75   12.23
  -3   6   0  126.61   14.95
   3   6   1 1984.80   47.75
  -3   6  -1 2080.88   50.56
  -3   6  -1 2127.85   60.11
   3   6   2  736.11   31.03
  -3   6  -2  813.55   32.75
  -3   6  -2  841.68   36.29
   3   6   2  848.30   35.68
  -3   6  -2  746.79   39.07
   3   6   3  167.37   15.91
   3   6   3  188.41   18.27
  -3   6  -3  170.94   19.12
  -3   6  -3  159.71   15.22
  -3   6  -4   44.69   10.09
  -3   6  -4   35.86    7.68
   3   6   4   56.63    9.57
   3   6   4   33.63    9.33
  -3   6  -5  160.75   17.04
   3   6   5  171.98   17.69
   3   6   5  150.02   19.51
  -3   6  -5  177.93   20.24
   3   6   6  489.32   31.51
  -3   6  -6  479.25   30.22
  -3   6  -6  491.31   34.54
   3   6   6  464.16   36.16
   3   6   7  555.16   35.56
  -3   6  -7  510.00   32.65
  -3   6  -7  562.45   38.81
   3   6   7  473.88   38.46
  -3   6  -8  117.30    6.85
  -3   6  -8  137.15   17.43
  -3   6  -8  119.24    9.52
  -3   6  -8  115.51    7.93
   3   6   8  119.17   16.98
  -3   6  -8  142.56   20.85
   3   6   8  120.27   19.94
  -3   6  -9  116.63    9.35
  -3   6  -9  100.46    8.65
  -3   6  -9  121.84    8.38
  -3   6 -10  143.10    9.11
  -3   6 -10  155.10   10.27
  -3   6 -10  143.77   10.32
  -3   6 -10  154.20   11.99
  -3   6 -10  140.34   10.14
  -3   6 -11  104.23    8.03
  -3   6 -11   99.21    8.45
  -3   6 -11   97.39    9.46
  -3   6 -11  102.31    7.61
  -3   6 -11  102.14    8.62
  -3   6 -12   23.65    4.13
  -3   6 -12   30.50    4.91
  -3   6 -12   25.94    4.51
  -3   6 -12   24.04    4.95
  -3   6 -12   26.92    3.91
  -3   6 -13   32.16    4.33
  -3   6 -13   28.42    4.30
  -3   6 -13   27.63    3.60
  -3   6 -13   34.83    5.13
  -3   6 -13   31.02    4.44
  -3   6 -13   29.67    3.73
  -3   6 -13   32.49    4.41
  -3   6 -14   49.11    4.39
  -3   6 -14   49.51    4.46
  -3   6 -14   49.75    4.62
  -3   6 -15   59.17    4.41
  -3   6 -15   54.54    3.84
   3   6  15   50.36    3.39
   3   7 -15   -0.14    0.64
  -3   7  15   -0.55    0.80
  -3   7  15    1.51    0.72
  -3   7  15    1.20    0.74
  -3   7  14   35.52    3.52
   3   7 -14   40.91    4.27
  -3   7  14   38.47    3.62
  -3   7  14   40.22    3.76
  -3   7  14   39.86    3.49
   3   7 -13   31.54    3.81
  -3   7  13   33.73    4.32
  -3   7  13   26.50    3.62
   3   7 -13   33.73    4.75
  -3   7  13   32.29    3.81
   3   7 -12  124.89    8.16
   3   7 -12  132.84   10.04
  -3   7  12  126.94    8.50
  -3   7  12  132.18    8.11
   3   7 -11   16.77    3.70
  -3   7  11   20.70    3.76
  -3   7  10   63.61    5.98
  -3   7   9  486.33   16.25
   3   7  -8  262.91   25.56
  -3   7   8  263.89   34.90
  -3   7   8  280.06   26.18
  -3   7   7   42.75   14.67
  -3   7   7   30.90    8.46
   3   7  -7   21.09    6.94
   3   7  -7   20.37    7.41
  -3   7   6  136.73   15.99
   3   7  -6  142.05   17.55
   3   7  -6   93.49   14.27
  -3   7   6  134.71   22.90
  -3   7   5   30.14    7.73
   3   7  -5   20.13    6.44
  -3   7   5   26.80   10.22
   3   7  -5   48.31   10.39
   3   7  -4   28.87    7.55
  -3   7   4   23.26    9.09
   3   7  -3   75.76   10.84
  -3   7   3   86.97   15.68
   3   7  -2  623.65   28.81
  -3   7   2  669.31   39.06
  -3   7   1   34.58    9.08
   3   7  -1   43.98    7.03
  -3   7   1   40.51    7.40
  -3   7   0   73.57   12.33
  -3   7   0   59.97    9.18
  -3   7  -1   62.60   11.25
   3   7   1   64.87   10.64
  -3   7  -1   57.43    9.34
   3   7   1   66.57    8.96
  -3   7  -2  350.79   24.85
   3   7   2  302.88   20.66
  -3   7  -2  306.40   21.92
   3   7   2  324.09   24.83
  -3   7  -2  270.53   25.83
  -3   7  -3  129.09   15.02
   3   7   3  125.24   14.24
  -3   7  -3  117.31   16.99
   3   7   3  129.89   16.74
   3   7   4   14.84    5.21
  -3   7  -4   19.33    6.99
   3   7   4   19.60    8.64
  -3   7  -4   16.31    6.62
   3   7   5  172.89   18.24
  -3   7  -5  183.44   19.18
  -3   7  -5  182.32   22.01
   3   7   5  177.74   22.96
   3   7   6   77.22   15.96
   3   7   6   67.94   12.28
  -3   7  -6   42.39    9.76
  -3   7  -6   52.98   12.20
   3   7   7   75.83   13.12
   3   7   7   40.19   12.36
  -3   7  -7   58.85   13.97
  -3   7  -7   66.75   12.54
  -3   7  -8  328.00   15.84
  -3   7  -8  349.48   13.99
  -3   7  -9   11.69    3.61
  -3   7  -9   14.73    3.49
  -3   7  -9   13.59    3.02
  -3   7 -10   64.17    6.58
  -3   7 -10   82.60    8.22
  -3   7 -10   76.35    6.49
  -3   7 -10   61.35    6.92
  -3   7 -11    1.85    2.42
  -3   7 -11   -3.45    2.15
  -3   7 -11    1.80    2.48
  -3   7 -11    3.61    3.78
  -3   7 -11    1.15    1.93
  -3   7 -12   51.52    5.60
  -3   7 -12   39.27    5.11
  -3   7 -12   39.80    5.66
  -3   7 -12   51.52    4.87
  -3   7 -12   52.99    5.81
  -3   7 -13    5.11    2.34
  -3   7 -13    1.48    2.56
  -3   7 -13    1.56    1.27
  -3   7 -13    1.89    1.87
  -3   7 -13    0.81    1.55
  -3   7 -13    3.20    1.37
  -3   7 -13    1.31    1.81
  -3   7 -14  127.92    6.15
  -3   7 -14  131.05    6.37
   3   8 -14    5.10    1.55
  -3   8  14    4.64    1.22
  -3   8  14    4.02    1.27
  -3   8  14    3.81    1.19
  -3   8  14    4.95    1.33
  -3   8  14    4.57    1.31
   3   8 -13   75.53    6.12
  -3   8  13   71.61    5.00
  -3   8  13   69.78    5.12
  -3   8  13   70.52    4.69
   3   8 -13   80.22    5.12
   3   8 -12   34.02    5.21
  -3   8  12   27.67    3.63
   3   8 -12   30.90    3.86
  -3   8  12   24.36    3.83
  -3   8  12   29.89    3.64
   3   8 -11  229.13   10.92
  -3   8  11  221.64   10.01
  -3   8  10  128.27    8.11
   3   8 -10  143.52    9.14
  -3   8   9  192.89    9.95
  -3   8   8  130.32    8.07
  -3   8   7  135.92    7.99
  -3   8   6  289.86   34.84
   3   8  -6  253.28   24.46
  -3   8   5  491.40   42.83
   3   8  -5  490.28   32.46
  -3   8   4    6.19    6.11
   3   8  -4    2.15    3.24
  -3   8   3    5.58    6.96
   3   8  -3   13.94    5.50
  -3   8   2  176.31   21.88
  -3   8   2  169.85   21.76
   3   8  -2  157.68   15.75
  -3   8   1  451.82   34.12
  -3   8   0  428.65   31.96
  -3   8   0  382.06   24.38
   3   8   0  418.23   29.91
  -3   8  -1  150.48   15.94
  -3   8  -1  161.71   21.59
   3   8   1  153.89   18.42
  -3   8  -1  155.03   18.85
  -3   8  -2  196.34   18.92
   3   8   2  168.81   20.42
  -3   8  -2  167.39   22.10
   3   8   3  237.46   25.29
  -3   8  -3  258.41   27.39
  -3   8  -3  253.94   22.18
  -3   8  -4  502.71   32.21
  -3   8  -4  540.78   39.85
   3   8   4  520.37   38.90
   3   8   5  679.20   37.21
  -3   8  -5  783.14   48.11
  -3   8  -5  763.71   41.05
   3   8   5  703.37   47.31
   3   8   6  181.76   19.93
  -3   8  -6  187.78   23.86
  -3   8  -6  211.88   22.38
  -3   8  -7   56.06    5.69
  -3   8  -8   89.91    8.46
  -3   8  -8   97.54    7.36
  -3   8  -9   25.40    4.56
  -3   8  -9   25.80    4.58
  -3   8  -9   27.80    4.03
  -3   8 -10   52.98    5.70
  -3   8 -10   45.55    5.89
  -3   8 -10   54.00    5.24
  -3   8 -10   52.16    6.29
  -3   8 -11   82.01    6.97
  -3   8 -11   78.37    8.38
  -3   8 -11   92.93    6.40
  -3   8 -11   99.13    7.88
  -3   8 -12   -1.90    2.16
  -3   8 -12   -0.03    2.24
  -3   8 -12   -2.22    1.33
  -3   8 -12   -1.34    1.90
  -3   8 -12   -1.99    2.11
  -3   8 -13  117.98    6.23
  -3   8 -13  111.46    6.46
  -3   8 -13  122.63    6.53
  -3   8 -13  118.77    7.17
  -3   8 -13  115.00    6.36
  -3   8 -14   31.07    2.56
   3   8  14   35.51    2.83
  -3   8 -14   37.17    2.87
   3   9 -13    8.22    2.07
  -3   9  13    6.12    1.15
  -3   9  13    6.40    1.43
  -3   9  13   -1.53    0.68
  -3   9  13   11.22    2.01
  -3   9  13    5.18    1.41
  -3   9  13    3.05    1.15
  -3   9  12   51.99    3.83
   3   9 -12   57.22    5.65
  -3   9  12   50.51    4.24
   3   9 -12   50.72    3.99
  -3   9  12   50.38    4.16
  -3   9  12   51.87    4.54
   3   9 -11    7.99    2.15
  -3   9  11    5.64    1.73
  -3   9  11    8.48    2.77
  -3   9  11    5.72    1.88
  -3   9  10  170.52    8.25
   3   9 -10  164.93    9.07
  -3   9   9  113.07    6.99
   3   9  -4   76.61   12.76
  -3   9   4   87.39   18.34
  -3   9   3   -2.97    4.11
  -3   9   3    6.83    7.23
  -3   9   2  121.75   19.21
  -3   9   2  122.68   19.26
  -3   9   1  174.24   22.38
  -3   9   1  203.96   25.03
  -3   9   0  128.68   20.62
  -3   9  -1   58.65   13.93
  -3   9  -2   70.09   14.91
  -3   9  -2   83.05   13.09
  -3   9  -3  665.57   37.73
  -3   9  -3  789.73   50.96
  -3   9  -4  453.70   32.02
  -3   9  -4  503.26   40.12
  -3   9  -7   95.42    7.20
  -3   9  -8   54.60    6.33
  -3   9  -8   51.88    5.32
  -3   9  -9   38.38    5.46
  -3   9  -9   36.62    4.91
  -3   9  -9   34.68    4.23
  -3   9 -10   53.43    5.70
  -3   9 -10   69.26    5.86
  -3   9 -10   66.60    7.88
  -3   9 -10   67.91    5.29
  -3   9 -10   60.58    6.18
  -3   9 -11   28.01    3.94
  -3   9 -11   29.40    3.15
  -3   9 -11   33.03    4.13
  -3   9 -11   33.19    5.02
  -3   9 -11   30.53    4.17
  -3   9 -12   24.27    3.49
  -3   9 -12   21.15    2.98
  -3   9 -12   23.28    3.12
  -3   9 -12   16.40    3.13
  -3   9 -12   19.85    2.76
  -3   9 -12   19.40    2.89
  -3   9 -13    2.91    1.14
  -3   9 -13    2.55    1.12
   3   9  13    1.09    0.85
  -3   9 -13    2.00    0.92
  -3   9 -13    0.77    0.99
  -3  10  12   37.49    2.70
  -3  10  12   42.28    3.01
  -3  10  12   47.06    3.77
  -3  10  12   48.73    3.45
  -3  10  11   58.69    4.05
  -3  10  11   58.49    4.22
  -3  10  11   56.44    4.52
   3  10 -11   66.06    5.97
   3  10 -11   53.94    3.80
   3  10 -10   11.34    2.29
  -3  10  10    9.49    2.10
  -3  10  10    7.29    1.77
  -3  10  10   10.79    2.35
   3  10  -9  106.28    6.77
  -3  10   9  103.82    6.46
  -3  10   9   88.68    6.20
  -3  10   8   65.71    5.37
  -3  10  -7   11.11    3.59
  -3  10  -7    7.27    2.20
  -3  10  -8   24.43    4.05
  -3  10  -8   24.13    3.36
  -3  10  -9    5.49    2.05
  -3  10  -9    4.33    2.67
  -3  10 -10  112.98    7.12
  -3  10 -10  111.08    8.47
  -3  10 -10  111.54    7.31
  -3  10 -11   10.73    2.10
  -3  10 -11   12.17    2.34
  -3  10 -11   16.25    3.20
  -3  10 -11   13.39    2.45
  -3  10 -12  179.57    6.37
  -3  10 -12  192.83    7.15
  -3  10 -12  186.58    7.46
  -3  10 -12  190.27    6.59
   3  10  12  181.32    6.32
   3  11 -11    9.94    2.16
  -3  11  11    8.32    1.33
  -3  11  11    6.54    1.46
  -3  11  10    2.74    1.26
  -3  11  10    1.84    1.31
  -3  11   9   27.23    3.16
  -3  11   8   98.66    6.13
  -3  11   7   49.68    4.49
  -3  11  -7  134.31    8.87
  -3  11  -8   36.66    4.89
  -3  11  -8   33.38    4.07
  -3  11  -9   21.13    3.22
  -3  11  -9   20.38    3.26
  -3  11 -10   29.63    3.06
  -3  11 -10   28.30    3.07
  -3  11 -10   27.72    3.81
  -3  11 -10   29.91    3.34
  -3  11 -11    1.23    1.09
  -3  11 -11    0.44    0.61
  -3  11 -11   -1.07    1.08
  -3  11 -11   -0.43    0.73
  -3  12   9    4.64    1.18
  -3  12   8   43.27    3.73
  -3  12   7    5.82    1.62
  -3  12  -6  173.42    9.53
  -3  12  -7   42.50    4.41
  -3  12  -7   32.04    3.71
  -3  12  -8   45.00    4.04
  -3  12  -8   37.57    3.81
  -3  12  -9    3.64    1.04
  -3  12  -9    5.25    1.22
  -3  12  -9    4.52    1.41
  -3  12  -9    7.89    2.23
  -3  12 -10   47.30    3.35
  -3  13   8   21.93    2.47
  -3  13  -5   10.11    2.39
  -3  13  -6   81.93    5.20
  -3  13  -6   71.65    4.72
  -3  13  -7   22.95    2.33
  -3  13  -7   32.14    2.99
  -3  13  -8   54.63    4.07
  -3  14  -4   59.10    4.09
   4 -14  -5   21.65    1.69
   4 -14  -4  291.89    6.55
   4 -14  -3    6.74    1.27
   4 -14  -2   28.92    2.41
   4 -14  -2   25.37    2.43
   4 -14  -2   26.00    2.20
   4 -14  -1   30.50    2.74
   4 -14  -1   29.30    2.55
   4 -14  -1   31.73    2.38
   4 -14   0  187.01    6.16
   4 -14   0  188.15    6.76
   4 -14   0  176.92    5.25
   4 -14   1   12.87    1.65
   4 -14   1   13.06    1.98
   4 -14   1    8.58    1.14
   4 -14   2   69.51    4.18
   4 -14   2   62.59    3.21
   4 -14   3   75.02    3.61
   4 -14   3   81.08    4.32
   4 -14   4   78.59    3.94
   4 -14   4   71.64    3.42
   4 -13  -8   50.92    2.84
   4 -13  -7    3.73    0.88
  -4 -13   7    3.99    0.77
   4 -13  -7    6.04    1.44
  -4 -13   6   66.97    3.09
   4 -13  -6   78.07    3.88
   4 -13  -6   80.92    4.77
   4 -13  -5    5.84    1.85
  -4 -13   5    1.62    0.58
   4 -13  -5    3.85    1.34
   4 -13  -4    5.76    1.40
   4 -13  -4    7.53    2.00
   4 -13  -4    5.67    1.61
   4 -13  -3   83.10    4.81
   4 -13  -3   75.89    4.78
   4 -13  -3   81.57    5.53
   4 -13  -2   32.83    3.44
   4 -13  -2   36.56    3.92
   4 -13  -2   31.81    3.13
   4 -13  -1   70.94    5.16
   4 -13  -1   69.65    4.41
   4 -13  -1   78.12    5.52
   4 -13   0  115.42    6.62
   4 -13   0  122.12    5.64
   4 -13   0  113.50    5.47
   4 -13   1   38.11    3.98
   4 -13   1   40.81    3.73
   4 -13   1   40.83    3.46
   4 -13   1   40.58    3.20
   4 -13   2   37.88    3.56
   4 -13   2   33.59    3.29
   4 -13   2   33.23    2.70
   4 -13   2   32.65    3.61
   4 -13   3   88.79    4.93
   4 -13   3   97.20    5.91
   4 -13   3   96.38    5.51
   4 -13   3   92.45    4.04
   4 -13   4   75.35    5.02
   4 -13   4   70.21    4.13
   4 -13   4   81.62    4.98
   4 -13   5   68.67    4.45
   4 -13   5   67.37    4.41
  -4 -13  -5   68.50    3.46
   4 -13   6   91.07    4.66
   4 -13   6   91.33    5.13
   4 -13   6   85.98    4.47
  -4 -13  -6   81.48    3.58
   4 -13   7    1.09    0.77
   4 -13   7    2.60    1.00
  -4 -13  -7    3.51    0.77
   4 -12  -9   14.29    1.98
  -4 -12   9   10.91    1.26
   4 -12  -9   12.70    1.31
   4 -12  -8   37.15    3.46
   4 -12  -8   39.34    2.78
  -4 -12   8   36.12    2.58
   4 -12  -7   52.52    4.52
   4 -12  -7   45.24    3.40
  -4 -12   7   49.40    3.18
   4 -12  -6    8.97    2.61
   4 -12  -6    4.74    1.60
   4 -12  -5   84.44    6.30
   4 -12  -5   76.35    4.89
   4 -12  -5   79.63    5.09
   4 -12  -4    1.65    1.78
   4 -12  -4    2.44    1.40
   4 -12  -4    0.90    1.83
   4 -12  -3   69.68    5.34
   4 -12  -3   69.01    5.03
   4 -12  -3   70.93    6.00
  -4 -12   3   70.71    4.42
   4 -12  -2    4.89    2.37
   4 -12  -2    3.53    1.70
   4 -12  -2    4.59    1.99
   4 -12  -1   12.36    2.99
   4 -12  -1   14.38    2.71
   4 -12  -1   12.51    2.83
   4 -12   0   75.98    6.15
   4 -12   0   78.90    6.27
   4 -12   0   76.79    5.37
   4 -12   0   77.29    5.23
   4 -12   1    6.70    1.96
   4 -12   1    4.06    2.02
   4 -12   1    6.24    1.76
   4 -12   1    3.97    2.12
   4 -12   2   21.18    3.22
   4 -12   2   19.18    3.03
   4 -12   2   21.12    2.67
   4 -12   2   21.17    3.54
   4 -12   3   38.20    4.41
  -4 -12  -3   41.17    3.39
   4 -12   3   36.73    3.89
   4 -12   3   34.49    3.98
   4 -12   3   34.91    3.13
   4 -12   4   27.13    3.27
   4 -12   4   19.60    3.18
   4 -12   4   28.15    3.60
  -4 -12  -4   30.36    3.01
   4 -12   4   23.63    2.35
   4 -12   5    9.96    2.33
  -4 -12  -5   11.92    1.86
   4 -12   5   12.01    2.17
   4 -12   5   11.65    2.57
   4 -12   6  187.82    7.89
   4 -12   6  208.76    8.63
  -4 -12  -6  192.32    7.13
   4 -12   7   -0.16    1.04
   4 -12   7   -1.51    1.54
  -4 -12  -7   -0.25    0.96
  -4 -12  -8    7.30    1.37
   4 -12   8    6.50    1.51
   4 -12   8    8.98    2.14
   4 -12   9  119.53    4.36
   4 -12   9  120.07    5.57
  -4 -12  -9  120.80    4.32
   4 -11 -11   18.22    1.91
  -4 -11  11   19.63    1.73
  -4 -11  10  136.16    5.25
   4 -11 -10  121.91    5.84
  -4 -11   9   17.42    2.20
   4 -11  -9   15.84    2.76
   4 -11  -9   14.52    1.83
   4 -11  -8  309.18    9.03
  -4 -11   8  342.17    9.70
   4 -11  -8  318.40   11.65
   4 -11  -7   74.91    4.93
  -4 -11   7   86.36    5.06
   4 -11  -7   78.95    6.37
  -4 -11   6   36.67    3.35
   4 -11  -6   31.98    4.40
   4 -11  -6   25.99    3.14
   4 -11  -6   32.46    3.58
   4 -11  -5    0.52    0.97
   4 -11  -5   -0.20    2.50
   4 -11  -5    1.54    1.60
  -4 -11   5    3.66    2.09
  -4 -11   5    3.32    1.23
   4 -11  -4   61.97    5.36
   4 -11  -4   67.32    5.24
   4 -11  -4   57.97    5.85
  -4 -11   4   62.04    5.46
   4 -11  -3   10.47    2.35
   4 -11  -3    8.72    2.79
   4 -11  -3    9.67    2.36
  -4 -11   3    8.37    2.38
   4 -11  -2  235.65   11.48
  -4 -11   2  235.53   10.04
   4 -11  -2  230.61   10.87
   4 -11  -2  227.54    9.63
   4 -11  -1  314.39   12.81
   4 -11  -1  297.82   10.90
   4 -11  -1  274.87   10.53
   4 -11  -1  281.69   12.44
   4 -11   0  201.64   10.39
   4 -11   0  197.65    8.89
   4 -11   0  197.74    9.30
   4 -11   0  216.03   10.77
   4 -11   1   15.33    3.34
   4 -11   1   12.29    2.95
   4 -11   1   13.01    2.55
   4 -11   1   15.10    2.72
   4 -11   2   73.73    6.37
   4 -11   2   81.22    6.68
   4 -11   2   70.34    5.90
   4 -11   2   73.99    5.21
   4 -11   3    6.89    2.43
   4 -11   3    9.11    2.52
   4 -11   3    4.65    1.49
   4 -11   3   13.29    3.14
   4 -11   4   35.28    4.36
   4 -11   4   35.72    4.41
   4 -11   4   32.82    4.05
   4 -11   4   40.80    3.57
   4 -11   5  207.19   10.02
   4 -11   5  206.06    9.69
  -4 -11  -5  218.48    7.49
   4 -11   5  191.66    8.86
   4 -11   5  190.86    7.01
  -4 -11  -6    6.28    1.40
   4 -11   6    5.37    1.82
   4 -11   6    7.43    2.53
   4 -11   6    3.73    1.62
   4 -11   7  107.60    6.66
   4 -11   7  105.87    6.26
  -4 -11  -7  106.41    4.89
   4 -11   8  183.82    7.85
  -4 -11  -8  193.73    6.19
   4 -11   9   98.72    6.58
   4 -11   9   86.26    4.81
  -4 -11  -9   86.74    3.79
  -4 -11 -10  226.89    6.46
  -4 -11 -10  213.15    5.06
   4 -11  10  225.14    8.62
  -4 -11 -11  130.07    3.98
   4 -11  11  161.37    5.76
  -4 -10  12   43.83    2.76
   4 -10 -12   35.04    2.67
   4 -10 -11   17.47    2.56
  -4 -10  11   23.20    2.52
   4 -10 -10  122.07    4.94
  -4 -10  10  117.37    5.24
   4 -10 -10  121.29    6.84
  -4 -10  10  136.91    6.25
   4 -10  -9   54.27    3.90
  -4 -10   9   55.08    4.37
  -4 -10   9   52.53    3.88
   4 -10  -9   50.08    5.05
  -4 -10   8   58.07    4.62
   4 -10  -8   50.70    4.12
   4 -10  -8   53.90    5.50
  -4 -10   8   47.34    3.92
  -4 -10   7   61.24    4.76
   4 -10  -7   46.74    5.40
   4 -10  -7   50.16    4.32
  -4 -10   7   45.27    4.02
   4 -10  -6  105.88    7.91
  -4 -10   6  122.51    6.76
   4 -10  -6   97.45    6.20
  -4 -10   6  100.32    7.34
   4 -10  -5   30.70    3.67
  -4 -10   5   34.24    3.61
  -4 -10   5   31.35    4.34
   4 -10  -5   32.63    4.75
  -4 -10   4  203.91    8.47
  -4 -10   4  185.34    9.73
   4 -10  -4  173.68   10.21
   4 -10  -4  179.92    8.63
   4 -10  -3   45.13    5.43
   4 -10  -3   42.33    4.34
  -4 -10   3   45.60    4.88
  -4 -10   2  281.33   11.41
   4 -10  -2  269.34   12.59
   4 -10  -2  283.94   10.91
   4 -10  -1  106.03    7.69
  -4 -10   1  106.84    6.81
   4 -10  -1   99.67    6.53
   4 -10  -1  103.82    7.85
   4 -10   0  220.31   11.15
   4 -10   0  227.45    9.70
   4 -10   0  236.19   11.41
   4 -10   1   48.68    5.46
   4 -10   1   58.98    5.79
   4 -10   1   55.68    4.81
   4 -10   2  140.78    8.85
   4 -10   2  137.22    8.79
   4 -10   2  136.86    7.35
   4 -10   3   84.73    6.87
  -4 -10  -3   77.25    4.95
   4 -10   3   89.13    5.82
   4 -10   4   35.87    4.36
   4 -10   4   39.36    3.70
   4 -10   4   41.11    4.87
  -4 -10  -4   35.23    3.42
   4 -10   4   35.27    4.62
   4 -10   5   73.76    6.08
   4 -10   5   83.28    6.52
  -4 -10  -5   75.01    4.96
   4 -10   5   79.71    5.05
   4 -10   5   73.02    6.34
   4 -10   6  212.68   10.03
   4 -10   6  224.09   10.62
  -4 -10  -6  220.89    8.31
   4 -10   6  211.62    9.86
   4 -10   7    8.45    2.20
   4 -10   7    6.65    2.04
   4 -10   7    5.86    2.22
  -4 -10  -7    5.99    1.55
   4 -10   8   14.96    2.70
   4 -10   8   15.27    2.90
  -4 -10  -8   15.66    2.19
   4 -10   9   16.63    2.68
  -4 -10  -9   15.59    2.08
   4 -10  10   44.64    4.95
   4 -10  10   38.38    3.17
  -4 -10 -10   46.09    3.12
  -4 -10 -11   11.38    1.41
   4 -10  11   10.69    2.41
  -4 -10 -12    8.17    1.06
   4 -10  12    5.00    1.22
  -4 -10 -12    7.50    0.88
   4  -9 -13    4.24    1.07
  -4  -9  13    2.96    0.96
  -4  -9  12   33.59    2.97
  -4  -9  12   26.64    2.37
   4  -9 -12   25.96    2.90
   4  -9 -11   96.46    6.33
   4  -9 -11  111.49    6.60
  -4  -9  11  103.45    5.30
   4  -9 -10   83.67    6.37
  -4  -9  10   80.18    5.07
   4  -9 -10   81.04    4.50
   4  -9 -10   82.87    6.55
   4  -9  -9  100.92    5.65
   4  -9  -9   85.48    6.77
  -4  -9   9   96.94    5.93
   4  -9  -9   86.10    7.12
   4  -9  -8  197.99    8.36
   4  -9  -8  206.83   10.85
  -4  -9   8  204.83    8.77
   4  -9  -8  200.93   11.26
   4  -9  -7   76.92    5.43
   4  -9  -7   69.84    6.49
  -4  -9   7   85.49    6.87
  -4  -9   7   81.87    5.73
   4  -9  -7   81.34    7.33
   4  -9  -6  192.08   10.77
  -4  -9   6  205.95   10.46
   4  -9  -6  195.61    8.73
  -4  -9   6  209.11    9.13
   4  -9  -6  199.06   11.43
  -4  -9   5   11.59    2.38
   4  -9  -5    8.58    2.65
  -4  -9   5   10.33    2.90
   4  -9  -5   11.52    2.38
  -4  -9   4  206.24    8.73
  -4  -9   4  172.74    8.25
   4  -9  -4  170.80    8.31
   4  -9  -4  172.28   10.15
  -4  -9   4  175.17    9.45
  -4  -9   3  252.01   10.94
   4  -9  -3  248.78   29.90
  -4  -9   3  221.52   10.36
   4  -9  -3  241.57   11.85
   4  -9  -3  231.68    9.62
  -4  -9   2  141.07    8.05
   4  -9  -2  164.88   24.30
   4  -9  -2  153.20    7.78
   4  -9  -2  149.52    9.12
  -4  -9   2  148.60    8.22
   4  -9  -1   15.53    3.11
   4  -9  -1   28.41    3.48
   4  -9  -1   23.28    9.66
  -4  -9   1   24.52    3.39
   4  -9   0  428.60   15.24
   4  -9   0  417.52   39.46
   4  -9   0  420.13   12.81
   4  -9   1  103.18   18.89
   4  -9   1  115.88    6.69
   4  -9   1  102.10    7.37
   4  -9   1  110.59    7.81
   4  -9   2  130.42    8.25
   4  -9   2  129.77    8.52
   4  -9   2  146.50   23.16
   4  -9   2  133.15    7.09
   4  -9   3  581.88   17.36
   4  -9   3  591.07   17.87
   4  -9   3  583.67   47.35
   4  -9   3  553.37   14.32
   4  -9   4  393.48   13.92
   4  -9   4  403.87   14.45
  -4  -9  -4  370.09   11.26
   4  -9   4  352.38   11.27
   4  -9   5  217.77   10.54
  -4  -9  -5  216.36    8.79
   4  -9   5  220.90    8.72
   4  -9   5  224.62   10.70
  -4  -9  -6  128.88    6.28
   4  -9   6  123.09    7.80
   4  -9   6  117.01    7.84
  -4  -9  -6  123.09    6.70
   4  -9   6  126.69    8.35
   4  -9   6  138.34    6.62
  -4  -9  -7  110.40    5.76
  -4  -9  -7   99.63    6.00
   4  -9   7   99.49    7.06
   4  -9   7  105.25    7.34
   4  -9   7  108.82    7.12
   4  -9   8   58.84    5.38
  -4  -9  -8   61.39    4.58
  -4  -9  -8   62.30    4.30
   4  -9   8   62.39    5.16
   4  -9   9    5.96    2.04
  -4  -9  -9    8.29    1.98
  -4  -9  -9    7.91    1.52
   4  -9  10   77.91    5.06
  -4  -9 -10   81.27    4.73
  -4  -9 -10   80.24    3.40
   4  -9  11   38.12    4.72
  -4  -9 -11   31.37    3.09
  -4  -9 -11   36.64    2.98
  -4  -9 -11   31.38    1.91
  -4  -9 -12   29.13    2.27
   4  -9  12   26.82    3.41
  -4  -9 -13   50.03    2.31
  -4  -8  14   16.79    1.52
  -4  -8  14   24.23    1.85
  -4  -8  13   97.31    4.66
   4  -8 -13   84.19    4.79
  -4  -8  13   90.96    4.50
   4  -8 -13   79.41    4.93
   4  -8 -12   27.22    3.39
  -4  -8  12   25.26    2.84
   4  -8 -12   22.41    3.25
  -4  -8  12   30.73    3.30
  -4  -8  11   47.55    4.18
   4  -8 -11   42.12    4.56
   4  -8 -11   37.80    4.51
   4  -8 -10   75.28    6.80
   4  -8 -10   69.21    6.27
  -4  -8  10   73.71    5.33
   4  -8  -9   10.30    2.03
   4  -8  -9    7.36    2.58
  -4  -8   9    5.99    1.81
   4  -8  -9    4.61    2.38
  -4  -8   8  143.79    7.72
  -4  -8   8  122.60    8.95
  -4  -8   8  133.93    8.46
   4  -8  -8  146.12    8.01
   4  -8  -8  131.63    9.36
   4  -8  -8  142.64    7.21
   4  -8  -8  142.12    9.13
   4  -8  -7   28.96    3.70
   4  -8  -7   23.67    3.90
  -4  -8   7   29.74    4.21
  -4  -8   7   28.52    3.60
   4  -8  -7   29.80    4.65
   4  -8  -7   27.53    3.31
  -4  -8   6   11.21    2.41
   4  -8  -6   17.81    3.45
   4  -8  -6   11.78    3.37
  -4  -8   6   12.75    2.86
   4  -8  -6    9.11    2.11
   4  -8  -6    8.08    1.94
   4  -8  -5    8.16    2.02
   4  -8  -5    5.80    2.12
  -4  -8   5   10.83    2.71
  -4  -8   5    7.70    2.06
   4  -8  -5    6.13    2.28
   4  -8  -5    5.68    1.65
   4  -8  -4  157.62    9.25
   4  -8  -4  156.72    7.58
   4  -8  -4  161.24   23.61
  -4  -8   4  172.62    9.01
   4  -8  -4  169.43   10.02
  -4  -8   4  161.16    7.85
   4  -8  -3    5.74    1.56
   4  -8  -3    3.60    1.59
   4  -8  -3    0.04    5.05
   4  -8  -2  449.86   38.70
   4  -8  -1   50.24   12.54
   4  -8   0  155.09   22.80
   4  -8   1  223.43   27.10
   4  -8   2   25.57    9.42
   4  -8   3 1511.30   27.72
   4  -8   3 1411.36   22.21
   4  -8   3 1590.96   74.65
   4  -8   3 1504.02   26.67
   4  -8   4   36.33    4.24
   4  -8   4   30.85    3.33
   4  -8   5  128.85    7.89
   4  -8   5  141.30    8.47
   4  -8   5  138.14   22.65
  -4  -8  -5  122.23    6.63
   4  -8   5  137.76    6.90
   4  -8   6  321.24   12.35
   4  -8   6  338.73   13.12
  -4  -8  -6  317.46   10.80
   4  -8   6  311.58   10.23
  -4  -8  -7   23.27    3.09
  -4  -8  -7   26.66    3.08
   4  -8   7   24.57    3.44
   4  -8   7   23.42    3.63
   4  -8   7   21.63    3.54
  -4  -8  -8   47.40    3.96
   4  -8   8   43.94    4.49
  -4  -8  -8   45.15    4.21
   4  -8   8   45.78    4.68
  -4  -8  -9    5.92    1.65
   4  -8   9   11.76    2.41
  -4  -8  -9    8.12    2.01
  -4  -8 -10    4.71    1.42
  -4  -8 -10    4.59    1.66
   4  -8  10    2.21    1.35
   4  -8  11   33.65    5.14
  -4  -8 -11   32.91    2.44
  -4  -8 -11   40.33    3.59
  -4  -8 -12    3.83    0.82
  -4  -8 -12    5.53    1.35
   4  -8  12    6.85    2.72
  -4  -8 -13  105.79    4.21
  -4  -8 -13  100.10    3.09
  -4  -7  14   16.71    1.99
  -4  -7  14   19.52    1.94
   4  -7 -14   16.43    1.92
   4  -7 -14   14.22    2.13
  -4  -7  13   56.25    4.12
   4  -7 -13   46.13    4.00
   4  -7 -13   50.72    4.55
   4  -7 -12   62.28    5.26
   4  -7 -12   59.90    5.60
  -4  -7  12   56.94    4.58
   4  -7 -11   55.75    5.39
  -4  -7  11   64.52    5.21
   4  -7 -11   58.15    5.78
   4  -7 -11   57.78    5.97
   4  -7 -10   11.59    2.42
   4  -7 -10   12.30    3.41
   4  -7 -10   11.47    3.21
  -4  -7  10   10.03    2.44
   4  -7 -10   11.79    3.31
   4  -7  -9  177.73    6.05
  -4  -7   9  155.09   10.32
   4  -7  -9  161.13   10.68
   4  -7  -9  172.92    8.94
  -4  -7   9  151.61    8.08
   4  -7  -9  158.73    9.89
   4  -7  -9  169.31   10.52
  -4  -7   8  101.40    8.24
   4  -7  -8  116.01    7.42
  -4  -7   8  122.15    7.14
   4  -7  -8  120.74    9.15
   4  -7  -8  115.43    8.51
  -4  -7   8  113.64    7.60
   4  -7  -8  121.38    8.95
   4  -7  -8  104.55    6.08
   4  -7  -7  143.88    8.22
   4  -7  -7  129.65    6.84
   4  -7  -7  146.74   20.39
  -4  -7   7  136.12    7.44
   4  -7  -7  139.67    9.21
  -4  -7   7  145.90    8.45
   4  -7  -7  147.10    9.74
  -4  -7   6  530.47   15.80
   4  -7  -6  443.82   34.02
   4  -7  -6  483.20   14.85
   4  -7  -6  497.38   16.31
   4  -7  -6  529.81   17.62
  -4  -7   6  509.92   14.02
   4  -7  -6  454.58   12.58
   4  -7  -5   26.62    9.39
   4  -7  -4   92.24   16.72
   4  -7  -3  343.88   31.70
   4  -7  -2  268.89   27.52
   4  -7  -1   88.53   16.79
   4  -7   0   49.57   12.15
  -4  -7   0   64.31    8.43
   4  -7   1   52.26   12.52
  -4  -7  -1   63.76    8.64
  -4  -7  -2  103.02   11.35
   4  -7   2  108.64   18.54
   4  -7   3   52.92   12.91
  -4  -7  -3   55.40    8.89
   4  -7   4  574.58   43.19
   4  -7   5  149.06   23.11
   4  -7   6  418.59   13.67
  -4  -7  -6  441.13   16.24
   4  -7   6  454.82   14.83
  -4  -7  -6  423.19   12.28
   4  -7   6  416.26   11.64
   4  -7   7  372.58   12.93
   4  -7   7  408.38   14.41
  -4  -7  -7  409.20   11.73
   4  -7   7  416.77   40.17
  -4  -7  -7  429.60   16.56
  -4  -7  -7  395.01   11.70
  -4  -7  -7  396.14   12.16
   4  -7   8 1215.97   23.79
  -4  -7  -8 1198.29   21.25
  -4  -7  -8 1226.97   28.35
  -4  -7  -8 1246.97   21.21
  -4  -7  -8 1220.10   20.56
  -4  -7  -9   92.25    5.71
  -4  -7  -9   94.54    8.00
  -4  -7  -9   92.26    6.03
  -4  -7  -9   97.83    5.80
   4  -7   9   97.11    6.54
  -4  -7 -10   22.43    2.90
  -4  -7 -10   18.35    3.85
  -4  -7 -10   20.52    2.87
  -4  -7 -10   21.63    3.03
  -4  -7 -11   23.64    4.11
  -4  -7 -11   23.49    3.03
   4  -7  11   28.41    5.05
  -4  -7 -11   29.14    2.95
   4  -7  12   41.49    5.35
  -4  -7 -12   39.38    3.45
  -4  -7 -12   35.39    2.64
  -4  -7 -13    2.46    0.79
   4  -7  13    2.27    1.54
  -4  -7 -13    4.52    1.22
  -4  -7 -14    7.24    0.88
  -4  -7 -14    6.48    1.06
  -4  -6  15    1.70    0.79
   4  -6 -15    1.10    0.77
  -4  -6  14  162.96    5.81
   4  -6 -14  145.34    6.18
  -4  -6  14  153.49    6.37
   4  -6 -14  140.56    7.04
   4  -6 -13  108.61    7.39
   4  -6 -13  103.95    6.26
  -4  -6  13  121.50    6.53
   4  -6 -13  108.28    6.98
   4  -6 -13  114.92    7.39
   4  -6 -12   77.61    5.30
  -4  -6  12   91.81    6.13
   4  -6 -12   81.60    6.69
   4  -6 -12   81.14    7.06
   4  -6 -12   86.29    7.07
   4  -6 -11   49.08    4.61
   4  -6 -11   45.38    5.79
   4  -6 -11   51.07    3.40
  -4  -6  11   48.06    4.76
   4  -6 -11   45.94    5.35
   4  -6 -11   45.80    5.60
   4  -6 -10  304.18   11.89
   4  -6 -10  305.50    8.30
   4  -6 -10  285.06   14.14
   4  -6 -10  290.00   13.36
  -4  -6  10  287.99   11.25
   4  -6 -10  287.66   13.56
   4  -6  -9    1.71    1.29
   4  -6  -9    2.02    1.79
  -4  -6   9    1.65    2.15
   4  -6  -9    3.32    0.92
  -4  -6   9    2.43    1.52
   4  -6  -8  128.63    9.40
   4  -6  -8  135.52    8.08
  -4  -6   8  118.38    7.55
   4  -6  -8  139.77    9.24
  -4  -6   8  135.39    7.50
   4  -6  -8  127.73    6.08
   4  -6  -8  110.31   16.84
   4  -6  -8  134.49    5.30
  -4  -6   8  140.40    9.73
   4  -6  -7  746.30   21.66
   4  -6  -7  745.91   42.93
   4  -6  -7  803.25   21.65
  -4  -6   7  743.88   18.39
   4  -6  -7  760.05   20.51
  -4  -6   7  741.08   16.87
   4  -6  -6   54.79   11.57
   4  -6  -5  118.71   15.74
   4  -6  -5  111.72   17.84
   4  -6  -4  248.27   22.53
   4  -6  -4  255.42   26.02
  -4  -6   3   56.38    7.89
   4  -6  -3   45.78   11.07
   4  -6  -2  122.40   17.44
  -4  -6   2  105.80   10.43
   4  -6  -1  204.47   22.35
  -4  -6   1  244.39   15.57
  -4  -6   0  376.63   19.42
   4  -6   0  353.59   29.00
   4  -6   1   81.17   14.73
  -4  -6  -1   96.37   10.16
  -4  -6  -2  225.87   16.11
   4  -6   2  228.38   24.12
   4  -6   3  224.51   24.10
  -4  -6  -3  197.35   15.83
   4  -6   4  708.08   44.75
  -4  -6  -4  723.34   31.53
   4  -6   5  137.58   20.66
  -4  -6  -5  166.17   17.36
  -4  -6  -6  225.18   22.20
   4  -6   6  207.01   26.06
  -4  -6  -7  253.18   24.36
   4  -6   7  230.71   27.88
   4  -6   7  254.13   11.16
  -4  -6  -7  232.47    9.00
  -4  -6  -7  261.12   12.51
  -4  -6  -7  235.89    9.21
  -4  -6  -7  253.80   10.87
  -4  -6  -8   81.76    5.39
  -4  -6  -8   86.12    6.60
  -4  -6  -8   87.21    7.56
   4  -6   8   80.76    6.08
  -4  -6  -8   92.35    5.95
  -4  -6  -8   80.71    5.48
  -4  -6  -8   94.44   15.54
   4  -6   8  104.25   19.69
  -4  -6  -8   70.39    4.40
  -4  -6  -9  661.11   15.45
  -4  -6  -9  699.96   13.88
  -4  -6  -9  691.33   21.54
  -4  -6  -9  713.63   16.42
  -4  -6  -9  715.03   16.34
  -4  -6 -10   99.31    5.96
  -4  -6 -10  107.33    5.36
  -4  -6 -10  104.44    8.41
  -4  -6 -10  102.18    6.16
  -4  -6 -10  107.87    6.31
  -4  -6 -11   36.66    3.62
  -4  -6 -11   39.29    3.77
   4  -6  11   41.81    5.96
  -4  -6 -11   31.20    4.72
  -4  -6 -11   36.60    3.79
  -4  -6 -11   42.01    3.27
   4  -6  12   51.15    6.06
  -4  -6 -12   51.82    5.62
  -4  -6 -12   50.54    4.04
  -4  -6 -12   59.63    3.60
  -4  -6 -13   38.60    2.72
  -4  -6 -13   40.69    4.55
  -4  -6 -13   43.55    3.40
   4  -6  13   42.51    4.82
  -4  -6 -14  185.24    5.76
  -4  -6 -14  174.46    4.81
  -4  -6 -15   23.31    1.37
  -4  -5  15    6.96    1.46
   4  -5 -15    4.73    1.40
   4  -5 -14   44.45    4.48
   4  -5 -14   50.00    4.90
   4  -5 -14   46.59    3.74
   4  -5 -14   48.24    4.56
  -4  -5  14   51.13    4.09
  -4  -5  14   48.58    3.33
   4  -5 -13  321.42   10.47
   4  -5 -13  339.10   13.76
   4  -5 -13  358.19   13.32
  -4  -5  13  359.43   11.67
   4  -5 -12   74.97    4.14
   4  -5 -12   69.62    5.49
   4  -5 -12   66.64    6.79
   4  -5 -12   66.19    6.35
  -4  -5  12   63.29    5.37
   4  -5 -11  334.09   12.51
   4  -5 -11  356.69   15.70
   4  -5 -11  340.39   14.30
  -4  -5  11  354.11   12.53
   4  -5 -11  365.45    9.31
   4  -5 -10  466.82   10.48
   4  -5 -10  439.45   17.48
  -4  -5  10  456.46   14.18
   4  -5 -10  437.50   14.63
   4  -5 -10  437.56   16.32
  -4  -5   9   63.11    6.76
   4  -5  -9   85.44    6.58
   4  -5  -9   80.13    7.42
   4  -5  -9   70.02   13.23
   4  -5  -9   83.25    7.12
  -4  -5   9   82.69    5.92
   4  -5  -9   87.89    5.32
   4  -5  -9   87.90    4.45
  -4  -5   8   67.80    6.87
   4  -5  -8   71.61    3.91
   4  -5  -8   61.51    6.40
   4  -5  -8   73.80    5.93
   4  -5  -8   76.80    6.56
  -4  -5   8   71.88    5.36
   4  -5  -8   66.14    4.41
  -4  -5   8   61.22    5.33
   4  -5  -7  324.91   26.81
   4  -5  -6  264.32   23.38
   4  -5  -5  496.62   34.43
  -4  -5   5  469.17   25.45
   4  -5  -5  442.61   28.48
   4  -5  -4  130.64   17.26
   4  -5  -4  136.72   15.46
  -4  -5   4  155.69   14.00
   4  -5  -3  572.41   30.01
  -4  -5   3  583.11   25.58
   4  -5  -3  511.14   32.94
  -4  -5   2  110.59   10.80
   4  -5  -2   96.99   14.32
   4  -5  -1  229.95   21.48
  -4  -5   1  243.61   15.54
   4  -5   0  107.12   14.60
  -4  -5   0   99.93   10.01
   4  -5   1   52.27   10.34
  -4  -5  -1   37.46    6.32
   4  -5   2  885.90   43.26
  -4  -5  -2  835.45   29.29
  -4  -5  -3  787.36   29.78
   4  -5   3  818.18   42.52
  -4  -5  -3  852.74   30.38
   4  -5   4  411.46   31.35
  -4  -5  -4  468.36   25.47
  -4  -5  -4  408.91   22.64
  -4  -5  -5  353.50   24.33
   4  -5   5  318.99   28.78
  -4  -5  -5  295.58   20.51
  -4  -5  -6  332.82   25.75
   4  -5   6  300.70   30.03
  -4  -5  -7  305.04   26.78
   4  -5   7  287.39   30.22
  -4  -5  -8    8.99    1.64
  -4  -5  -8   10.30    2.03
  -4  -5  -8   12.52    2.27
  -4  -5  -8   12.31    3.07
  -4  -5  -8   10.45    2.13
   4  -5   8   16.53    8.40
  -4  -5  -8   19.04    5.95
  -4  -5  -8    6.58    1.97
  -4  -5  -9  396.09   10.90
  -4  -5  -9  455.83   36.61
   4  -5   9  417.52   39.63
  -4  -5  -9  438.32   16.90
  -4  -5  -9  427.21   12.50
  -4  -5  -9  422.22   14.69
  -4  -5  -9  424.18   12.33
  -4  -5  -9  418.51   12.65
  -4  -5 -10   64.20    6.77
  -4  -5 -10   70.93    5.35
  -4  -5 -10   67.65    5.12
  -4  -5 -10   66.55    5.97
  -4  -5 -10   68.26    4.54
   4  -5  10   71.04    5.24
  -4  -5 -10   68.86    5.16
  -4  -5 -11  120.70    5.92
  -4  -5 -11  114.40    8.72
   4  -5  11  118.72    6.68
  -4  -5 -11  123.72    6.64
   4  -5  11  130.00    9.90
  -4  -5 -11  120.67    6.75
  -4  -5 -11  107.10    6.28
  -4  -5 -12   95.07    5.75
   4  -5  12  108.66    8.54
   4  -5  12   95.41    5.67
  -4  -5 -12   96.45    7.77
  -4  -5 -12  101.90    5.76
  -4  -5 -12  102.15    5.18
  -4  -5 -13    2.01    0.81
  -4  -5 -13   -0.05    1.00
  -4  -5 -13   -2.63    1.98
  -4  -5 -13   -0.05    1.09
   4  -5  13    0.44    0.94
   4  -5  13    1.48    1.81
  -4  -5 -14    7.18    1.23
  -4  -5 -14    6.26    1.99
   4  -5  14    4.63    1.02
  -4  -5 -14    6.22    1.31
  -4  -5 -15  154.94    4.11
  -4  -4  16   52.21    2.77
   4  -4 -16   51.83    3.32
   4  -4 -15   96.22    6.02
   4  -4 -15  110.05    6.18
  -4  -4  15  109.24    5.22
   4  -4 -15  106.29    6.10
  -4  -4  14   98.05    5.71
   4  -4 -14   81.52    5.06
   4  -4 -14   83.67    6.30
   4  -4 -14   80.48    6.45
  -4  -4  13   71.76    5.54
  -4  -4  13   78.22    4.86
   4  -4 -13   66.39    6.54
   4  -4 -13   63.87    6.07
   4  -4 -13   64.18    5.19
   4  -4 -12   33.88    5.22
   4  -4 -12   36.62    3.02
   4  -4 -12   33.37    4.05
   4  -4 -12   29.75    4.41
  -4  -4  12   33.51    4.00
   4  -4 -11  278.75   11.66
   4  -4 -11  296.78   13.39
  -4  -4  11  280.01   11.21
   4  -4 -11  310.40    8.77
   4  -4 -11  279.87   14.09
   4  -4 -10  103.99    7.22
   4  -4 -10  125.47   18.64
   4  -4 -10  120.51    5.45
   4  -4 -10  117.29    8.96
   4  -4 -10  115.77    7.60
   4  -4 -10  112.42    8.26
  -4  -4  10  115.86    7.16
   4  -4  -9  427.98   14.31
   4  -4  -9  483.19   34.26
   4  -4  -9  448.15   14.59
   4  -4  -9  459.42   17.37
   4  -4  -9  459.97   16.13
  -4  -4   9  466.74   13.81
   4  -4  -9  464.29   12.12
   4  -4  -9  490.72   10.59
   4  -4  -8  301.20   25.77
  -4  -4   8  306.75   24.92
   4  -4  -7   16.44    6.50
  -4  -4   7   15.92    5.73
   4  -4  -6  435.94   27.82
  -4  -4   6  423.74   26.02
   4  -4  -5  200.15   17.90
   4  -4  -5  215.74   21.15
  -4  -4   5  203.25   17.16
   4  -4  -4  484.04   29.93
   4  -4  -4  480.82   26.03
  -4  -4   4  481.63   24.96
   4  -4  -3  149.26   14.13
  -4  -4   3  121.96   11.87
   4  -4  -3  117.77   14.89
  -4  -4   2  518.08   23.11
   4  -4  -2  484.19   28.65
  -4  -4   1   11.88    3.81
   4  -4  -1   12.89    4.70
   4  -4   0  182.66   17.52
  -4  -4   0  212.24   14.03
   4  -4   1  126.67   14.68
  -4  -4  -1  128.91   10.92
   4  -4   2   92.88   13.33
  -4  -4  -2  107.29   10.31
  -4  -4  -2  114.54    9.07
   4  -4   3   30.06    7.55
  -4  -4  -3   33.48    5.97
  -4  -4  -3   28.69    5.77
  -4  -4  -4  149.85   14.00
   4  -4   4  170.98   18.58
  -4  -4  -4  158.10   13.57
  -4  -4  -5  499.10   28.35
   4  -4   5  447.12   31.56
  -4  -4  -5  462.51   24.15
  -4  -4  -6  206.51   20.17
   4  -4   6  193.00   22.35
   4  -4   7   68.25   14.49
  -4  -4  -7   49.34   10.88
  -4  -4  -8  190.39   22.78
   4  -4   8  206.45   26.09
  -4  -4  -9   50.49    5.07
  -4  -4  -9   56.43   13.00
  -4  -4  -9   48.23    4.13
  -4  -4  -9   49.70    4.17
  -4  -4  -9   48.82    5.51
  -4  -4  -9   35.59    3.28
   4  -4   9   53.93   14.99
   4  -4   9   47.17    4.38
  -4  -4  -9   51.66    4.48
  -4  -4 -10  521.57   12.72
  -4  -4 -10  564.10   19.30
  -4  -4 -10  553.16   14.10
   4  -4  10  565.01   15.35
  -4  -4 -10  556.69   17.93
  -4  -4 -10  535.48   16.60
   4  -4  10  552.72   15.25
  -4  -4 -10  539.03   14.08
  -4  -4 -10  555.45   14.92
  -4  -4 -11  303.40    9.71
  -4  -4 -11  323.79   11.33
  -4  -4 -11  300.01   10.50
  -4  -4 -11  302.02   14.20
   4  -4  11  294.80   11.08
  -4  -4 -11  303.11   13.34
  -4  -4 -11  279.52   12.05
   4  -4  11  303.37   11.29
  -4  -4 -11  308.60   10.49
   4  -4  12    4.18    2.55
   4  -4  12    8.18    2.10
  -4  -4 -12    2.97    1.20
  -4  -4 -12    5.20    2.58
  -4  -4 -12    4.45    1.53
  -4  -4 -12    3.00    1.52
   4  -4  12    5.14    1.77
  -4  -4 -12    5.40    1.93
  -4  -4 -13    3.33    1.25
  -4  -4 -13    3.13    1.18
   4  -4  13    1.97    1.73
  -4  -4 -13    3.69    2.39
   4  -4  13    2.48    1.34
  -4  -4 -13    2.07    0.88
  -4  -4 -14    7.42    1.39
  -4  -4 -14    6.87    2.07
   4  -4  14    6.32    1.44
  -4  -4 -14    6.61    1.37
  -4  -4 -15   10.99    1.97
  -4  -4 -15   15.38    1.51
   4  -4  15   12.23    1.53
   4  -3 -16   72.98    4.36
   4  -3 -16   71.39    4.34
  -4  -3  16   70.66    3.40
   4  -3 -16   66.47    4.16
   4  -3 -15    0.57    1.48
   4  -3 -15   -1.47    1.04
  -4  -3  15   -0.24    0.99
   4  -3 -15    3.01    1.85
   4  -3 -14   45.87    5.19
   4  -3 -14   44.61    4.17
   4  -3 -14   46.60    4.98
  -4  -3  14   46.07    4.13
   4  -3 -13    1.64    1.06
   4  -3 -13    0.22    1.27
   4  -3 -13    0.62    1.93
   4  -3 -13    2.28    2.39
  -4  -3  13    2.87    1.56
   4  -3 -12  133.17    5.77
   4  -3 -12  121.52    7.76
   4  -3 -12  115.55    9.07
   4  -3 -12  122.69    7.67
   4  -3 -12  117.33    8.53
  -4  -3  12  125.92    7.34
   4  -3 -11   59.55    3.91
   4  -3 -11   49.87    5.03
  -4  -3  11   56.52    5.06
   4  -3 -11   54.63    5.89
   4  -3 -10  118.67    5.38
   4  -3 -10  110.73    8.10
  -4  -3  10  100.37    6.54
   4  -3 -10  104.64    7.81
   4  -3 -10  101.98    7.16
   4  -3  -9  301.88    8.25
   4  -3  -9  291.15   25.64
   4  -3  -9  285.49   12.31
  -4  -3   9  257.07   24.61
  -4  -3   8  228.82   21.54
  -4  -3   8  190.28   20.22
   4  -3  -8  213.78   20.76
   4  -3  -7   50.64    9.49
  -4  -3   7   37.14    8.29
  -4  -3   7   47.41   10.05
  -4  -3   6   24.75    6.43
  -4  -3   6   18.88    6.08
   4  -3  -6   32.86    7.24
  -4  -3   5  123.49   13.59
   4  -3  -5  157.11   14.75
   4  -3  -4  533.77   28.98
   4  -3  -4  521.51   25.00
  -4  -3   4  484.12   25.05
   4  -3  -3  654.20   30.39
   4  -3  -3  690.20   26.96
   4  -3  -2  136.52   13.80
  -4  -3   2  133.51   11.68
   4  -3  -1  144.52   14.04
  -4  -3   1  130.77   10.98
   4  -3   0  459.51   24.84
  -4  -3   0  434.35   19.36
  -4  -3  -1  174.56    8.38
   4  -3   1  165.91   15.68
  -4  -3  -1  165.56   12.03
   4  -3   2 1635.17   47.95
  -4  -3  -2 1705.46   34.06
  -4  -3  -2 1626.21   37.63
   4  -3   3  426.53   25.79
  -4  -3  -3  424.92   19.87
  -4  -3  -3  423.02   20.30
   4  -3   4 1106.67   43.81
   4  -3   4 1140.65   27.68
  -4  -3  -4 1082.66   37.18
  -4  -3  -4 1107.46   33.63
   4  -3   5    2.91    4.83
  -4  -3  -5    7.94    4.57
  -4  -3  -5    0.83    3.06
  -4  -3  -6  345.20   25.48
   4  -3   6  282.69   25.19
  -4  -3  -7   41.77    9.58
   4  -3   7   42.60   10.95
  -4  -3  -8    8.84    6.32
   4  -3   8    6.89    4.30
  -4  -3  -9   16.68    3.46
   4  -3   9   13.53    2.28
  -4  -3  -9   14.18    2.24
  -4  -3  -9   11.71    2.28
  -4  -3  -9   11.60    2.34
  -4  -3  -9   10.77    1.85
  -4  -3  -9    8.76    1.95
  -4  -3  -9   16.70    2.94
  -4  -3 -10   35.16    3.38
   4  -3  10   42.72   13.14
  -4  -3 -10   37.16    3.80
   4  -3  10   40.31    4.33
  -4  -3 -10   43.09   12.09
   4  -3  10   44.25    5.79
  -4  -3 -10   41.52    4.19
  -4  -3 -10   38.95    5.21
  -4  -3 -10   39.01    4.90
  -4  -3 -10   34.90    3.58
  -4  -3 -10   34.59    4.31
  -4  -3 -11  126.29    6.90
   4  -3  11  126.41    7.60
   4  -3  11  132.37    9.72
  -4  -3 -11  149.11    7.88
  -4  -3 -11  129.49    9.30
  -4  -3 -11  128.16    6.74
   4  -3  11  137.98    7.87
  -4  -3 -11  126.36    8.90
  -4  -3 -11  127.95    8.17
  -4  -3 -11  130.99    6.55
   4  -3  12  225.34   12.20
  -4  -3 -12  227.35    8.33
   4  -3  12  212.79    9.56
  -4  -3 -12  214.20    8.36
  -4  -3 -12  219.52   11.51
  -4  -3 -12  212.58   11.70
  -4  -3 -12  215.61   10.24
   4  -3  12  212.51    9.69
  -4  -3 -12  220.04    9.36
  -4  -3 -13    8.18    1.72
   4  -3  13    7.72    2.00
  -4  -3 -13    9.58    2.59
  -4  -3 -13    7.58    1.50
  -4  -3 -13    7.09    2.84
  -4  -3 -14   98.31    4.41
  -4  -3 -14   95.64    6.74
   4  -3  14  100.02    5.58
  -4  -3 -14  100.58    4.73
  -4  -3 -14   96.91    6.52
  -4  -3 -15   48.94    2.67
  -4  -3 -15   54.26    4.34
   4  -3  15   43.90    3.15
  -4  -3 -16    3.04    0.54
   4  -3  16    2.35    0.64
   4  -2 -16   -0.10    0.24
   4  -2 -16    0.75    0.92
  -4  -2  16    1.19    0.75
   4  -2 -16    2.09    1.30
   4  -2 -15   -0.19    0.88
   4  -2 -15    1.22    1.76
   4  -2 -15    0.83    1.68
  -4  -2  15   -0.11    1.01
   4  -2 -14   19.00    2.85
   4  -2 -14   15.96    2.65
   4  -2 -14   16.37    3.68
   4  -2 -14   20.90    3.90
  -4  -2  14   17.19    2.51
   4  -2 -13   38.60    3.09
   4  -2 -13   31.84    4.03
   4  -2 -13   32.70    4.73
  -4  -2  13   35.98    3.83
   4  -2 -12  252.91    7.92
   4  -2 -12  225.57   11.69
   4  -2 -12  223.35   10.61
  -4  -2  12  223.98    9.64
   4  -2 -12  232.50   11.72
   4  -2 -11  254.35    8.07
   4  -2 -11  238.84   11.87
  -4  -2  11  227.85    9.83
   4  -2 -11  222.29   10.73
  -4  -2  10  153.70   17.88
  -4  -2  10  136.55   19.40
   4  -2 -10  163.11   19.46
   4  -2 -10  143.27    8.88
  -4  -2  10  151.27    7.75
   4  -2 -10  171.46    6.40
   4  -2 -10  150.61    8.75
  -4  -2  10  144.48   20.59
  -4  -2   9  340.05   28.48
  -4  -2   9  386.87   31.77
   4  -2  -9  414.17   29.15
  -4  -2   9  381.65   26.55
  -4  -2   8   98.92   15.27
  -4  -2   8  121.29   16.02
   4  -2  -8  128.69   15.31
  -4  -2   8  113.63   13.57
  -4  -2   7  200.49   19.67
   4  -2  -7  219.67   18.40
  -4  -2   7  217.46   19.18
  -4  -2   7  219.38   17.80
   4  -2  -6  389.12   22.87
  -4  -2   6  374.81   22.72
  -4  -2   6  393.06   22.19
  -4  -2   6  381.87   25.48
  -4  -2   5  668.43   31.51
  -4  -2   5  778.85   28.89
  -4  -2   5  705.65   27.50
   4  -2  -5  736.78   29.12
  -4  -2   4   86.45    8.68
   4  -2  -4   71.74    8.65
  -4  -2   4   78.53   10.36
   4  -2  -3  606.72   26.47
   4  -2  -3  564.93   21.78
  -4  -2   3  542.15   24.71
   4  -2  -2 1214.51   30.76
  -4  -2   2 1177.02   33.94
   4  -2  -2 1162.87   35.42
   4  -2  -1   51.51    7.63
  -4  -2   1   29.36    5.60
  -4  -2   0    5.51    2.98
   4  -2   0    3.82    2.95
   4  -2   1  486.97   22.82
  -4  -2  -1  480.21   19.60
  -4  -2  -1  460.14   14.49
   4  -2   2 3821.29   66.29
  -4  -2  -2 3755.50   54.72
   4  -2   3 1234.38   40.16
  -4  -2  -3 1287.77   26.48
  -4  -2  -3 1196.20   31.82
  -4  -2  -4 1215.57   39.09
  -4  -2  -4 1300.90   26.16
   4  -2   4 1239.35   42.95
  -4  -2  -4 1259.72   34.14
   4  -2   5  155.60   16.56
  -4  -2  -5  154.55   15.95
  -4  -2  -5  153.53   13.00
   4  -2   5  129.86   13.58
   4  -2   5  169.60   12.71
   4  -2   6   39.50    8.50
   4  -2   6   63.61    8.32
  -4  -2  -6   64.88   11.75
   4  -2   6   56.18   11.09
  -4  -2  -6   57.31    8.39
   4  -2   7   30.90    7.63
   4  -2   7   31.49    8.59
  -4  -2  -7   32.24    8.68
   4  -2   8  111.44   17.83
  -4  -2  -8  112.15   17.09
   4  -2   8  106.49   15.55
  -4  -2  -9   62.52   13.85
   4  -2   9   70.55   15.03
   4  -2   9   57.14   12.44
  -4  -2 -10   92.53    6.77
  -4  -2 -10   73.26    4.83
  -4  -2 -10   90.17    6.06
   4  -2  10  101.06    6.78
  -4  -2 -10   59.88   13.91
  -4  -2 -10   82.03    7.39
   4  -2  10   94.68   18.68
  -4  -2 -10   80.29    5.20
  -4  -2 -10   81.96    5.38
  -4  -2 -10   85.73    6.95
  -4  -2 -10   84.58    6.93
   4  -2  10   94.89   16.74
  -4  -2 -11  465.61   13.07
  -4  -2 -11  453.30   15.01
   4  -2  11  477.86   15.01
  -4  -2 -11  457.17   17.44
  -4  -2 -11  447.76   12.28
  -4  -2 -11  438.85   16.69
  -4  -2 -11  456.18   12.22
  -4  -2 -11  483.22   14.26
  -4  -2 -12   65.88    5.68
  -4  -2 -12   65.23    4.62
  -4  -2 -12   74.93    5.69
  -4  -2 -12   61.49    6.50
   4  -2  12   64.83    5.57
  -4  -2 -12   74.19    4.89
  -4  -2 -12   74.04    6.84
   4  -2  13   56.86    5.14
   4  -2  13   50.87    4.81
  -4  -2 -13   52.92    5.63
  -4  -2 -13   52.48    5.79
  -4  -2 -13   61.11    4.13
  -4  -2 -13   60.21    4.29
  -4  -2 -14   19.30    3.21
  -4  -2 -14   21.53    2.14
  -4  -2 -14   26.75    3.83
   4  -2  14   21.48    2.94
  -4  -2 -14   23.29    2.28
  -4  -2 -15    0.03    0.57
   4  -2  15    1.24    1.09
  -4  -2 -15    2.12    1.38
  -4  -2 -15    1.13    1.17
  -4  -2 -16   97.93    2.75
   4  -2  16   96.94    3.96
  -4  -1  16   74.34    3.43
   4  -1 -16   71.43    4.87
   4  -1 -16   79.55    4.87
   4  -1 -16   71.15    3.86
   4  -1 -15   65.17    4.67
   4  -1 -15   67.75    5.76
  -4  -1  15   65.72    4.08
   4  -1 -15   61.81    4.34
   4  -1 -15   66.72    5.44
   4  -1 -14   90.70    6.13
   4  -1 -14   95.51    7.23
  -4  -1  14   89.03    5.43
  -4  -1  13   71.80    5.22
   4  -1 -13   67.13    6.13
   4  -1 -13   71.31    6.03
  -4  -1  12  149.97    8.52
   4  -1 -12  147.21    6.07
  -4  -1  12  129.15    7.20
   4  -1 -12  140.01    8.96
   4  -1 -12  136.92    8.59
   4  -1 -11  401.15   14.47
  -4  -1  11  433.90   14.76
  -4  -1  11  418.75   12.90
   4  -1 -11  408.14   15.24
   4  -1 -10  112.40    7.54
  -4  -1  10  116.13    7.51
  -4  -1  10   95.16   15.05
  -4  -1  10  108.56    6.41
  -4  -1  10  110.42   16.88
   4  -1 -10  101.19    7.38
   4  -1 -10  114.03    8.82
   4  -1 -10  120.68    5.31
   4  -1  -9  170.59   18.16
  -4  -1   9  169.56   20.35
  -4  -1   9  171.09   18.43
  -4  -1   8    9.38    4.64
  -4  -1   8   10.66    5.13
   4  -1  -8   24.90    6.66
   4  -1  -7  303.06   20.51
  -4  -1   7  332.46   24.14
  -4  -1   7  328.08   22.48
   4  -1  -6 1423.31   40.54
  -4  -1   6 1511.21   46.23
  -4  -1   5  660.29   27.03
   4  -1  -5  654.27   25.09
  -4  -1   5  600.92   30.06
  -4  -1   5  625.66   21.57
  -4  -1   5  653.52   26.80
   4  -1  -4 1503.19   34.52
  -4  -1   4 1535.68   32.87
  -4  -1   4 1494.61   38.01
  -4  -1   4 1490.00   43.72
   4  -1  -3  638.53   20.42
  -4  -1   3  654.68   21.11
  -4  -1   3  708.65   19.67
  -4  -1   3  646.09   26.66
  -4  -1   3  667.25   23.74
   4  -1  -2  865.23   26.36
  -4  -1   2  852.64   15.10
  -4  -1   2  871.34   28.71
  -4  -1   1 1144.41   30.94
   4  -1  -1 1223.67   30.40
  -4  -1   0 1366.71   28.90
   4  -1   0 1459.23   33.67
  -4  -1   0 1434.86   33.05
  -4  -1  -1 1815.48   36.65
   4  -1   1 1833.45   38.92
  -4  -1  -1 1826.74   33.30
  -4  -1  -2    0.35    0.40
   4  -1   2    0.20    2.37
  -4  -1  -2    3.14    2.73
  -4  -1  -2   -0.06    1.39
  -4  -1  -3   27.72    3.37
   4  -1   3   28.51    6.09
  -4  -1  -3   26.13    4.83
  -4  -1  -3   32.06    4.71
   4  -1   4  228.14   17.43
  -4  -1  -4  197.79   11.45
  -4  -1  -4  205.32   11.32
  -4  -1  -4  186.86   12.63
   4  -1   4  187.32   13.81
  -4  -1  -5  205.88   13.12
   4  -1   5  182.35   14.23
  -4  -1  -5  173.59   11.00
  -4  -1  -5  193.86   13.76
   4  -1   5  199.62   17.74
   4  -1   5  205.56   15.82
   4  -1   6  713.58   29.73
  -4  -1  -6  746.92   28.47
   4  -1   6  675.01   31.93
  -4  -1  -6  688.27   27.97
   4  -1   7  505.11   26.50
  -4  -1  -7  540.96   26.73
  -4  -1  -7  457.39   31.71
   4  -1   7  442.59   28.39
  -4  -1  -8  162.80   21.08
   4  -1   8  160.65   18.93
   4  -1   8  210.84   18.19
   4  -1   9   70.85   15.35
  -4  -1  -9   82.17   16.20
   4  -1   9   82.48   14.50
  -4  -1 -10  236.58   12.08
  -4  -1 -10  236.77    9.09
  -4  -1 -10  259.88   11.05
  -4  -1 -10  237.53   11.23
  -4  -1 -10  274.60   30.53
  -4  -1 -10  231.02    8.63
   4  -1  10  257.17   29.65
  -4  -1 -10  248.62   12.54
  -4  -1 -10  228.06    8.46
   4  -1  10  217.26   24.77
  -4  -1 -10  268.62   12.17
   4  -1  10  275.07   11.13
  -4  -1 -10  258.79   10.28
  -4  -1 -11  108.42    6.01
  -4  -1 -11  103.68    8.39
  -4  -1 -11  123.48    7.24
  -4  -1 -11  107.75    5.87
  -4  -1 -11  104.72    7.78
  -4  -1 -11  112.34    7.38
  -4  -1 -11  108.05    8.07
   4  -1  11  117.97    7.54
  -4  -1 -12    8.09    2.48
  -4  -1 -12    8.00    1.81
   4  -1  12    7.55    2.43
  -4  -1 -12    6.48    1.45
  -4  -1 -12    7.29    2.61
  -4  -1 -12    7.47    2.74
  -4  -1 -12    6.97    1.97
   4  -1  13   83.44    6.53
  -4  -1 -13   91.77    5.23
  -4  -1 -13   83.54    7.23
  -4  -1 -13   85.37    6.29
  -4  -1 -13   73.64    6.73
  -4  -1 -13   86.98    6.02
  -4  -1 -14  202.30    6.32
   4  -1  14  212.00    9.04
  -4  -1 -14  206.44   10.24
  -4  -1 -14  209.70   10.26
   4  -1  14  211.29    8.90
  -4  -1 -15    0.69    1.08
  -4  -1 -15    1.62    0.71
   4  -1  15    0.93    1.21
  -4  -1 -15    0.00    1.21
  -4  -1 -16   23.35    1.26
   4  -1  16   27.10    2.28
  -4  -1 -16   24.86    2.23
  -4   0  16  135.52    4.49
   4   0 -16  153.61    7.24
   4   0 -16  141.86    5.73
   4   0 -16  154.30    6.71
   4   0 -15  174.87    7.57
   4   0 -15  177.27    8.54
  -4   0  15  175.40    6.31
  -4   0  14    0.37    0.84
   4   0 -14    0.19    1.16
   4   0 -14    0.46    1.34
  -4   0  14    0.41    1.21
   4   0 -13   89.92    6.89
  -4   0  13   95.44    5.79
  -4   0  13  109.91    7.32
   4   0 -13  101.46    7.33
   4   0 -12   58.14    5.79
   4   0 -12   60.67    3.85
  -4   0  12   66.39    6.03
   4   0 -12   57.79    6.75
  -4   0  12   60.67    4.77
   4   0 -12   65.37    6.06
  -4   0  11    7.53    6.94
   4   0 -11    5.63    1.20
  -4   0  11    4.99    2.06
   4   0 -11   -0.98    2.57
  -4   0  11    8.47    2.04
   4   0 -11    4.23    1.65
  -4   0  10  934.92   21.91
  -4   0  10  866.42   45.23
   4   0 -10  945.18   14.39
   4   0 -10  912.96   24.98
   4   0 -10  833.72   44.83
   4   0 -10  860.28   21.51
  -4   0  10  826.95   17.21
  -4   0  10  928.76   52.40
  -4   0   9  323.41   26.03
   4   0  -9  393.07   29.03
  -4   0   9  365.73   31.14
  -4   0   8  159.32   18.83
   4   0  -8  153.72   15.25
   4   0  -8  143.87   16.29
  -4   0   8  131.20   15.60
   4   0  -7  375.13   21.66
  -4   0   7  391.89   27.66
  -4   0   7  389.18   24.91
   4   0  -7  403.78   25.16
   4   0  -6  184.10   13.92
  -4   0   6  197.19   16.68
   4   0  -6  175.96   15.38
  -4   0   6  195.05   17.84
   4   0  -5 1903.11   39.28
  -4   0   5 1866.97   43.52
   4   0  -5 1878.06   44.85
  -4   0   5 1952.82   47.65
   4   0  -4 1727.23   32.84
   4   0  -4 1697.61   38.66
  -4   0   4 1896.44   43.33
  -4   0   4 1860.47   43.00
  -4   0   4 1758.29   40.56
  -4   0   3   80.89    8.44
   4   0  -3   71.63    5.89
  -4   0   3   79.01    8.50
  -4   0   3   80.66    7.67
  -4   0   3   72.81    9.23
  -4   0   2    0.57    2.82
  -4   0   2    6.02    3.25
  -4   0   2   -1.28    2.39
   4   0  -2    2.42    1.63
  -4   0   2    0.54    1.25
  -4   0   1  807.57   25.94
  -4   0   1  760.42   12.05
  -4   0   1  791.08   22.76
  -4   0   1  764.53   24.77
   4   0  -1  806.23   19.53
   4   0   0   17.13    3.15
  -4   0   0   16.52    3.93
  -4   0   0   22.62    4.42
   4   0   1  267.39   12.81
  -4   0  -1  246.16   13.19
  -4   0  -1  230.88    9.62
  -4   0  -1  243.22   13.16
  -4   0  -2   16.70    3.82
   4   0   2   23.01    4.56
  -4   0  -2   16.31    2.87
   4   0   2   20.96    3.07
  -4   0  -2   18.87    4.17
   4   0   3   29.84    4.51
  -4   0  -3   29.75    4.32
  -4   0  -3   33.16    5.09
  -4   0  -3   22.86    4.38
  -4   0  -4  145.47   10.66
  -4   0  -4  153.25   11.15
  -4   0  -4  158.09   10.97
   4   0   4  163.09   12.21
   4   0   5 1216.40   38.09
   4   0   5 1116.55   36.86
  -4   0  -5 1140.75   32.21
  -4   0  -5 1157.16   31.33
  -4   0  -6   79.44    8.48
   4   0   6   64.73    9.78
  -4   0  -6   76.86    9.81
   4   0   6   66.87   10.17
   4   0   7   53.68   10.10
   4   0   7   41.32    8.50
  -4   0  -7   45.41    8.52
  -4   0  -7   39.64    6.35
   4   0   8  149.33   18.03
   4   0   8  158.62   16.70
  -4   0  -8  177.72   17.81
  -4   0  -9  301.40   24.72
  -4   0  -9  247.28   27.80
   4   0   9  250.70   24.90
   4   0   9  281.94   23.36
   4   0  10  749.99   39.65
  -4   0 -10  751.89   21.85
  -4   0 -10  645.63   46.27
  -4   0 -10  705.72   19.46
  -4   0 -10  739.11   18.21
  -4   0 -10  701.31   15.42
  -4   0 -10  723.96   21.54
  -4   0 -10  761.16   19.96
   4   0  10  667.02   43.41
  -4   0 -10  804.45   21.17
  -4   0 -10  744.75   15.35
  -4   0 -10  748.48   21.40
  -4   0 -10  722.67   18.00
  -4   0 -10  782.93   17.68
   4   0  11    0.14    1.47
  -4   0 -11   -0.90    0.90
  -4   0 -11    3.68    1.94
  -4   0 -11    3.44    1.96
  -4   0 -11   -0.54    1.15
  -4   0 -11    0.24    1.51
  -4   0 -11    0.68    2.01
  -4   0 -11    0.12    0.99
  -4   0 -11    1.54    2.02
   4   0  12  100.00    7.06
  -4   0 -12   96.27    7.31
  -4   0 -12   95.46    6.54
  -4   0 -12   94.66    7.43
  -4   0 -12  100.54    5.75
  -4   0 -12   92.56    7.54
  -4   0 -12   89.60    7.74
  -4   0 -13  250.07    8.56
  -4   0 -13  219.14   11.41
  -4   0 -13  230.14   10.70
  -4   0 -13  236.99   12.14
  -4   0 -13  213.00    6.95
   4   0  13  238.88   10.39
  -4   0 -13  232.07    9.43
  -4   0 -14    3.57    0.92
  -4   0 -14    3.42    1.52
  -4   0 -14    3.08    1.66
   4   0  14    3.68    1.99
   4   0  14    3.98    2.04
  -4   0 -14    2.94    1.92
   4   0  15  375.06   10.53
  -4   0 -15  365.13   12.06
  -4   0 -15  391.83    6.77
  -4   0 -15  407.89   11.93
  -4   0 -16    3.79    1.01
   4   0  16    4.48    1.07
  -4   0 -16    4.76    1.34
  -4   1  16   78.60    3.66
   4   1 -16   76.33    4.32
   4   1 -16   88.04    5.47
   4   1 -16   75.57    4.58
   4   1 -16   73.25    3.95
   4   1 -15   59.67    4.65
  -4   1  15   65.06    4.39
   4   1 -15   63.31    5.09
   4   1 -14   90.34    6.52
  -4   1  14   93.01    6.33
  -4   1  14   89.72    4.95
   4   1 -14   78.88    5.72
   4   1 -13   67.43    7.27
  -4   1  13   74.21    6.30
  -4   1  13   67.53    5.68
  -4   1  13   75.61    4.99
   4   1 -13   74.31    6.12
  -4   1  13   72.60    5.67
   4   1 -13   69.91    6.22
  -4   1  12  149.27    8.89
   4   1 -12  136.27   10.17
  -4   1  12  151.82    9.21
  -4   1  12  143.88    7.08
   4   1 -12  135.93    8.58
  -4   1  11  411.52   15.17
   4   1 -11  406.97   15.77
   4   1 -11  446.06   18.34
   4   1 -11  430.88   15.69
  -4   1  11  363.89   11.39
   4   1 -11  379.24   14.12
  -4   1  11  425.12   15.53
  -4   1  11  420.44   37.84
   4   1 -10  104.70    8.75
  -4   1  10  110.11    7.75
  -4   1  10   99.97   15.23
   4   1 -10  116.75    7.91
   4   1 -10  118.63   16.98
  -4   1  10  116.29    8.13
   4   1 -10  105.87    7.75
   4   1 -10  106.98    4.68
  -4   1  10  107.17   17.75
  -4   1   9  178.62   19.81
  -4   1   9  184.08   22.80
   4   1  -9  144.56   18.12
   4   1  -8    9.18    5.65
  -4   1   8   15.82    6.06
  -4   1   8    8.58    5.58
  -4   1   7  335.65   27.05
  -4   1   7  311.91   23.01
   4   1  -7  286.51   21.38
   4   1  -6 1433.78   35.49
  -4   1   6 1462.76   45.88
   4   1  -6 1383.55   42.41
  -4   1   6 1396.85   51.18
   4   1  -5  690.33   21.25
  -4   1   5  632.19   28.01
  -4   1   5  697.99   32.81
   4   1  -5  612.66   25.53
  -4   1   4 1597.19   40.79
   4   1  -4 1536.59   36.25
  -4   1   4 1618.69   45.26
   4   1  -4 1555.93   26.33
   4   1  -3  665.87   13.58
  -4   1   3  639.17   25.71
  -4   1   3  657.20   24.11
   4   1  -3  646.00   20.56
  -4   1   3  680.17   25.60
   4   1  -2  887.54   20.02
  -4   1   2  895.13   29.90
  -4   1   2  952.73   25.55
  -4   1   2  885.02   24.87
  -4   1   2  848.77   28.16
  -4   1   2  936.63   26.36
  -4   1   1 1114.27   29.91
  -4   1   1 1091.53   32.87
  -4   1   1 1169.93   29.05
  -4   1   0 1380.02   36.18
   4   1   0 1372.02   17.99
  -4   1   0 1348.46   30.55
  -4   1   0 1441.86   33.00
  -4   1  -1 1825.00   37.70
  -4   1  -1 1710.50   33.06
  -4   1  -2    3.63    2.26
   4   1   2    1.72    1.01
  -4   1  -2    1.22    1.32
  -4   1  -2    1.82    2.23
  -4   1  -3   17.74    3.99
   4   1   3   24.38    3.89
  -4   1  -3   28.17    5.09
  -4   1  -3   22.00    3.95
  -4   1  -4  194.00   13.27
  -4   1  -4  191.32   13.36
   4   1   4  191.19   13.25
  -4   1  -4  183.90   11.55
  -4   1  -5  187.83   14.56
   4   1   5  196.35   16.23
  -4   1  -5  169.49   13.09
   4   1   5  184.57   15.12
  -4   1  -5  199.84   13.03
   4   1   6  669.56   31.99
   4   1   6  685.15   32.06
  -4   1  -6  703.16   30.67
  -4   1  -6  673.93   27.03
   4   1   7  461.57   27.99
  -4   1  -7  483.13   28.02
   4   1   7  501.57   30.24
  -4   1  -7  494.08   24.31
  -4   1  -8  217.94   20.71
   4   1   8  171.13   19.09
   4   1   8  176.97   18.42
   4   1   9   82.23   13.56
  -4   1  -9   90.31   13.94
   4   1   9   99.69   15.99
   4   1  10  218.38   22.63
  -4   1 -10  259.69    9.11
  -4   1 -10  244.69   12.71
  -4   1 -10  251.77   11.36
  -4   1 -10  218.12    9.72
   4   1  10  196.15   23.52
  -4   1 -10  267.38   12.38
  -4   1 -10  251.53   12.65
  -4   1 -10  246.45   11.85
  -4   1 -10  263.54   30.02
  -4   1 -10  259.62   13.78
  -4   1 -10  261.15   25.28
  -4   1 -10  219.20    9.66
  -4   1 -10  241.47    9.94
  -4   1 -11  118.33    9.08
   4   1  11  112.20    7.31
  -4   1 -11  102.71    8.89
  -4   1 -11  122.59    6.28
  -4   1 -11  110.25    8.24
  -4   1 -11  119.52    8.95
  -4   1 -11  115.41    8.29
  -4   1 -11  117.54    8.06
  -4   1 -11  107.47    6.86
  -4   1 -11  108.72    8.59
  -4   1 -12    6.98    2.88
   4   1  12    7.05    2.33
  -4   1 -12    4.45    1.38
  -4   1 -12    5.89    2.50
  -4   1 -12    4.17    2.33
  -4   1 -12    8.40    2.55
  -4   1 -12    7.13    2.42
  -4   1 -13   84.76    7.24
   4   1  13   82.50    6.14
  -4   1 -13   96.51    5.31
  -4   1 -13   80.75    6.86
  -4   1 -13   84.84    4.14
  -4   1 -13   86.27    6.81
   4   1  14  214.33    9.05
  -4   1 -14  221.77   10.27
  -4   1 -14  208.12    9.50
   4   1  14  221.78    9.36
  -4   1 -14  205.46   10.52
   4   1  15    2.28    1.37
  -4   1 -15   -1.70    1.47
  -4   1 -15    1.99    1.72
   4   1  16   30.64    2.52
  -4   1 -16   29.50    2.81
  -4   2  16    1.83    0.66
   4   2 -16    1.48    0.86
   4   2 -16    3.92    1.23
   4   2 -15    0.94    1.14
   4   2 -15   -0.71    1.51
  -4   2  15    2.39    1.13
  -4   2  15   -0.90    1.19
   4   2 -14   18.45    3.24
  -4   2  14   23.94    3.54
  -4   2  14   18.13    2.90
  -4   2  14   18.80    2.77
  -4   2  13   32.24    4.25
  -4   2  13   36.52    4.53
   4   2 -13   35.48    5.39
  -4   2  13   36.84    4.36
   4   2 -12  228.57   13.38
   4   2 -12  219.48   11.29
  -4   2  12  222.18   11.26
   4   2 -12  223.57   11.81
  -4   2  12  251.21   12.01
   4   2 -11  230.56   11.99
  -4   2  11  227.17   11.53
   4   2 -11  249.64   14.02
   4   2 -11  232.06   11.43
  -4   2  11  226.15   11.78
  -4   2  10  154.14   19.93
  -4   2  10  162.01    9.42
   4   2 -10  144.71   10.54
   4   2 -10  139.72    8.55
   4   2 -10  120.44   17.34
  -4   2  10  154.91    9.71
   4   2 -10  161.38    9.72
  -4   2  10  126.13   20.98
   4   2  -9  397.00   29.64
  -4   2   9  436.52   36.65
  -4   2   9  392.23   30.15
  -4   2   8  122.87   16.22
   4   2  -8   94.87   13.68
  -4   2   8  127.90   19.06
   4   2  -7  217.41   19.02
  -4   2   7  219.32   23.64
  -4   2   7  244.92   20.80
   4   2  -6  392.89   23.11
  -4   2   6  415.82   29.84
  -4   2   6  419.62   25.32
  -4   2   5  722.16   35.91
  -4   2   5  711.53   30.49
   4   2  -5  727.04   28.35
  -4   2   4   85.43    9.85
   4   2  -4  100.00    9.50
  -4   2   4   86.57   11.39
  -4   2   3  575.24   23.00
  -4   2   3  596.75   25.57
  -4   2   3  551.72   20.50
   4   2  -3  539.17   18.94
  -4   2   2 1282.35   31.30
  -4   2   2 1139.67   36.27
  -4   2   2 1181.52   31.37
   4   2  -2 1219.63   23.10
  -4   2   2 1219.10   30.78
  -4   2   2 1078.46   32.05
  -4   2   1   24.56    4.37
  -4   2   1   22.24    4.61
  -4   2   1   26.81    5.87
  -4   2   1   31.21    5.45
  -4   2   0    5.01    3.69
  -4   2   0    6.06    2.51
  -4   2   0    5.48    2.97
  -4   2  -1  507.62   20.82
   4   2   1  456.50   10.29
  -4   2  -1  465.74   16.48
  -4   2  -1  494.49   23.21
  -4   2  -2 3605.63   56.32
   4   2   2 3694.22   43.79
  -4   2  -2 3685.44   44.27
  -4   2  -3 1253.46   26.20
  -4   2  -3 1185.61   34.52
   4   2   3 1255.96   31.42
  -4   2  -3 1178.24   33.39
  -4   2  -4 1175.77   34.54
  -4   2  -4 1151.98   35.91
   4   2   4 1260.82   36.50
  -4   2  -4 1236.65   28.09
  -4   2  -5  166.99   14.78
   4   2   5  151.78   15.01
  -4   2  -5  149.25   13.14
   4   2   5  175.92   15.32
   4   2   6   57.04    9.56
  -4   2  -6   47.02    7.78
  -4   2  -6   63.95    9.94
   4   2   6   55.42    9.58
   4   2   7   25.54    7.04
  -4   2  -7   42.27    9.25
  -4   2  -7   36.00    6.61
   4   2   7   38.18    9.29
  -4   2  -8  112.39   13.08
  -4   2  -8  125.34   16.06
   4   2   8  106.83   15.18
   4   2   8  102.85   15.35
  -4   2  -9   69.30   13.66
   4   2   9   63.08   13.29
   4   2   9   56.82   11.90
   4   2  10   58.64   13.46
  -4   2 -10   90.41    5.26
  -4   2 -10   85.99    7.67
  -4   2 -10   88.92    7.37
   4   2  10   66.83   12.98
  -4   2 -10   85.40   15.33
  -4   2 -10   88.66    8.54
  -4   2 -10   82.88    6.59
  -4   2 -10   77.07    7.26
  -4   2 -10   89.25    6.37
  -4   2 -11  450.39   16.32
  -4   2 -11  446.91   17.57
  -4   2 -11  468.59   16.83
   4   2  11  460.10   14.69
  -4   2 -11  476.04   12.14
  -4   2 -11  434.80   18.48
  -4   2 -11  442.54   15.17
  -4   2 -11  441.64   16.37
  -4   2 -11  439.57   17.29
  -4   2 -12   71.58    6.32
   4   2  12   67.29    5.72
  -4   2 -12   68.32    7.01
  -4   2 -12   63.32    6.55
  -4   2 -12   54.95    5.88
  -4   2 -12   75.76    4.79
  -4   2 -12   61.88    6.90
  -4   2 -12   64.16    5.81
  -4   2 -12   67.24    6.68
  -4   2 -12   56.48    6.46
   4   2  13   53.39    4.95
  -4   2 -13   52.53    6.06
  -4   2 -13   53.48    5.05
  -4   2 -13   47.54    5.23
  -4   2 -13   61.78    5.95
  -4   2 -13   50.13    5.56
   4   2  14   22.38    3.06
  -4   2 -14   20.43    3.32
  -4   2 -14   22.07    3.34
  -4   2 -15    3.88    1.27
  -4   2 -15    0.06    1.03
   4   2  15    1.71    1.43
  -4   2 -15    1.00    1.61
  -4   2 -16   96.97    4.91
   4   2  16  102.03    4.22
   4   3 -16   65.31    3.63
   4   3 -16   68.22    3.81
  -4   3  16   63.91    3.35
  -4   3  15    1.56    1.35
  -4   3  15    0.38    0.81
  -4   3  15    1.05    0.91
   4   3 -15   -0.77    1.36
  -4   3  15   -0.58    0.96
  -4   3  14   47.33    4.70
   4   3 -14   49.16    4.93
  -4   3  14   47.29    4.61
   4   3 -14   48.20    5.67
  -4   3  14   48.18    4.38
  -4   3  13    2.84    2.41
   4   3 -13    1.39    3.00
  -4   3  13   -1.01    1.74
  -4   3  12  128.45    8.55
   4   3 -12  118.61    9.92
   4   3 -12  121.65    8.20
  -4   3  12  124.71    8.69
   4   3 -12  117.24    8.67
  -4   3  11   52.44    6.01
  -4   3  11   50.88    5.63
   4   3 -11   56.81    7.06
   4   3 -11   49.71    5.35
   4   3 -11   47.04    5.55
   4   3 -10  102.41    8.00
  -4   3  10   97.23   15.87
   4   3 -10   93.84    8.76
   4   3 -10   98.88    7.27
   4   3 -10   88.87   14.85
  -4   3  10   57.90   14.60
  -4   3  10  107.90    7.81
  -4   3   9  283.77   12.19
   4   3  -9  247.08   23.98
  -4   3   9  299.66   31.90
  -4   3   9  281.80   25.82
   4   3  -8  239.91   22.11
  -4   3   8  215.94   26.11
  -4   3   8  236.10   22.59
  -4   3   7   59.96   10.81
   4   3  -7   53.06    9.26
  -4   3   7   39.66    9.83
  -4   3   6   26.19    7.57
  -4   3   6   14.61    5.75
   4   3  -6   34.82    7.39
   4   3  -5  123.50   11.98
  -4   3   5  136.90   13.90
  -4   3   5  132.23   16.71
   4   3  -4  539.98   22.59
  -4   3   4  567.80   30.24
  -4   3   4  525.96   24.76
  -4   3   3  679.37   25.78
  -4   3   3  711.75   30.35
   4   3  -3  675.03   21.85
  -4   3   3  685.75   23.86
  -4   3   2  126.86   13.50
   4   3  -2  150.12    8.66
  -4   3   2  147.22   11.45
  -4   3   2  149.89   12.71
  -4   3   2  135.15   10.56
  -4   3   2  129.42   11.46
  -4   3   1  131.51   13.43
  -4   3   1  142.17   11.37
   4   3  -1  113.65    5.22
  -4   3   1  137.38    9.83
  -4   3   1  130.56   10.28
  -4   3   0  452.72   20.29
  -4   3   0  428.32   23.57
  -4   3   0  440.41   16.58
   4   3   0  458.13   13.07
  -4   3  -1  156.83   14.32
  -4   3  -1  170.94   12.92
   4   3   1  165.41    9.38
  -4   3  -1  179.08    9.38
  -4   3  -2 1584.80   39.55
  -4   3  -2 1632.36   26.64
   4   3   2 1567.87   34.96
  -4   3  -3  404.57   22.78
  -4   3  -3  385.53   20.26
  -4   3  -3  433.34   13.96
   4   3   3  441.35   21.11
  -4   3  -4 1097.52   38.86
   4   3   4 1168.77   38.16
  -4   3  -4 1067.64   35.15
   4   3   5   11.15    5.00
  -4   3  -5    3.54    2.55
  -4   3  -5    8.56    4.55
   4   3   5   -1.31    2.41
   4   3   6  321.32   24.11
  -4   3  -6  284.01   20.29
  -4   3  -6  261.54   21.40
   4   3   6  269.03   22.12
   4   3   7   45.47   10.19
  -4   3  -7   50.56   10.15
  -4   3  -7   40.54    8.28
   4   3   7   35.78    8.83
  -4   3  -8    9.38    3.98
   4   3   8    6.79    3.78
   4   3   8   10.96    4.84
  -4   3  -8   12.05    4.94
  -4   3  -9   17.53    2.82
  -4   3  -9   10.05    2.71
   4   3   9    4.89    4.14
  -4   3  -9   18.96    7.24
  -4   3  -9   11.17    3.61
  -4   3  -9    6.49    2.79
  -4   3  -9   12.17    2.73
  -4   3  -9   14.22    3.30
   4   3   9   -0.13    3.56
  -4   3  -9    9.39    2.71
  -4   3 -10   38.44    4.21
  -4   3 -10   38.03    3.36
   4   3  10   39.33   10.89
   4   3  10   31.67   11.22
  -4   3 -10   38.15   11.62
  -4   3 -10   36.47    4.42
  -4   3 -10   32.92    5.51
  -4   3 -10   35.59    5.05
  -4   3 -10   44.61    5.35
  -4   3 -10   38.20    5.42
  -4   3 -10   42.38    5.91
  -4   3 -11  129.57    9.70
  -4   3 -11  136.87    9.24
  -4   3 -11  127.86    9.11
   4   3  11  127.80    7.66
  -4   3 -11  134.16    9.26
  -4   3 -11  121.87   10.16
  -4   3 -11  129.72    8.17
  -4   3 -11  129.99    9.75
  -4   3 -11  146.35    6.51
  -4   3 -12  218.22   12.19
  -4   3 -12  220.11   11.25
   4   3  12  223.85    9.94
  -4   3 -12  208.03   11.29
  -4   3 -12  203.29    9.96
  -4   3 -12  199.85   12.29
  -4   3 -12  197.85   10.96
  -4   3 -12  198.56   11.64
   4   3  13    6.86    1.91
  -4   3 -13   10.34    2.53
  -4   3 -13    3.79    1.84
  -4   3 -13    7.20    2.37
  -4   3 -13    7.65    2.86
  -4   3 -13    2.06    2.35
  -4   3 -14   98.44    6.37
  -4   3 -14   93.76    6.46
   4   3  14  100.93    5.78
  -4   3 -14   84.16    5.52
  -4   3 -15   51.58    3.66
  -4   3 -15   52.43    4.14
  -4   3 -15   55.47    4.66
   4   3  15   53.77    3.80
   4   3  16    3.58    0.88
  -4   3 -16    3.09    0.99
  -4   4  16   57.83    2.83
   4   4 -16   50.34    3.07
  -4   4  16   51.70    2.89
  -4   4  15  106.56    5.69
   4   4 -15  107.61    5.36
  -4   4  15   95.14    5.37
   4   4 -15  104.37    5.76
  -4   4  15   97.31    4.79
  -4   4  15  105.48    5.59
  -4   4  14   86.41    6.10
   4   4 -14   87.43    7.19
  -4   4  14   79.76    5.94
  -4   4  14   83.37    5.78
  -4   4  13   64.92    5.93
   4   4 -13   64.86    6.05
   4   4 -13   60.19    6.85
   4   4 -13   60.11    5.30
  -4   4  13   68.28    6.10
   4   4 -12   32.10    4.74
  -4   4  12   32.62    4.58
   4   4 -12   33.53    5.64
   4   4 -12   27.45    3.87
  -4   4  12   29.96    4.63
  -4   4  11  281.70   13.37
   4   4 -11  278.13   15.13
   4   4 -11  285.85   12.26
  -4   4  11  282.92   12.87
   4   4 -11  291.21   13.42
   4   4 -10  123.68    8.74
  -4   4  10  121.47    8.44
   4   4 -10  111.22    7.67
   4   4 -10   84.24   14.76
   4   4 -10  115.60   16.12
  -4   4  10  105.72   20.08
  -4   4   9  440.06   15.40
   4   4  -9  471.70   16.33
   4   4  -9  429.43   31.98
  -4   4   9  413.28   38.99
  -4   4   9  450.95   33.63
  -4   4   8  304.61   26.13
  -4   4   8  291.27   31.59
   4   4  -8  329.53   26.21
  -4   4   7   18.42    7.33
   4   4  -7   37.43    8.14
  -4   4   7   21.20    8.96
  -4   4   6  461.22   28.28
  -4   4   6  438.27   34.55
   4   4  -6  494.92   27.60
   4   4  -5  201.52   16.35
  -4   4   5  186.90   20.87
  -4   4   5  190.10   16.96
  -4   4   4  522.08   31.13
   4   4  -4  507.84   22.86
  -4   4   4  500.08   25.04
  -4   4   3  132.75   14.46
   4   4  -3  131.80   10.37
  -4   4   3  131.88   10.90
  -4   4   3  135.97   12.15
  -4   4   2  524.44   26.38
  -4   4   2  529.06   22.60
   4   4  -2  522.28   17.69
  -4   4   2  508.47   21.30
  -4   4   2  490.21   22.37
  -4   4   1   13.61    3.43
  -4   4   1   16.84    6.18
  -4   4   1   18.41    3.85
  -4   4   1   16.06    4.69
   4   4   0  227.02   11.87
  -4   4   0  228.96   18.37
  -4   4   0  226.04   15.19
  -4   4   0  231.22   11.21
   4   4   1  121.89    9.81
  -4   4  -1  130.06   11.82
  -4   4  -1  111.44   12.75
  -4   4  -2  100.64   11.91
  -4   4  -2   89.40   10.42
   4   4   2  114.63   10.69
  -4   4  -2   83.21   11.65
  -4   4  -3   23.37    6.22
   4   4   3   26.07    5.70
   4   4   4  155.24   15.52
  -4   4  -4  146.21   14.11
  -4   4  -4  161.73   16.50
   4   4   4  146.54   14.82
  -4   4  -5  450.38   25.61
  -4   4  -5  424.23   27.36
   4   4   5  455.89   28.20
   4   4   5  443.08   27.79
   4   4   6  189.53   19.59
   4   4   6  192.49   20.37
  -4   4  -6  198.46   17.93
  -4   4  -6  201.39   19.88
  -4   4  -7   67.01   12.41
  -4   4  -7   64.32   10.93
   4   4   7   63.29   12.47
   4   4   7   53.39   10.79
   4   4   8  178.62   20.81
  -4   4  -8  169.42   18.25
  -4   4  -8  216.36   23.20
   4   4   8  219.59   24.12
  -4   4  -9   50.82    6.12
  -4   4  -9   42.51    5.58
   4   4   9   30.56   10.06
  -4   4  -9   30.81    9.96
  -4   4  -9   50.38    6.86
  -4   4  -9   25.29    7.59
  -4   4  -9   45.23    5.26
   4   4   9   44.43   11.68
  -4   4  -9   44.56    4.51
  -4   4 -10  530.17   15.38
  -4   4 -10  560.58   20.06
  -4   4 -10  536.48   16.12
  -4   4 -10  533.41   21.09
  -4   4 -10  530.65   19.34
  -4   4 -10  572.07   18.46
  -4   4 -10  550.23   19.77
  -4   4 -11  294.81   14.61
  -4   4 -11  308.58   12.15
  -4   4 -11  271.56   15.04
  -4   4 -11  279.01   11.02
  -4   4 -11  296.04   13.40
  -4   4 -11  303.99   14.73
   4   4  11  303.12   11.39
  -4   4 -12    2.35    2.44
   4   4  12    2.76    1.46
  -4   4 -12    5.64    2.44
  -4   4 -12    5.53    2.56
  -4   4 -12    3.50    2.30
  -4   4 -12    1.12    1.03
  -4   4 -12    2.36    2.51
  -4   4 -12    9.69    3.39
  -4   4 -13   -0.68    2.49
  -4   4 -13    3.68    2.04
   4   4  13    3.51    1.53
  -4   4 -13    1.67    1.66
  -4   4 -13    1.43    2.05
  -4   4 -13   -2.02    2.95
  -4   4 -13    3.73    2.20
  -4   4 -13    0.50    2.35
  -4   4 -14    5.35    2.06
  -4   4 -14    6.13    1.67
  -4   4 -14    4.78    1.57
  -4   4 -14    6.04    2.09
  -4   4 -14    4.40    2.12
   4   4  15   12.59    1.82
  -4   4 -15   14.69    2.24
   4   4  15   15.18    1.93
  -4   4 -15   15.43    2.54
  -4   4 -16   72.15    3.60
  -4   5  15    4.41    1.41
   4   5 -15    7.12    1.66
   4   5 -15    3.67    1.00
  -4   5  15    6.38    1.56
  -4   5  15    4.44    1.20
  -4   5  15    6.15    1.51
  -4   5  14   54.27    4.69
  -4   5  14   46.82    4.52
   4   5 -14   47.18    5.21
  -4   5  14   44.65    4.19
  -4   5  14   42.03    3.92
  -4   5  13  352.53   13.14
   4   5 -13  345.10   12.89
  -4   5  13  360.62   13.21
   4   5 -13  358.04   15.10
   4   5 -13  343.57   11.69
  -4   5  13  329.23   12.95
   4   5 -12   63.56    5.46
  -4   5  12   64.09    6.12
   4   5 -12   74.01    7.76
   4   5 -12   67.30    6.29
  -4   5  12   63.77    6.32
   4   5 -11  335.36   16.62
   4   5 -11  338.10   14.22
   4   5 -11  347.56   13.14
  -4   5  11  333.63   14.41
  -4   5  11  354.28   14.23
  -4   5  10  421.78   15.70
   4   5 -10  420.22   15.86
   4   5  -9   45.15   10.83
   4   5  -9   75.37    6.70
  -4   5   9   84.45   14.98
  -4   5   9   78.75    6.80
   4   5  -9   66.90   12.73
  -4   5   9   76.81   18.96
  -4   5   8   68.41    5.94
  -4   5   8   66.80   12.75
   4   5  -8   80.81   14.06
  -4   5   8   56.82   15.46
  -4   5   7  358.18   27.41
   4   5  -7  362.31   26.74
  -4   5   7  322.87   33.71
   4   5  -6  261.13   20.98
  -4   5   6  294.15   29.87
  -4   5   6  263.42   21.98
   4   5  -5  517.16   27.08
  -4   5   5  452.05   34.08
  -4   5   5  455.37   27.15
  -4   5   4  150.86   14.27
   4   5  -4  102.62   10.88
  -4   5   4  142.02   17.83
  -4   5   4  143.28   11.48
  -4   5   3  622.92   26.55
  -4   5   3  630.80   34.24
  -4   5   3  548.51   23.54
  -4   5   2  104.40    9.75
  -4   5   2   98.70   10.15
  -4   5   2  102.70   10.55
  -4   5   2  106.17   13.39
  -4   5   1  256.23   16.98
  -4   5   1  242.96   21.11
  -4   5   1  286.77   14.45
  -4   5   0   94.14   10.79
   4   5   0  107.06    9.74
  -4   5   0   82.66   12.34
  -4   5  -1   40.45    8.65
   4   5   1   50.61    7.30
  -4   5  -1   39.64    7.53
  -4   5  -2  788.26   31.79
  -4   5  -2  814.89   35.85
   4   5   2  854.83   31.94
   4   5   3  752.35   34.10
  -4   5  -3  797.06   33.46
   4   5   3  844.62   35.54
  -4   5  -3  754.95   37.86
   4   5   4  385.31   25.69
   4   5   4  386.40   26.09
  -4   5  -4  392.43   24.43
  -4   5  -4  422.25   29.13
  -4   5  -5  328.20   23.33
  -4   5  -5  290.58   24.50
   4   5   5  324.64   25.84
   4   5   5  303.14   24.01
   4   5   6  318.26   25.84
  -4   5  -6  296.52   23.39
   4   5   6  300.76   26.63
  -4   5  -6  294.72   25.91
   4   5   7  297.98   26.59
  -4   5  -7  284.73   24.23
  -4   5  -7  319.29   27.95
   4   5   7  311.18   28.44
  -4   5  -8    8.26    5.98
  -4   5  -8    9.24    3.31
   4   5   8    9.22    5.13
  -4   5  -8   13.28    2.44
  -4   5  -8    7.30    2.00
  -4   5  -8    4.76    4.23
  -4   5  -8   13.31    3.07
  -4   5  -9  401.36   30.51
  -4   5  -9  386.09   16.58
  -4   5  -9  431.90   17.85
  -4   5  -9  410.80   34.94
  -4   5  -9  433.07   16.02
  -4   5  -9  427.34   13.70
   4   5   9  449.32   34.96
  -4   5 -10   69.87    5.61
   4   5  10   77.42    5.61
  -4   5 -10   65.80    7.15
  -4   5 -10   66.18    7.21
  -4   5 -10   63.71    5.55
  -4   5 -10   58.99    7.60
  -4   5 -10   61.69    6.27
  -4   5 -10   71.32    7.48
   4   5  11  124.42    6.82
  -4   5 -11  106.90    8.84
  -4   5 -11  117.14    7.20
  -4   5 -11  101.80    9.35
  -4   5 -11  111.97    8.17
  -4   5 -11  109.88    6.70
  -4   5 -11  119.50    9.34
  -4   5 -12   97.73    7.70
  -4   5 -12   99.44    7.88
   4   5  12   94.08    5.64
  -4   5 -12   91.20    7.18
  -4   5 -12   86.78    8.33
  -4   5 -12   91.19    7.85
  -4   5 -12   88.98    7.84
  -4   5 -13    0.06    2.28
   4   5  13    3.00    1.31
  -4   5 -13    0.52    1.65
  -4   5 -13   -1.07    2.07
  -4   5 -13    2.06    1.70
  -4   5 -13   -1.79    2.23
  -4   5 -13   -3.71    2.90
  -4   5 -13   -0.82    2.36
  -4   5 -14    4.57    1.64
  -4   5 -14    9.75    2.69
  -4   5 -14    1.73    1.12
  -4   5 -14    6.73    1.97
  -4   5 -14    6.59    1.84
   4   5  15  133.75    5.39
  -4   5 -15  140.07    5.94
  -4   5 -15  153.46    6.66
   4   6 -15    0.76    0.97
  -4   6  15    3.72    1.25
  -4   6  15    1.93    0.96
  -4   6  15    1.49    0.82
  -4   6  15    0.94    0.77
  -4   6  15    0.97    0.54
  -4   6  14  154.02    7.12
   4   6 -14  155.43    8.30
  -4   6  14  141.82    7.15
  -4   6  14  134.10    7.06
  -4   6  14  140.50    6.78
  -4   6  14  133.34    6.64
  -4   6  13  121.32    7.34
  -4   6  13  104.53    7.12
   4   6 -13  122.71    8.60
   4   6 -13  113.45    6.97
  -4   6  13  123.18    7.51
  -4   6  12   78.48    6.56
   4   6 -12   89.81    8.18
   4   6 -12   85.88    6.71
  -4   6  12   73.96    6.70
   4   6 -11   48.23    5.54
  -4   6  11   46.66    5.33
   4   6 -11   48.35    6.59
  -4   6  11   46.79    5.70
   4   6 -10  313.65   13.53
  -4   6  10  288.33   12.92
   4   6  -9    3.48    2.32
  -4   6   9    4.04    1.96
  -4   6   8  125.83    8.15
  -4   6   8  148.96   18.91
  -4   6   8  133.93   24.05
   4   6  -8  125.03   17.86
  -4   6   7  704.25   52.42
  -4   6   7  753.63   40.69
  -4   6   6   60.41   14.81
  -4   6   6   52.04   10.27
  -4   6   5  142.98   15.59
  -4   6   5  118.97   18.87
  -4   6   4  232.19   24.68
  -4   6   4  241.25   18.71
  -4   6   3   62.92    9.05
  -4   6   3   53.54    7.96
  -4   6   3   54.85   11.74
  -4   6   2  125.71   17.28
  -4   6   2  123.89   15.86
  -4   6   2  122.93   12.33
  -4   6   1  219.69   16.75
  -4   6   1  243.26   23.03
  -4   6   0  373.95   27.82
  -4   6   0  340.44   21.33
  -4   6  -1   93.13   11.68
  -4   6  -1   88.85   13.26
   4   6   2  211.06   18.02
  -4   6  -2  225.20   18.40
  -4   6  -2  231.46   20.36
   4   6   2  253.87   19.31
  -4   6  -2  217.25   21.75
   4   6   3  221.57   19.74
  -4   6  -3  209.75   18.51
   4   6   3  205.39   18.82
  -4   6  -3  200.04   21.25
   4   6   4  712.48   36.65
  -4   6  -4  724.24   35.96
   4   6   4  712.12   37.97
  -4   6  -4  756.66   42.05
   4   6   5  128.09   16.22
  -4   6  -5  139.00   16.44
  -4   6  -5  116.82   17.19
   4   6   6  245.86   23.21
  -4   6  -6  209.97   21.01
  -4   6  -6  225.01   23.94
   4   6   7  236.00   23.94
  -4   6  -7  242.05   23.12
  -4   6  -7  260.54   26.83
  -4   6  -7  236.18   10.14
  -4   6  -8   85.83    8.35
   4   6   8   55.21   11.98
  -4   6  -8   88.61    7.21
  -4   6  -8   73.89    6.12
  -4   6  -8   73.05   13.00
  -4   6  -8   81.35   15.87
  -4   6  -8   80.68    6.04
  -4   6  -9  699.63   17.45
  -4   6  -9  657.53   19.75
  -4   6  -9  681.02   22.76
  -4   6  -9  646.51   21.61
  -4   6 -10  100.65    8.58
  -4   6 -10  100.43    8.71
  -4   6 -10  100.62    6.48
  -4   6 -10  107.63   10.05
  -4   6 -10   90.92    7.41
  -4   6 -10   95.60    8.66
  -4   6 -11   29.32    5.15
  -4   6 -11   36.31    4.74
  -4   6 -11   38.55    3.82
  -4   6 -11   40.13    6.32
  -4   6 -11   35.35    4.58
  -4   6 -11   38.91    5.58
  -4   6 -12   52.79    5.21
  -4   6 -12   54.60    5.84
  -4   6 -12   52.27    6.50
  -4   6 -12   52.18    6.15
  -4   6 -12   41.39    5.26
  -4   6 -13   43.80    4.79
  -4   6 -13   41.24    3.90
  -4   6 -13   44.42    4.69
  -4   6 -13   39.00    5.00
  -4   6 -13   45.29    4.43
  -4   6 -13   45.00    4.94
  -4   6 -13   44.39    4.47
  -4   6 -14  162.92    6.71
   4   6  14  145.83    5.01
  -4   6 -14  169.86    7.53
  -4   6 -14  159.73    7.46
   4   6  15   19.12    1.88
  -4   6 -15   20.06    2.01
  -4   6 -15   21.60    2.20
   4   7 -14   16.82    2.35
   4   7 -14   17.83    2.73
  -4   7  14   16.53    2.32
  -4   7  14   17.53    2.44
  -4   7  14   19.60    2.60
  -4   7  14   17.29    2.33
  -4   7  14   20.20    2.42
  -4   7  13   59.22    4.75
   4   7 -13   57.76    5.59
  -4   7  13   50.67    4.67
  -4   7  13   48.71    4.71
   4   7 -13   53.35    4.36
   4   7 -12   64.39    5.35
  -4   7  12   58.31    5.58
  -4   7  12   68.08    5.67
   4   7 -12   66.88    6.88
  -4   7  12   61.30    6.04
  -4   7  11   64.77    5.85
   4   7 -11   61.73    5.72
  -4   7  11   60.95    6.23
   4   7 -10    6.57    2.37
  -4   7  10    8.47    2.50
  -4   7   9  159.19    9.34
   4   7  -9  181.79   10.18
  -4   7   8  115.98    7.85
  -4   7   7  124.79    7.94
  -4   7   7  129.58   16.96
   4   7  -7  138.35   18.57
  -4   7   7  130.84   24.94
   4   7  -6  425.86   31.58
  -4   7   6  501.02   44.00
  -4   7   5   22.40   10.04
  -4   7   4   88.39   15.81
  -4   7   3  340.18   30.42
  -4   7   2  251.12   25.53
  -4   7   2  288.61   26.47
  -4   7   1   78.65   13.88
  -4   7   1   97.14   11.82
  -4   7   0   44.62   10.02
  -4   7   0   52.30    9.33
   4   7   1   68.30   10.36
  -4   7  -1   75.31   12.94
  -4   7  -1   61.40   10.16
   4   7   2  108.70   13.38
  -4   7  -2  124.57   15.98
  -4   7  -2  122.50   14.85
  -4   7  -2   99.95   16.37
   4   7   3   52.38    9.73
  -4   7  -3   46.76   11.30
  -4   7  -3   49.99   10.24
  -4   7  -4  521.55   32.46
  -4   7  -4  531.05   38.09
   4   7   4  524.18   32.47
   4   7   5  149.86   18.20
  -4   7  -5  153.06   18.39
  -4   7  -5  175.72   21.99
  -4   7  -6  491.34   37.47
   4   7   6  380.02   29.94
  -4   7  -6  455.01   32.61
  -4   7  -6  409.74   13.41
   4   7   7  418.93   32.59
  -4   7  -7  462.80   37.06
  -4   7  -7  397.37   13.23
  -4   7  -7  447.55   33.07
  -4   7  -8 1230.38   23.04
  -4   7  -8 1213.85   26.58
  -4   7  -9   93.35    8.46
  -4   7  -9   92.89    6.26
  -4   7  -9   94.61    8.44
  -4   7  -9   97.82    7.62
  -4   7 -10   19.32    2.86
  -4   7 -10   19.38    4.23
  -4   7 -10   17.14    3.62
  -4   7 -10   24.21    5.70
  -4   7 -10   17.46    3.55
  -4   7 -10   14.72    3.98
  -4   7 -11   26.18    4.87
  -4   7 -11   24.93    3.96
  -4   7 -11   25.92    3.92
  -4   7 -11   25.50    5.39
  -4   7 -11   20.44    4.08
  -4   7 -12   38.35    4.87
  -4   7 -12   37.35    4.71
  -4   7 -12   38.69    5.36
  -4   7 -12   38.01    4.23
  -4   7 -12   41.56    5.15
  -4   7 -13    2.90    1.89
  -4   7 -13    2.21    1.57
  -4   7 -13    0.94    1.79
  -4   7 -13    1.10    1.60
  -4   7 -13    4.10    1.63
  -4   7 -13    1.14    1.69
  -4   7 -14    6.49    1.33
  -4   7 -14    8.18    1.72
  -4   8  14   21.07    1.80
   4   8 -14   23.28    2.42
  -4   8  14   22.12    2.15
  -4   8  14   23.94    2.24
   4   8 -14   19.28    1.96
  -4   8  14   18.38    1.88
  -4   8  14   23.30    2.10
  -4   8  13   91.27    4.90
  -4   8  13   78.23    4.97
  -4   8  13   83.89    5.25
   4   8 -13   94.42    6.14
  -4   8  13   91.02    5.39
  -4   8  13   79.68    5.33
   4   8 -12   28.21    3.15
   4   8 -12   30.07    4.46
  -4   8  12   29.27    3.70
  -4   8  12   27.51    3.32
  -4   8  12   28.28    3.91
   4   8 -11   47.82    4.51
  -4   8  11   56.42    5.00
   4   8 -11   49.06    6.25
  -4   8  11   42.29    4.71
  -4   8  11   50.00    5.52
   4   8 -10   84.18    6.48
  -4   8  10   73.58    6.28
  -4   8  10   69.64    6.58
  -4   8  10   76.46    6.04
   4   8  -9    6.46    2.26
  -4   8   9    8.54    2.19
  -4   8   8  149.65    8.57
  -4   8   6   10.70    7.43
   4   8  -6    9.42    6.38
   4   8  -5    5.26    5.51
  -4   8   5   10.20    7.26
   4   8  -4  131.55   17.35
  -4   8   4  148.82   22.50
  -4   8   4  139.80   21.91
  -4   8   3    3.06    3.25
   4   8  -3   -7.24    4.39
  -4   8   3    2.93    7.07
  -4   8   2  511.44   38.44
  -4   8   2  538.64   40.52
[truncated: 632,656 more chars]
