# Supplementary material for: Crystal structure of limonoid TS3, isolated from Trichilia rubescens
Source: Acta Crystallogr E Crystallogr Commun. 2018 Jul 13;74(Pt 8):1083–6. doi: 10.1107/S2056989018009775 (PMC6073009; doi:10.1107/S2056989018009775)
Supplement: Supplementary file 2 [file e-74-01083-Isup2.hkl]

#
# h,k,l, Fc-squared, Fo-squared, sigma(Fo-squared) and status flag
#
data_I
_shelx_title ' tr_4-cu in P2(1)'
_shelx_refln_list_code          4
_shelx_F_calc_maximum      154.99
_exptl_crystal_F_000       916.00
_reflns_d_resolution_high  0.7928
 
loop_
 _symmetry_equiv_pos_as_xyz
 'x, y, z'
 '-x, y+1/2, -z'
 
_cell_length_a    12.4711
_cell_length_b    12.0986
_cell_length_c    13.7645
_cell_angle_alpha  90.000
_cell_angle_beta   91.742
_cell_angle_gamma  90.000
 
_shelx_F_squared_multiplier     1.000
 
loop_
 _refln_index_h
 _refln_index_k
 _refln_index_l
 _refln_F_squared_calc
 _refln_F_squared_meas
 _refln_F_squared_sigma
 _refln_observed_status
   0 -14   0       95.63       99.11      7.16 o
   1 -14   0      376.06      119.31    183.48 o
   2 -14   0      133.73      146.71      5.88 o
   3 -14   0       97.15       93.54      3.83 o
   4 -14   0      430.12      406.04      7.90 o
   5 -14   0       52.41       49.31      2.55 o
   6 -14   0        0.69        0.32      1.26 o
   1 -13   0       31.08       42.85      3.32 o
   2 -13   0      155.28      155.30      7.57 o
   3 -13   0       21.39       17.86      3.46 o
   4 -13   0      249.81      259.90      7.49 o
   5 -13   0      146.44      148.14      4.81 o
   6 -13   0       98.63       98.02      4.38 o
   7 -13   0       42.67       38.08      2.56 o
   8 -13   0       23.04       18.72      1.98 o
   0 -12   0      212.81      176.35      8.63 o
   1 -12   0      127.85      142.67      5.79 o
   2 -12   0       10.56       15.54      1.86 o
   3 -12   0       83.90      104.50      5.04 o
   4 -12   0      176.28      171.20      6.32 o
   5 -12   0       21.56       21.50      2.81 o
   6 -12   0      210.98      200.54      7.19 o
   7 -12   0       23.48       25.79      2.39 o
   8 -12   0      155.28      153.16      4.59 o
   9 -12   0      199.45      198.29      6.48 o
   1 -11   0      151.98      144.99      4.77 o
   2 -11   0      151.75      146.41      5.46 o
   3 -11   0      537.20      480.11     11.12 o
   4 -11   0      452.64      449.16     10.81 o
   5 -11   0       73.05       93.17      5.96 o
   6 -11   0       60.34       71.81      4.25 o
   7 -11   0      491.82      530.75     11.65 o
   8 -11   0       93.78       96.60      5.19 o
   9 -11   0       66.50       64.28      3.72 o
  10 -11   0      209.08      195.17      5.28 o
   0 -10   0      115.94      103.36      6.86 o
   1 -10   0      586.06      563.13     13.03 o
   2 -10   0      433.32      437.94      9.24 o
   3 -10   0      148.38      159.88     10.42 o
   4 -10   0      539.13      505.51     13.66 o
   5 -10   0      214.37      203.97      7.20 o
   6 -10   0      104.46      103.06      5.20 o
   7 -10   0      344.55      365.06      9.33 o
   8 -10   0        6.34        4.90      2.66 o
   9 -10   0      242.89      259.33      6.75 o
  10 -10   0       38.38       34.96      2.33 o
  11 -10   0      203.19       48.01     92.58 o
   1  -9   0      408.09      412.13     53.08 o
   2  -9   0      280.22      243.33     40.98 o
   3  -9   0      288.64      320.94     10.76 o
   4  -9   0      895.14      938.64     21.10 o
   5  -9   0      758.08      726.71     23.78 o
   6  -9   0      112.61      122.37      6.42 o
   7  -9   0       18.90       23.39      3.22 o
   8  -9   0      282.93      291.19      8.04 o
   9  -9   0      130.33      136.99      5.32 o
  10  -9   0      290.89      297.85      7.22 o
  11  -9   0      100.17       92.78      4.06 o
  12  -9   0       84.94       94.37      5.65 o
   0  -8   0      259.44      305.52     39.11 o
   1  -8   0      113.57      145.38     36.03 o
   2  -8   0       83.61       54.72     18.69 o
   3  -8   0      918.18      871.64     76.81 o
   4  -8   0      366.75      343.88     50.55 o
   5  -8   0      165.23      165.77     11.71 o
   6  -8   0      149.93      134.96      6.33 o
   7  -8   0      240.14      237.27      7.49 o
   8  -8   0       13.51       19.44      2.21 o
   9  -8   0      205.89      201.92      6.61 o
  10  -8   0       41.19       41.66      2.73 o
  11  -8   0       63.82       60.36      3.14 o
  12  -8   0        2.42       -0.03      0.82 o
  13  -8   0      129.26      128.85      6.36 o
   1  -7   0      699.48      723.57     55.13 o
   2  -7   0      301.73      290.45     23.80 o
   3  -7   0      141.75      154.30     29.76 o
   4  -7   0      131.06      133.75     16.34 o
   5  -7   0        0.79       -3.04      4.97 o
   6  -7   0       23.04       27.44      9.60 o
   7  -7   0      833.00      790.30     17.27 o
   8  -7   0      176.87      159.30      4.48 o
   9  -7   0       40.56       38.40      2.45 o
  10  -7   0      233.80      236.41      5.91 o
  11  -7   0      218.81      203.37      6.74 o
  12  -7   0       40.59       36.62      2.87 o
  13  -7   0       25.38       26.13      1.98 o
   0  -6   0      856.18      797.45     52.88 o
   1  -6   0     3048.91     3019.43    113.83 o
   2  -6   0     1110.94     1061.41     40.85 o
   3  -6   0      261.35      308.72     20.00 o
   4  -6   0      756.65      819.97     35.78 o
   5  -6   0      378.29      334.47     25.10 o
   6  -6   0     1286.69     1198.59     51.23 o
   7  -6   0      397.05      349.35     29.56 o
   8  -6   0      329.90      348.17     10.13 o
   9  -6   0      148.67      151.68      5.34 o
  10  -6   0      162.03      152.02      5.07 o
  11  -6   0      218.26      215.42      8.33 o
  12  -6   0       49.95       52.99      3.34 o
  13  -6   0       50.43       51.56      2.76 o
  14  -6   0       32.89       33.35      3.42 o
   1  -5   0     4910.45     4967.05     99.70 o
   2  -5   0     3647.40     3697.83     55.75 o
   3  -5   0      164.45      177.99     10.99 o
   4  -5   0      182.37      226.92     18.31 o
   5  -5   0      275.39      296.97     22.79 o
   6  -5   0      166.08      163.09     18.48 o
   7  -5   0      377.74      379.77     29.74 o
   8  -5   0       39.92       35.36      4.65 o
   9  -5   0      116.99      105.63      3.86 o
  10  -5   0      223.78      203.84      5.88 o
  11  -5   0      161.54      164.23      7.55 o
  12  -5   0       22.24       24.69      3.16 o
  13  -5   0       17.51       20.33      2.11 o
  14  -5   0      275.81      276.84     10.09 o
   0  -4   0      447.62      391.60     28.82 o
   1  -4   0     2876.28     2854.50     40.09 o
   2  -4   0      705.91      715.61     21.05 o
   3  -4   0     5120.82     5445.08     75.63 o
   4  -4   0      432.86      447.28     32.79 o
   5  -4   0     1447.63     1515.51     48.81 o
   6  -4   0      988.90      999.96     43.09 o
   7  -4   0      140.81      160.85     18.73 o
   8  -4   0      107.95      109.32     16.79 o
   9  -4   0      483.72      457.88      8.93 o
  10  -4   0      213.73      198.45      5.30 o
  11  -4   0      467.36      451.05     10.84 o
  12  -4   0      334.77      333.64     10.19 o
  13  -4   0       22.57       24.26      2.91 o
  14  -4   0      158.36      157.81      5.37 o
  15  -4   0      232.93      235.20      7.20 o
   1  -3   0     4043.56     3709.52     85.19 o
   2  -3   0     4079.23     3982.30     38.15 o
   3  -3   0     1736.89     1764.45     44.57 o
   4  -3   0     1067.07      984.91     33.86 o
   5  -3   0     2986.88     3062.88     65.37 o
   6  -3   0     1237.63     1370.51     47.64 o
   7  -3   0      979.23      990.73     43.60 o
   8  -3   0      352.31      377.10     39.33 o
   9  -3   0     1138.94     1221.03     16.69 o
  10  -3   0       74.37       72.31      3.62 o
  11  -3   0       26.56       17.16      2.19 o
  12  -3   0       24.63       26.26      2.93 o
  13  -3   0       74.40       65.51      4.41 o
  14  -3   0      141.02      134.98      4.52 o
  15  -3   0       26.99       25.26      1.88 o
   0  -2   0     3078.32     3085.85    149.72 o
   1  -2   0     1239.83     1248.04     14.85 o
   2  -2   0     7883.19     7395.57     45.91 o
   3  -2   0     1535.76     1443.07     66.72 o
   4  -2   0       17.72       10.33      4.65 o
   5  -2   0     1258.44     1196.27     38.45 o
   6  -2   0      311.70      401.33     26.51 o
   7  -2   0       75.90       95.78     18.81 o
   8  -2   0      406.93      454.88     42.06 o
   9  -2   0      892.16      836.10     61.44 o
  10  -2   0      282.88      291.70      9.55 o
  11  -2   0        5.05        6.42      1.71 o
  12  -2   0      330.46      350.67      9.30 o
  13  -2   0      129.81      143.25      5.64 o
  14  -2   0      142.58      144.79      4.78 o
  15  -2   0       19.38       20.45      3.06 o
   1  -1   0      365.44      363.21      6.05 o
   2  -1   0     9207.08     9161.41     98.36 o
   3  -1   0      100.09       90.69     12.44 o
   4  -1   0     3188.52     3139.58     58.24 o
   5  -1   0      259.38      227.54     15.72 o
   6  -1   0      753.04      882.11     57.61 o
   7  -1   0      616.05      689.94     46.79 o
   8  -1   0      826.26      829.23     55.63 o
   9  -1   0      168.12      192.79     28.65 o
  10  -1   0      719.37      694.10     11.38 o
  11  -1   0      121.07      109.33      4.77 o
  12  -1   0      758.76      809.50     12.50 o
  13  -1   0      156.03      160.50      5.29 o
  14  -1   0       47.26       46.44      3.94 o
  15  -1   0        0.23       -1.35      1.35 o
   1   0   0        0.09        4.24      1.18 o
   2   0   0    22198.55    20594.65    636.09 o
   3   0   0       77.54       85.19      5.72 o
   4   0   0       57.23       41.18      4.76 o
   5   0   0      373.45      381.06     15.00 o
   6   0   0     1613.29     1815.56     47.26 o
   7   0   0     1789.58     1904.96     53.56 o
   8   0   0      132.80      162.20     24.50 o
   9   0   0       63.28       93.57     20.04 o
  10   0   0        0.06       -1.14      1.14 o
  11   0   0      430.64      408.11      8.83 o
  12   0   0      138.95      139.34      6.08 o
  13   0   0       50.40       53.89      3.71 o
  14   0   0     1087.58     1147.66     22.84 o
  15   0   0      126.16      135.92      7.93 o
   1   1   0      368.24      360.28      7.65 o
   2   1   0     9222.05     8679.72     34.75 o
   3   1   0      100.26       83.83      4.40 o
   4   1   0     3160.01     3060.57     32.64 o
   5   1   0      254.30      253.44     11.08 o
   6   1   0      750.48      851.42     32.83 o
   7   1   0      614.44      659.67     32.09 o
   8   1   0      821.37      871.39     44.41 o
   9   1   0      167.42      211.31     29.20 o
  10   1   0      722.88      672.97     11.10 o
  11   1   0      120.28      112.02      5.34 o
  12   1   0      760.17      778.96     29.19 o
  13   1   0      158.13      164.38      6.11 o
  14   1   0       46.35       48.39      2.98 o
  15   1   0        0.25       -1.14      1.14 o
   0   2   0     3083.51     3025.05    109.30 o
   1   2   0     1231.00     1211.14     16.96 o
   2   2   0     7891.83     7337.67     53.73 o
   3   2   0     1530.84     1449.17     30.55 o
   4   2   0       18.40       12.38      3.77 o
   5   2   0     1259.59     1208.80     30.59 o
   6   2   0      315.41      394.76     22.89 o
   7   2   0       76.82      106.37     12.84 o
   8   2   0      403.22      432.38     27.97 o
   9   2   0      898.93      879.05     42.90 o
  10   2   0      281.15      279.54      6.15 o
  11   2   0        5.45        5.52      2.09 o
  12   2   0      328.96      314.08     13.75 o
  13   2   0      129.66      154.01     10.00 o
  14   2   0      143.83      157.11      6.25 o
  15   2   0       20.75       20.23      2.27 o
   1   3   0     4041.76     3559.07     42.37 o
   2   3   0     4086.03     3826.45     68.88 o
   3   3   0     1737.11     1656.27     30.84 o
   4   3   0     1059.21      995.16     18.93 o
   5   3   0     2983.69     3090.17     49.42 o
   6   3   0     1242.16     1376.32     36.46 o
   7   3   0      988.51     1087.77     40.67 o
   8   3   0      346.77      388.55     26.25 o
   9   3   0     1142.02     1157.60     19.85 o
  10   3   0       74.28       70.29      3.62 o
  11   3   0       25.79       20.27      2.47 o
  12   3   0       23.96       21.99      3.19 o
  13   3   0       74.26       69.99      5.91 o
  14   3   0      142.11      137.32      4.66 o
  15   3   0       28.75       29.01      3.67 o
   0   4   0      449.72      445.37     42.83 o
   1   4   0     2895.87     2864.23     33.48 o
   2   4   0      711.81      692.53     15.63 o
   3   4   0     5116.79     5162.32     75.07 o
   4   4   0      435.20      506.88     14.83 o
   5   4   0     1452.36     1514.53     35.00 o
   6   4   0      993.48     1046.95     44.16 o
   7   4   0      143.84      131.53     22.55 o
   8   4   0      109.27      123.46     23.66 o
   9   4   0      488.33      465.37      8.72 o
  10   4   0      212.60      198.67      6.47 o
  11   4   0      467.55      440.01      8.68 o
  12   4   0      335.10      332.85      9.21 o
  13   4   0       23.16       27.80      2.95 o
  14   4   0      158.32      167.17      5.75 o
  15   4   0      233.20      241.54      6.36 o
   1   5   0     4900.49     4931.39     36.41 o
   2   5   0     3635.93     3599.57     57.67 o
   3   5   0      163.88      160.11     10.51 o
   4   5   0      181.44      216.20     14.51 o
   5   5   0      271.64      302.65     23.49 o
   6   5   0      168.94      165.23     26.46 o
   7   5   0      381.81      341.75     37.94 o
   8   5   0       39.44       34.75      3.86 o
   9   5   0      117.74      106.90      4.41 o
  10   5   0      227.74      212.68      6.80 o
  11   5   0      161.58      167.25      4.97 o
  12   5   0       21.70       24.42      2.83 o
  13   5   0       17.66       20.06      3.22 o
  14   5   0      277.00      301.08      9.03 o
   0   6   0      852.53      870.80     38.38 o
   1   6   0     3055.73     3192.29     40.95 o
   2   6   0     1111.23     1118.69     23.47 o
   3   6   0      260.74      282.25     20.99 o
   4   6   0      755.75      784.01     37.53 o
   5   6   0      380.88      362.63     27.79 o
   6   6   0     1279.66     1188.97     52.65 o
   7   6   0      397.90      379.27     40.67 o
   8   6   0      331.96      357.38      8.95 o
   9   6   0      146.76      150.96      5.39 o
  10   6   0      160.97      145.71      5.62 o
  11   6   0      217.83      216.93      6.04 o
  12   6   0       51.44       59.10      3.04 o
  13   6   0       49.84       51.40      7.47 o
  14   6   0       32.81       34.74      2.77 o
   1   7   0      693.12      817.44     25.83 o
   2   7   0      299.98      279.42     19.99 o
   3   7   0      141.74      145.18     16.33 o
   4   7   0      131.05      108.72     15.14 o
   5   7   0        0.66       -3.29      6.30 o
   6   7   0       22.04       42.00     10.90 o
   7   7   0      828.69      791.72     24.44 o
   8   7   0      176.15      163.19      7.49 o
   9   7   0       41.09       37.55      2.88 o
  10   7   0      239.01      245.83      7.13 o
  11   7   0      216.85      216.48      5.83 o
  12   7   0       40.91       34.69      2.63 o
  13   7   0       25.82       24.73      2.31 o
   0   8   0      260.72      242.60     35.32 o
   1   8   0      113.92      111.38     18.77 o
   2   8   0       85.02       81.40     12.02 o
   3   8   0      908.76      899.99     36.07 o
   4   8   0      365.89      380.53     29.52 o
   5   8   0      165.38      121.56     33.86 o
   6   8   0      150.34      120.48     10.60 o
   7   8   0      237.58      226.47     11.97 o
   8   8   0       13.78       11.72      3.11 o
   9   8   0      205.69      203.40      7.26 o
  10   8   0       40.79       44.02      3.40 o
  11   8   0       62.88       63.12      3.19 o
  12   8   0        2.35        1.33      1.15 o
  13   8   0      128.50      131.70      5.20 o
   1   9   0      413.16      473.13     55.17 o
   2   9   0      277.37      269.33     57.88 o
   3   9   0      291.62      285.32     45.72 o
   4   9   0      891.60      811.02     53.38 o
   5   9   0      761.00      664.36     39.67 o
   7   9   0       19.23       16.04      3.07 o
   8   9   0      283.85      297.97      8.46 o
   9   9   0      131.04      135.58      5.85 o
  10   9   0      290.61      310.64      7.36 o
  11   9   0       99.32       97.34      3.96 o
  12   9   0       84.40       94.67      4.80 o
   0  10   0      113.87      163.55     34.43 o
   1  10   0      586.25      627.35     40.71 o
   2  10   0      431.84      421.09     34.00 o
   6  10   0      101.14       79.96     10.40 o
   7  10   0      342.30      359.28     12.07 o
   8  10   0        6.25        4.37      1.84 o
   9  10   0      243.83      270.27      6.59 o
  10  10   0       38.67       43.27      2.17 o
  11  10   0      206.05      212.68      5.45 o
   5  11   0       70.45       86.59      9.91 o
   6  11   0       60.88       63.53      4.90 o
   7  11   0      487.14      523.48     12.98 o
   8  11   0       93.07       88.66      4.21 o
   9  11   0       66.70       68.46      3.37 o
  10  11   0      209.56      221.93      5.51 o
   5  12   0       22.57       22.22      4.83 o
   6  12   0      211.23      210.30     10.11 o
   7  12   0       23.65       25.85      2.18 o
   8  12   0      154.01      165.61      5.12 o
   9  12   0      200.03      206.70      4.98 o
   6  13   0      100.14      102.26      9.80 o
   7  13   0       41.83       40.08      3.65 o
   8  13   0       24.59       21.94      3.31 o
  -6 -14   1       90.08       88.43      2.93 o
  -5 -14   1       23.45       26.80      1.99 o
  -4 -14   1       72.37       67.86      3.26 o
  -3 -14   1       23.10       18.36      1.88 o
  -2 -14   1       83.48       86.54      4.58 o
  -1 -14   1      376.25      389.92      9.34 o
   0 -14   1       82.21       38.01     41.20 o
   1 -14   1      132.87      151.51      9.73 o
   2 -14   1      126.00      109.16      8.49 o
   3 -14   1       14.08       20.00      2.28 o
   4 -14   1       20.43       24.35      3.33 o
   5 -14   1      141.54      136.51      4.55 o
   6 -14   1      147.05      146.59      7.12 o
  -8 -13   1       82.88       87.97      3.03 o
  -7 -13   1       98.45       89.22      3.74 o
  -6 -13   1      370.11      365.24      8.29 o
  -5 -13   1      187.11      182.65      7.66 o
  -4 -13   1      152.56      160.77      6.35 o
  -3 -13   1       12.15       11.83      2.19 o
  -2 -13   1      208.38      216.13      7.45 o
  -1 -13   1       18.47       14.00      1.84 o
   0 -13   1       96.73      107.62      5.14 o
   1 -13   1       36.87       44.83      2.79 o
   2 -13   1      180.30      186.89      5.72 o
   3 -13   1       73.07       79.00      3.82 o
   4 -13   1       83.13       89.21      3.94 o
   5 -13   1       59.99       62.35      3.39 o
   6 -13   1        1.83        1.47      1.22 o
   7 -13   1       41.02       35.58      2.02 o
   8 -13   1       21.07       24.11      2.09 o
  -9 -12   1        1.59        2.33      0.89 o
  -8 -12   1      195.39      177.14      7.79 o
  -7 -12   1       28.98       25.56      2.06 o
  -6 -12   1      201.77      201.79      5.39 o
  -5 -12   1       50.33       56.76      3.70 o
  -4 -12   1       21.15       29.30      3.63 o
  -3 -12   1      181.03      156.23      7.18 o
  -2 -12   1      526.39      509.18     10.98 o
  -1 -12   1     1709.28     1688.29     17.58 o
   0 -12   1       82.07       85.34      4.47 o
   1 -12   1      176.80      164.13      5.31 o
   2 -12   1      734.39      698.47     10.86 o
   3 -12   1       61.82       55.42      3.77 o
   4 -12   1       10.30       11.96      2.16 o
   5 -12   1       31.51       29.01      4.58 o
   6 -12   1      135.28      126.53      5.07 o
   7 -12   1       47.33       43.07      2.91 o
   8 -12   1       29.44       25.51      2.04 o
   9 -12   1      163.83      151.63      7.56 o
 -10 -11   1        1.60        0.14      1.04 o
  -9 -11   1       73.15       76.72      4.03 o
  -8 -11   1       43.72       47.22      3.58 o
  -7 -11   1      405.83      420.32      9.39 o
  -6 -11   1       81.59       85.87      4.63 o
  -5 -11   1      127.06      147.54      6.03 o
  -4 -11   1      636.93      646.50     17.81 o
  -3 -11   1      176.97      155.96      5.66 o
  -2 -11   1      173.70      162.23      5.79 o
  -1 -11   1      219.23      196.88      6.37 o
   0 -11   1      207.03      205.22      5.68 o
   1 -11   1      162.06      163.64      5.08 o
   2 -11   1       68.82       67.84      3.66 o
   3 -11   1      393.59      394.63     10.11 o
   4 -11   1       34.90       30.94      3.16 o
   5 -11   1       27.57       27.12      3.05 o
   6 -11   1       22.64       17.98      3.98 o
   7 -11   1      835.30      827.10     15.27 o
   8 -11   1      189.09      194.19     11.09 o
   9 -11   1       21.94       22.60      2.07 o
  10 -11   1       64.97       58.64      3.06 o
 -11 -10   1      239.96       69.83    107.83 o
 -10 -10   1      104.14       96.49      3.65 o
  -9 -10   1       36.48       38.40      2.50 o
  -8 -10   1      106.13      103.70      4.95 o
  -7 -10   1      500.04      485.89     12.21 o
  -6 -10   1      720.71      707.07     14.96 o
  -5 -10   1        4.91        4.74      1.87 o
  -4 -10   1      243.11      230.53      7.93 o
  -3 -10   1      276.12      248.34      7.23 o
  -2 -10   1      332.72      319.41      8.00 o
  -1 -10   1      922.05      862.71     13.13 o
   0 -10   1      154.71      147.33      4.81 o
   1 -10   1      271.30      232.57      5.98 o
   2 -10   1        4.69        2.57      1.38 o
   3 -10   1      245.26      234.88      9.22 o
   4 -10   1      105.89      121.31      6.79 o
   5 -10   1       12.11        6.74      3.09 o
   6 -10   1       87.17       91.65      4.89 o
   7 -10   1       72.96       82.34      5.08 o
   8 -10   1      303.90      302.26      9.46 o
   9 -10   1        9.11        7.45      1.65 o
  10 -10   1        7.50       11.24      1.65 o
  11 -10   1        2.06       -1.40      2.00 o
 -12  -9   1       44.00       34.94      5.94 o
 -11  -9   1       99.85       93.69      5.24 o
 -10  -9   1       61.27       56.16      3.23 o
  -9  -9   1      315.85      331.02      9.25 o
  -8  -9   1      424.48      438.76      9.86 o
  -7  -9   1      970.68      921.76     27.27 o
  -6  -9   1      115.03      113.78      6.19 o
  -5  -9   1      108.31       85.64      6.73 o
  -4  -9   1       46.81       52.39      4.52 o
  -3  -9   1      399.40      417.09     11.33 o
  -2  -9   1      279.19      305.33     14.80 o
  -1  -9   1      143.46      117.21     26.98 o
   0  -9   1      277.14      246.18     30.74 o
   1  -9   1       69.87       66.47     21.46 o
   2  -9   1      636.09      656.46     44.07 o
   3  -9   1      187.50      175.44      9.44 o
   4  -9   1      247.49      243.73      9.06 o
   5  -9   1     2140.12     2080.07     31.46 o
   6  -9   1      616.69      583.97     12.09 o
   7  -9   1      417.25      397.76      8.72 o
   8  -9   1      318.45      316.60      7.34 o
   9  -9   1      303.19      287.91      6.83 o
  10  -9   1      178.94      189.05      5.06 o
  11  -9   1       59.08       61.74      3.98 o
  12  -9   1       21.44       20.62      2.64 o
 -13  -8   1      317.97      354.24     10.58 o
 -12  -8   1      300.58      296.14      8.70 o
 -11  -8   1       64.24       54.50      6.65 o
 -10  -8   1       13.70       12.30      1.70 o
  -9  -8   1      168.01      162.31      5.89 o
  -8  -8   1      183.86      178.25      6.27 o
  -7  -8   1      139.44      125.66      4.94 o
  -6  -8   1       49.45       40.33      4.72 o
  -5  -8   1      474.15      476.58     15.13 o
  -4  -8   1      122.70      111.40     27.80 o
  -3  -8   1      926.17      928.85     79.00 o
  -2  -8   1      519.43      506.08     56.21 o
  -1  -8   1      216.19      203.11     22.17 o
   0  -8   1       78.49       62.34     17.37 o
   1  -8   1       61.52       56.10     11.67 o
   2  -8   1      101.66       96.32     26.32 o
   3  -8   1      311.20      296.68     45.99 o
   4  -8   1      454.05      495.41     60.09 o
   5  -8   1      621.36      654.27     17.14 o
   6  -8   1        5.98        9.65      2.58 o
   7  -8   1     1434.44     1377.63     17.24 o
   8  -8   1      281.95      265.03      7.72 o
   9  -8   1      352.87      351.92      7.89 o
  10  -8   1       96.24       90.83      3.92 o
  11  -8   1       62.98       60.38      2.78 o
  12  -8   1      155.27      148.44     12.11 o
  13  -8   1      143.37      156.25      6.85 o
 -13  -7   1        2.49        0.67      0.59 o
 -12  -7   1       56.24       64.73      3.67 o
 -11  -7   1        2.89        1.60      1.78 o
 -10  -7   1      109.97      114.08      3.90 o
  -9  -7   1      656.60      640.14      9.96 o
  -8  -7   1      438.04      426.50      8.30 o
  -7  -7   1      136.98      144.50      4.58 o
  -6  -7   1      250.21      254.51     24.43 o
  -5  -7   1      619.36      566.32     62.42 o
  -4  -7   1      215.68      196.30     37.23 o
  -3  -7   1       90.18       97.07     24.26 o
  -2  -7   1       30.74       13.26      9.87 o
  -1  -7   1       32.77       24.14      7.42 o
   0  -7   1       95.68       91.35     14.43 o
   1  -7   1       27.32       21.92      7.09 o
   2  -7   1      112.22      117.29     15.62 o
   3  -7   1      149.51      138.63     14.73 o
   4  -7   1      139.70      134.22     15.77 o
   5  -7   1       86.65       85.06     13.51 o
   6  -7   1      920.22      974.35     48.11 o
   7  -7   1      358.57      353.90      7.20 o
   8  -7   1     1647.81     1576.24     15.93 o
   9  -7   1      359.79      319.54      7.15 o
  10  -7   1     1157.08     1200.96     15.74 o
  11  -7   1      210.51      213.38      5.80 o
  12  -7   1       65.37       70.60      3.89 o
  13  -7   1       59.42       53.36      3.29 o
 -14  -6   1      316.00      327.85      7.44 o
 -13  -6   1       69.39       75.31      4.79 o
 -12  -6   1      549.30      571.67     10.34 o
 -11  -6   1      201.37      213.73      8.16 o
 -10  -6   1      450.25      448.43      9.11 o
  -9  -6   1      268.52      254.16      6.00 o
  -8  -6   1      589.68      575.40      8.64 o
  -7  -6   1        7.36        0.00      6.30 o
  -6  -6   1      348.79      291.72     25.43 o
  -5  -6   1      197.08      178.01     18.33 o
  -4  -6   1      476.04      516.33     44.26 o
  -3  -6   1      697.46      791.25     75.44 o
  -2  -6   1     1181.49     1216.90     69.25 o
  -1  -6   1      107.37      144.21     16.47 o
   0  -6   1     2300.81     2347.99     81.57 o
   1  -6   1     1861.37     1943.26     57.89 o
   2  -6   1      137.83      157.61     11.45 o
   3  -6   1     4419.32     4745.96     80.57 o
   4  -6   1      214.63      204.04     18.54 o
   5  -6   1      698.68      730.44     41.08 o
   6  -6   1      300.24      249.60     23.66 o
   7  -6   1      294.24      299.92     27.51 o
   8  -6   1      122.53      124.45      5.01 o
   9  -6   1      394.13      381.18      8.04 o
  10  -6   1      116.10      102.14      4.49 o
  11  -6   1      130.07      130.71      5.53 o
  12  -6   1       27.43       24.69      2.50 o
  13  -6   1       80.99       80.58      3.42 o
  14  -6   1      127.84      135.29      6.47 o
 -14  -5   1       34.23       36.28      2.43 o
 -13  -5   1       17.39       18.05      2.36 o
 -12  -5   1      107.63      101.29      7.82 o
 -11  -5   1      457.83      470.96     12.35 o
 -10  -5   1      904.02      883.73     11.91 o
  -9  -5   1      100.63       98.40      3.52 o
  -8  -5   1      522.16      564.89     10.03 o
  -7  -5   1      183.25      163.45     19.79 o
  -6  -5   1       75.86       61.69     11.75 o
  -5  -5   1      565.65      614.41     33.20 o
  -4  -5   1      565.76      530.14     27.92 o
  -3  -5   1      458.00      469.00     28.02 o
  -2  -5   1     2653.13     2788.64     78.12 o
  -1  -5   1     1472.05     1516.10     25.81 o
   0  -5   1     1698.84     1520.78     55.41 o
   1  -5   1     3854.89     3866.02     97.07 o
   2  -5   1      173.47      180.56      9.49 o
   3  -5   1     1190.11     1310.78     29.99 o
   4  -5   1       83.31       94.31     16.42 o
   5  -5   1      548.74      607.05     32.44 o
   6  -5   1      990.45      919.74     57.71 o
   7  -5   1      939.95      899.95     46.27 o
   8  -5   1      520.47      530.28      9.35 o
   9  -5   1      546.82      558.95     10.15 o
  10  -5   1      250.99      242.40      9.67 o
  11  -5   1      348.99      343.22     10.71 o
  12  -5   1       42.35       42.06      3.29 o
  13  -5   1      229.93      248.36      6.51 o
  14  -5   1      348.78      360.83     10.75 o
 -15  -4   1       94.72       78.43      9.90 o
 -14  -4   1       33.68       30.36      2.18 o
 -13  -4   1      395.51      445.09     10.56 o
 -12  -4   1      662.94      645.13     16.73 o
 -11  -4   1       73.46       67.87      3.61 o
 -10  -4   1      103.96       73.46      3.57 o
  -9  -4   1      217.54      221.82      5.11 o
  -8  -4   1      275.44      226.74     23.69 o
  -7  -4   1      398.33      380.01     28.73 o
  -6  -4   1     2495.58     2556.24     82.13 o
  -5  -4   1      139.99      150.63     15.62 o
  -4  -4   1       42.13       27.32      6.56 o
  -3  -4   1     1454.54     1543.02     31.28 o
  -2  -4   1       74.85       64.97      5.40 o
  -1  -4   1     3022.09     2846.94     43.47 o
   0  -4   1      227.50      216.13     14.39 o
   1  -4   1     1283.35     1315.06     22.14 o
   2  -4   1     3356.48     3344.55     36.19 o
   3  -4   1     5621.38     5954.12     82.96 o
   4  -4   1      297.90      284.08     19.43 o
   5  -4   1     1355.07     1432.40     60.29 o
   6  -4   1       49.79       55.45     14.80 o
   7  -4   1      877.95      872.61     43.21 o
   8  -4   1      316.91      274.95     27.02 o
   9  -4   1       32.09       29.72      2.01 o
  10  -4   1      340.20      312.17      9.14 o
  11  -4   1       46.39       43.88      4.37 o
  12  -4   1      146.37      139.87      6.75 o
  13  -4   1        7.01        6.95      1.94 o
  14  -4   1       43.70       37.97      2.41 o
  15  -4   1       76.45       78.90      5.35 o
 -15  -3   1       30.22       30.85      3.19 o
 -14  -3   1       53.15       50.64      2.89 o
 -13  -3   1      178.71      186.36      7.11 o
 -12  -3   1      204.23      219.90      6.56 o
 -11  -3   1       72.35       60.39      3.46 o
 -10  -3   1       76.86       72.84      3.10 o
  -9  -3   1      171.47      178.55      6.57 o
  -8  -3   1       61.73       68.20     17.78 o
  -7  -3   1      954.82      964.22     43.16 o
  -6  -3   1      231.24      248.78     20.80 o
  -5  -3   1      144.92      161.36     15.95 o
  -4  -3   1      271.25      302.25     19.18 o
  -3  -3   1     2261.81     2204.43     66.94 o
  -2  -3   1      864.99      867.47     18.70 o
  -1  -3   1     2411.26     2274.17     33.65 o
   0  -3   1     1200.27     1145.56     13.95 o
   1  -3   1     6030.03     5931.58     46.70 o
   2  -3   1     6944.21     6444.93     58.13 o
   3  -3   1      821.71      831.10     19.74 o
   4  -3   1      379.55      378.74     13.96 o
   5  -3   1       48.68       59.04      9.94 o
   6  -3   1      511.23      532.25     31.44 o
   7  -3   1      165.90      161.93     18.54 o
   8  -3   1       42.51       37.80      9.76 o
   9  -3   1       41.06       45.25      4.15 o
  10  -3   1      723.30      714.48     13.60 o
  11  -3   1      495.71      470.43     12.66 o
  12  -3   1      254.46      260.90      9.09 o
  13  -3   1      154.56      144.76      5.45 o
  14  -3   1       78.15       79.52      4.04 o
  15  -3   1       16.18       15.30      1.53 o
 -15  -2   1       94.03       89.49      4.43 o
 -14  -2   1        3.55        1.76      1.57 o
 -13  -2   1      169.22      181.31      6.30 o
 -12  -2   1      255.61      255.96      7.08 o
 -11  -2   1      763.11      712.63     11.02 o
 -10  -2   1       46.75       43.30      2.85 o
  -9  -2   1      600.42      587.83     52.42 o
  -8  -2   1       23.36       33.08     12.48 o
  -7  -2   1       80.80       85.70     11.68 o
  -6  -2   1     1150.65     1173.67     41.90 o
  -5  -2   1      447.78      482.85     24.87 o
  -4  -2   1       63.73       88.96     24.56 o
  -3  -2   1       33.93       22.30      5.48 o
  -2  -2   1     5086.71     5071.02     72.95 o
  -1  -2   1      593.97      542.87     12.40 o
   0  -2   1     1569.52     1623.65     17.30 o
   1  -2   1     1426.88     1375.76     25.80 o
   2  -2   1     4111.75     3687.25    140.57 o
   3  -2   1     2737.24     2589.29     39.88 o
   4  -2   1     1121.88     1045.69     23.01 o
   5  -2   1      868.96      836.82     22.13 o
   6  -2   1      803.85      816.89     34.76 o
   7  -2   1      406.51      418.90     26.85 o
   8  -2   1     1366.96     1305.39     70.64 o
   9  -2   1      153.12      177.67     29.09 o
  10  -2   1     1262.06     1280.89     15.66 o
  11  -2   1     1233.16     1254.73     16.01 o
  12  -2   1      370.68      352.61      8.28 o
  13  -2   1      527.84      554.00      9.26 o
  14  -2   1       37.07       36.93      2.96 o
  15  -2   1       72.29       69.51      3.21 o
 -15  -1   1       71.65       67.97      3.97 o
 -14  -1   1       96.66      103.63      5.13 o
 -13  -1   1       37.07       42.70      3.31 o
 -12  -1   1       18.04       18.06      2.10 o
 -11  -1   1      299.59      304.23      7.72 o
 -10  -1   1      721.81      685.77     11.37 o
  -9  -1   1      415.41      439.51     44.75 o
  -8  -1   1      215.86      210.98     28.65 o
  -7  -1   1      995.89     1141.40     61.69 o
  -6  -1   1      146.54      130.29     12.78 o
  -5  -1   1     3166.86     3246.64     72.55 o
  -4  -1   1     2571.51     2629.86     87.87 o
  -3  -1   1     1731.28     1633.11     47.87 o
  -2  -1   1     1080.76      991.27     15.08 o
  -1  -1   1     6468.23     5821.10    181.75 o
   0  -1   1     3525.92     3460.47     26.20 o
   1  -1   1     6514.92     5787.92     71.88 o
   2  -1   1     5814.76     5368.19    316.64 o
   3  -1   1     1094.53     1095.82     30.99 o
   4  -1   1     4026.76     4046.70     46.17 o
   5  -1   1      149.95      132.36      9.62 o
   6  -1   1     2432.53     2731.66     47.26 o
   7  -1   1      869.41      918.81     53.04 o
   8  -1   1      272.49      277.83     31.62 o
   9  -1   1      164.56      173.86     26.90 o
  10  -1   1      134.66      136.22      5.65 o
  11  -1   1      246.25      247.91      7.16 o
  12  -1   1      441.64      427.14      9.11 o
  13  -1   1      151.30      152.22      4.66 o
  14  -1   1       75.04       74.76      3.49 o
  15  -1   1      116.61      125.98      5.27 o
 -15   0   1       93.17      113.76      4.92 o
 -14   0   1        0.01       -1.02      1.34 o
 -13   0   1      108.19      111.56      5.18 o
 -12   0   1       70.45       73.57      5.13 o
 -11   0   1      757.34      774.80     12.18 o
 -10   0   1       35.18       44.48      2.95 o
  -9   0   1       76.78       97.63     20.35 o
  -8   0   1       83.71       91.00     18.40 o
  -7   0   1      335.78      403.79     36.63 o
  -6   0   1      135.64      167.81     22.15 o
  -5   0   1      708.81      709.11     20.25 o
  -4   0   1     1733.47     1726.29     22.48 o
  -3   0   1      289.34      238.19      7.88 o
  -2   0   1       88.45      118.69      3.48 o
  -1   0   1       25.39       19.81      1.80 o
   1   0   1     1308.08     1261.06     19.09 o
   2   0   1     7306.07     6736.24     41.17 o
   3   0   1     2586.16     2370.36     29.84 o
   4   0   1      622.22      543.37     13.15 o
   5   0   1        0.03        0.31      1.43 o
   6   0   1     3038.73     3291.36     49.53 o
   7   0   1      110.89       94.08     11.97 o
   8   0   1       80.48       65.12     11.03 o
   9   0   1      356.04      376.21     39.00 o
  10   0   1       18.01       22.66      2.31 o
  11   0   1       22.29       13.62      2.01 o
  12   0   1       46.87       47.20      3.68 o
  13   0   1      345.85      364.32      7.90 o
  14   0   1        2.53        4.96      1.56 o
  15   0   1       62.62       55.63      5.43 o
 -15   1   1       71.60       76.98      6.65 o
 -14   1   1       95.21      104.63      3.71 o
 -13   1   1       36.38       44.14      3.36 o
 -12   1   1       18.74       19.98      2.55 o
 -11   1   1      298.27      291.58      9.65 o
 -10   1   1      728.62      689.23     12.54 o
  -9   1   1      421.15      435.17     42.77 o
  -8   1   1      217.46      220.64     28.63 o
  -7   1   1      996.34     1071.41     82.92 o
  -6   1   1      149.61      140.31     17.49 o
  -5   1   1     3166.75     3210.11    104.91 o
  -4   1   1     2572.47     2503.66     48.75 o
  -3   1   1     1728.29     1584.16     18.45 o
  -2   1   1     1089.06      994.94     16.21 o
  -1   1   1     6467.94     5726.31     92.89 o
   0   1   1     3536.62     3420.15     63.95 o
   1   1   1     6496.98     5978.75     42.66 o
   2   1   1     5837.87     5486.23     35.97 o
   3   1   1     1089.24     1124.97     17.27 o
   4   1   1     4041.45     3907.12    126.94 o
   5   1   1      149.67      140.60      8.78 o
   6   1   1     2428.72     2647.36     58.80 o
   7   1   1      865.84      903.81     36.91 o
   8   1   1      270.64      242.55     20.95 o
   9   1   1      162.74      152.78     17.69 o
  10   1   1      135.86      134.83      7.15 o
  11   1   1      247.04      243.27      9.11 o
  12   1   1      446.04      422.60     15.21 o
  13   1   1      151.87      156.25      5.22 o
  14   1   1       74.91       79.41      3.75 o
  15   1   1      117.24      124.79     10.40 o
 -15   2   1       91.82       94.63      4.93 o
 -14   2   1        3.75        5.86      1.86 o
 -13   2   1      167.60      177.97      7.01 o
 -12   2   1      253.72      250.15      9.02 o
 -11   2   1      761.61      718.60     11.84 o
 -10   2   1       46.19       43.56      2.49 o
  -9   2   1      595.79      585.94     48.78 o
  -8   2   1       23.55       23.84      7.61 o
  -7   2   1       81.43       84.55     12.01 o
  -6   2   1     1151.89     1181.82     33.97 o
  -5   2   1      450.63      494.34     19.10 o
  -4   2   1       64.92       57.82      5.51 o
  -3   2   1       36.93       17.51      2.41 o
  -2   2   1     5102.67     4946.60     47.84 o
  -1   2   1      593.82      576.06     11.55 o
   0   2   1     1575.23     1607.03     27.94 o
   1   2   1     1425.49     1358.80     20.22 o
   2   2   1     4102.80     3926.54     60.33 o
   3   2   1     2730.29     2659.65     27.58 o
   4   2   1     1136.78     1042.41     25.56 o
   5   2   1      863.37      857.04     29.55 o
   6   2   1      801.61      850.21     32.50 o
   7   2   1      410.25      447.48     20.80 o
   8   2   1     1361.61     1336.05     67.97 o
   9   2   1      156.22      170.40     18.43 o
  10   2   1     1263.00     1229.88     19.94 o
  11   2   1     1239.72     1236.46     21.40 o
  12   2   1      369.01      352.39     10.48 o
  13   2   1      528.51      567.09     10.74 o
  14   2   1       36.53       33.67      2.48 o
  15   2   1       73.10       75.12      4.14 o
 -15   3   1       30.92       31.79      5.14 o
 -14   3   1       52.18       52.25      3.70 o
 -13   3   1      177.04      167.24      8.86 o
 -12   3   1      202.20      220.29     10.73 o
 -11   3   1       71.91       61.26      3.00 o
 -10   3   1       78.10       73.44      3.90 o
  -9   3   1      171.53      167.77      6.07 o
  -8   3   1       59.77       56.10     10.74 o
  -7   3   1      961.90      987.94     39.20 o
  -6   3   1      230.87      248.45     13.30 o
  -5   3   1      147.07      162.54     10.36 o
  -4   3   1      272.32      277.36     11.69 o
  -3   3   1     2257.04     2226.54     28.73 o
  -2   3   1      861.61      891.12     17.73 o
  -1   3   1     2399.01     2191.71     37.79 o
   0   3   1     1187.85     1139.94     15.62 o
   1   3   1     6037.74     5730.71     67.78 o
   2   3   1     6943.07     6327.00     88.03 o
   3   3   1      820.18      824.59     15.84 o
   4   3   1      383.46      377.23     12.10 o
   5   3   1       47.50       68.34      7.45 o
   6   3   1      504.07      534.75     25.27 o
   7   3   1      164.52      167.59     13.37 o
   8   3   1       41.96       40.16     13.02 o
   9   3   1       40.72       56.29      3.61 o
  10   3   1      718.54      689.12     10.63 o
  11   3   1      496.79      480.72     11.58 o
  12   3   1      254.86      280.21      9.83 o
  13   3   1      155.30      153.01      5.77 o
  14   3   1       77.10       73.27      3.44 o
  15   3   1       16.97       15.62      1.93 o
 -15   4   1       93.36       93.86      8.00 o
 -14   4   1       33.81       35.01      2.89 o
 -13   4   1      391.52      429.46     13.45 o
 -12   4   1      665.02      662.32     14.88 o
 -11   4   1       74.25       64.97      3.50 o
 -10   4   1      105.17       76.99      4.18 o
  -9   4   1      220.70      219.66      6.13 o
  -8   4   1      278.60      257.94     33.17 o
  -7   4   1      396.58      393.21     29.15 o
  -6   4   1     2492.89     2731.78     76.04 o
  -5   4   1      141.14      158.35     12.22 o
  -4   4   1       43.05       35.89      4.68 o
  -3   4   1     1447.76     1554.95     41.50 o
  -2   4   1       74.89       68.95      5.66 o
  -1   4   1     3018.05     2857.57     42.51 o
   0   4   1      228.56      238.01      6.47 o
   1   4   1     1286.08     1302.62     22.03 o
   2   4   1     3372.29     3235.70     54.28 o
   3   4   1     5636.11     5924.26     63.06 o
   4   4   1      295.57      270.61     14.40 o
   5   4   1     1348.50     1398.10     47.41 o
   6   4   1       48.77       46.28     14.01 o
   7   4   1      887.26      804.84     41.00 o
   8   4   1      319.69      326.94     38.40 o
   9   4   1       30.83       31.14      2.67 o
  10   4   1      340.13      327.97      6.99 o
  11   4   1       44.52       40.53      2.91 o
  12   4   1      147.10      156.34      7.36 o
  13   4   1        7.53        7.66      1.69 o
  14   4   1       42.01       38.24      2.83 o
  15   4   1       76.06       83.59      5.32 o
 -14   5   1       34.31       38.53      2.70 o
 -13   5   1       16.87       13.96      2.21 o
 -12   5   1      109.47      114.53      5.63 o
 -11   5   1      462.55      458.51      8.87 o
 -10   5   1      897.20      852.62     13.42 o
  -9   5   1      100.45      102.35      4.44 o
  -8   5   1      524.82      542.83     17.01 o
  -7   5   1      184.02      171.86     20.42 o
  -6   5   1       75.84       72.22     10.36 o
  -5   5   1      568.70      587.94     32.56 o
  -4   5   1      574.89      595.55     29.36 o
  -3   5   1      461.29      487.32     16.25 o
  -2   5   1     2651.83     2753.15     54.86 o
  -1   5   1     1470.51     1474.81     19.75 o
   0   5   1     1700.65     1758.44     30.46 o
   1   5   1     3857.89     3916.78     38.59 o
   2   5   1      172.86      175.34      8.82 o
   3   5   1     1190.96     1295.95     50.23 o
   4   5   1       82.76       98.89      9.94 o
   5   5   1      547.33      642.05     34.37 o
   6   5   1      985.21      825.70     55.39 o
   7   5   1      934.90      885.38     45.47 o
   8   5   1      516.16      501.82     10.55 o
   9   5   1      546.96      534.51     10.30 o
  10   5   1      252.43      250.62      6.25 o
  11   5   1      347.43      339.80      7.89 o
  12   5   1       43.01       43.16      3.23 o
  13   5   1      228.75      245.34      6.57 o
  14   5   1      346.23      377.73     11.27 o
 -14   6   1      316.98      322.35      8.23 o
 -13   6   1       70.24       71.57      4.35 o
 -12   6   1      554.65      584.80     11.96 o
 -11   6   1      201.68      219.28      5.58 o
 -10   6   1      452.86      447.41      9.78 o
  -9   6   1      268.52      252.25      7.04 o
  -8   6   1      596.43      592.97     14.96 o
  -7   6   1        7.64      -12.23     12.23 o
  -6   6   1      349.68      365.74     23.61 o
  -5   6   1      196.33      170.81     26.13 o
  -4   6   1      474.27      506.42     30.04 o
  -3   6   1      700.51      798.02     29.77 o
  -2   6   1     1184.15     1384.88     41.09 o
  -1   6   1      108.87      151.66     10.33 o
   0   6   1     2281.44     2486.92     36.54 o
   1   6   1     1881.11     2124.03     31.08 o
   2   6   1      133.12      148.44      8.85 o
   3   6   1     4414.96     4559.35     87.63 o
   4   6   1      215.24      202.46     19.43 o
   5   6   1      700.85      695.28     62.78 o
   6   6   1      299.47      243.60     38.23 o
   7   6   1      295.67      281.72     27.10 o
   8   6   1      121.36      125.01      5.07 o
   9   6   1      395.53      384.83      9.02 o
  10   6   1      116.89      104.37      4.42 o
  11   6   1      127.81      134.90      5.64 o
  12   6   1       28.99       26.59      3.14 o
  13   6   1       81.78       82.20      4.40 o
  14   6   1      128.96      141.82      7.89 o
 -13   7   1        2.35       -0.99      1.60 o
 -12   7   1       55.08       59.65      2.87 o
 -11   7   1        3.46        2.23      1.35 o
 -10   7   1      109.73      111.58      5.01 o
  -9   7   1      658.30      627.85     10.99 o
  -8   7   1      436.79      419.82     11.70 o
  -7   7   1      134.16      132.30      7.02 o
  -6   7   1      250.16      306.80     23.51 o
  -5   7   1      617.10      689.50     33.01 o
  -4   7   1      213.45      200.22     20.50 o
  -3   7   1       90.57       90.47      9.85 o
  -2   7   1       30.92       20.37      6.07 o
  -1   7   1       32.73       36.85      8.75 o
   0   7   1       94.57       89.70     11.97 o
   1   7   1       28.02       30.37      8.38 o
   2   7   1      111.16      134.31     10.05 o
   3   7   1      147.43      139.84     11.00 o
   4   7   1      139.18      150.19     14.03 o
   5   7   1       84.15       76.16      9.97 o
   6   7   1      922.19      874.08     48.31 o
   7   7   1      358.66      330.59     10.98 o
   8   7   1     1642.89     1558.26     18.48 o
   9   7   1      356.24      332.71      9.49 o
  10   7   1     1164.55     1208.09     15.87 o
  11   7   1      208.32      214.26      6.85 o
  12   7   1       66.56       70.04      4.33 o
  13   7   1       60.16       54.05      4.87 o
 -13   8   1      316.02      334.87     16.75 o
 -12   8   1      301.54      307.40      6.25 o
 -11   8   1       62.68       61.97      3.16 o
 -10   8   1       13.63       14.61      2.19 o
  -9   8   1      166.98      161.35      5.49 o
  -8   8   1      178.97      171.55      7.83 o
  -7   8   1      137.25      122.56      9.40 o
  -6   8   1       51.22       37.94      6.55 o
  -5   8   1      477.86      456.77     38.13 o
  -4   8   1      124.03      124.62     35.90 o
  -3   8   1      922.01     1001.82     75.65 o
  -2   8   1      522.97      560.56     53.70 o
  -1   8   1      216.55      202.47     31.31 o
   0   8   1       77.03       85.88     12.98 o
   1   8   1       61.91       63.33      8.68 o
   2   8   1      103.70      118.60     13.67 o
   3   8   1      316.34      342.66     20.38 o
   4   8   1      459.54      420.34     32.56 o
   5   8   1      616.92      569.33     32.62 o
   6   8   1        6.23       -1.51     11.88 o
   7   8   1     1443.78     1392.03     23.95 o
   8   8   1      278.40      266.10      8.58 o
   9   8   1      352.99      358.80      8.83 o
  10   8   1       95.42       98.37      4.60 o
  11   8   1       63.03       63.43      3.69 o
  12   8   1      155.56      158.86      5.67 o
  13   8   1      142.66      150.25      5.35 o
 -12   9   1       43.18       38.42      5.96 o
 -11   9   1      100.19      108.84      3.99 o
 -10   9   1       61.38       61.23      3.60 o
  -9   9   1      315.13      342.78      8.29 o
  -8   9   1      423.64      440.90     11.80 o
  -7   9   1      964.28      947.22     26.56 o
  -6   9   1      113.57      108.34      8.67 o
  -5   9   1      108.94       32.69     22.73 o
  -4   9   1       47.39       44.09     12.79 o
  -3   9   1      398.88      418.20     36.99 o
  -2   9   1      278.74      257.53     29.49 o
  -1   9   1      143.02      163.34     22.32 o
   0   9   1      274.73      267.92     23.37 o
   1   9   1       71.69       67.29     16.25 o
   2   9   1      636.06      692.24     66.60 o
   3   9   1      183.36      130.04     30.89 o
   4   9   1      246.70      174.97     36.05 o
   6   9   1      615.33      577.81     19.50 o
   7   9   1      421.16      414.10     13.33 o
   8   9   1      315.78      302.22      8.67 o
   9   9   1      299.87      303.22      7.64 o
  10   9   1      183.89      217.38      5.18 o
  11   9   1       59.07       64.98      3.78 o
  12   9   1       21.80       18.82      1.48 o
 -11  10   1      240.63      229.44      4.83 o
 -10  10   1      103.74      105.93      3.86 o
  -9  10   1       36.04       41.77      3.22 o
  -8  10   1      105.46      100.79      4.75 o
  -7  10   1      504.95      484.28     11.94 o
  -6  10   1      721.95      715.77     31.06 o
  -2  10   1      337.17      344.22     37.84 o
  -1  10   1      920.96      837.54     57.77 o
   0  10   1      153.44      149.37     29.02 o
   1  10   1      272.39      251.93     31.52 o
   2  10   1        4.49      -17.42     17.42 o
   5  10   1       11.35       -3.06      3.35 o
   6  10   1       87.20       80.67      6.35 o
   7  10   1       72.48       71.91      5.37 o
   8  10   1      299.20      301.51      8.31 o
   9  10   1        8.46        8.87      2.00 o
  10  10   1        7.44       14.51      2.29 o
  11  10   1        2.06        3.38      1.76 o
 -10  11   1        1.86        0.67      1.36 o
  -9  11   1       73.88       75.71      3.59 o
  -8  11   1       43.46       42.33      3.55 o
  -7  11   1      403.56      399.92     11.83 o
  -6  11   1       80.30       64.35      6.58 o
   5  11   1       27.07       24.48      5.39 o
   6  11   1       22.48       23.73      3.92 o
   7  11   1      831.66      850.69     12.85 o
   8  11   1      188.87      197.90      5.86 o
   9  11   1       22.88       26.85      2.58 o
  10  11   1       65.41       64.34      4.40 o
  -9  12   1        1.71        0.95      0.84 o
  -8  12   1      193.71      199.49      5.07 o
  -7  12   1       28.07       26.41      2.32 o
  -6  12   1      200.75      202.39      7.68 o
  -5  12   1       49.44       52.29      4.94 o
   6  12   1      138.05      117.35     11.05 o
   7  12   1       48.04       43.41      3.53 o
   8  12   1       28.49       29.74      3.05 o
   9  12   1      164.77      155.63      9.69 o
  -8  13   1       82.88       89.34      4.22 o
  -7  13   1       98.77       87.89      8.29 o
  -6  13   1      368.52      358.72     18.80 o
   4  13   1       83.60       86.67     10.00 o
   5  13   1       59.89       71.26      8.76 o
   6  13   1        1.59       -2.20      2.48 o
   7  13   1       40.99       38.67      3.28 o
   8  13   1       21.73       22.19      3.71 o
  -5  14   1       23.32       20.20      3.73 o
  -4  14   1       73.01       68.12      7.80 o
  -5 -14   2        9.15        7.95      1.17 o
  -4 -14   2       63.98       59.44      2.99 o
  -3 -14   2      441.33      422.55      9.60 o
  -2 -14   2      336.76      156.00    160.41 o
  -1 -14   2       89.58      103.33      6.87 o
   0 -14   2      315.05      353.08     12.17 o
   1 -14   2       22.67        1.48      3.22 o
   2 -14   2       42.05       35.86      3.24 o
   3 -14   2      126.95      133.08      9.57 o
   4 -14   2      145.10      144.85      7.67 o
   5 -14   2       20.46       19.98      2.05 o
  -8 -13   2      174.04      177.71      4.10 o
  -7 -13   2       32.56       39.64      2.51 o
  -6 -13   2       93.01       98.85      5.22 o
  -5 -13   2      164.09      168.65      6.17 o
  -4 -13   2       65.72       74.26      4.42 o
  -3 -13   2      193.66      222.32      7.47 o
  -2 -13   2       43.44       39.54      2.81 o
  -1 -13   2       17.74       21.17      2.30 o
   0 -13   2       96.77       95.32      6.36 o
   1 -13   2       85.61       81.68      4.65 o
   2 -13   2       32.44       31.91      2.78 o
   3 -13   2      102.47       96.78      4.08 o
   4 -13   2       88.14       75.97      3.57 o
   5 -13   2      147.66      147.72      4.68 o
   6 -13   2       87.62       92.67      3.47 o
   7 -13   2        9.43        8.65      1.50 o
  -9 -12   2       50.05       48.58      2.47 o
  -8 -12   2       59.00       62.70      3.49 o
  -7 -12   2       10.11       13.31      1.84 o
  -6 -12   2       46.13       52.70      3.31 o
  -5 -12   2       58.68       68.76      3.88 o
  -4 -12   2        4.70        9.45      2.52 o
  -3 -12   2      152.09      147.87      5.95 o
  -2 -12   2       26.07       31.54      2.63 o
  -1 -12   2      180.34      195.52      6.12 o
   0 -12   2       54.77       64.07      4.03 o
   1 -12   2      325.41      348.04     10.37 o
   2 -12   2      369.13      362.30      8.64 o
   3 -12   2      259.78      285.77      7.61 o
   4 -12   2       45.55       45.86      3.40 o
   5 -12   2      129.77      129.72      6.46 o
   6 -12   2       59.00       54.62      3.41 o
   7 -12   2      103.00      114.43      4.39 o
   8 -12   2      106.46      112.32      3.85 o
   9 -12   2       25.92       21.37      1.70 o
 -10 -11   2       85.30       79.97      4.08 o
  -9 -11   2      165.87      172.22      5.76 o
  -8 -11   2      144.95      152.04      6.12 o
  -7 -11   2        1.39        1.94      1.68 o
  -6 -11   2      834.05      914.38     14.34 o
  -5 -11   2      290.01      303.77      8.54 o
  -4 -11   2      485.48      514.71     11.57 o
  -3 -11   2       38.04       39.34      3.08 o
  -2 -11   2      357.12      361.61      8.70 o
  -1 -11   2      176.85      164.75      5.86 o
   0 -11   2      273.45      277.11      7.48 o
   1 -11   2       23.05       17.14      1.99 o
   2 -11   2      160.53      147.74      5.35 o
   3 -11   2      249.26      243.31      6.86 o
   4 -11   2      176.84      165.46      6.61 o
   5 -11   2      499.70      472.97     12.59 o
   6 -11   2       52.58       54.02      3.53 o
   7 -11   2      112.35      122.22      5.16 o
   8 -11   2      168.23      169.49      5.27 o
   9 -11   2       72.70       66.78      3.09 o
  10 -11   2       32.98       20.47      1.87 o
 -11 -10   2       64.82       68.27      5.74 o
 -10 -10   2      186.82      199.07      5.26 o
  -9 -10   2        3.91        1.90      1.40 o
  -8 -10   2      168.37      192.63      7.36 o
  -7 -10   2      359.08      371.50     13.31 o
  -6 -10   2      158.82      161.87      7.34 o
  -5 -10   2      230.41      210.36     10.75 o
  -4 -10   2      637.00      618.77     14.82 o
  -3 -10   2      196.51      188.22      6.39 o
  -2 -10   2     1331.45     1260.24     16.22 o
  -1 -10   2      446.87      479.31      9.78 o
   0 -10   2       41.86       32.58      2.76 o
   1 -10   2       90.38       94.56      4.29 o
   2 -10   2      982.85     1023.20     19.88 o
   3 -10   2      231.61      217.63      7.68 o
   4 -10   2      325.62      306.25     10.54 o
   5 -10   2      124.74      125.98      6.85 o
   6 -10   2      303.50      266.00     11.35 o
   7 -10   2      112.43      135.30      6.71 o
   8 -10   2       23.50       22.01      3.00 o
   9 -10   2      173.54      184.57      5.52 o
  10 -10   2      182.72      171.86      4.57 o
  11 -10   2       95.96       93.77      5.81 o
 -12  -9   2      116.26      112.95      4.38 o
 -11  -9   2       18.42       15.81      3.56 o
 -10  -9   2       28.75       30.31      2.45 o
  -9  -9   2       33.56       34.99      2.68 o
  -8  -9   2     1136.52     1156.45     18.78 o
  -7  -9   2      171.60      169.28      6.45 o
  -6  -9   2      192.93      195.36     10.23 o
  -5  -9   2       99.03       98.17      7.43 o
  -4  -9   2      330.43      329.85      9.02 o
  -3  -9   2      278.96      288.16      8.36 o
  -2  -9   2        5.97        5.06      1.65 o
  -1  -9   2      172.88      176.23     33.50 o
   0  -9   2      589.46      655.58     48.55 o
   1  -9   2      949.05     1096.52     32.00 o
   2  -9   2     1275.51     1386.86     26.60 o
   3  -9   2      182.18      197.40      8.20 o
   4  -9   2      289.59      292.68      9.89 o
   5  -9   2      196.10      188.22      8.31 o
   6  -9   2       24.14       20.70      2.24 o
   7  -9   2      171.94      168.58      5.60 o
   8  -9   2       22.81       25.14      2.34 o
   9  -9   2       30.23       26.34      2.23 o
  10  -9   2        6.33        9.50      1.56 o
  11  -9   2        7.47        7.36      2.28 o
  12  -9   2       46.89       33.98      2.40 o
 -13  -8   2       22.01       24.77      2.86 o
 -12  -8   2       15.31       13.27      3.73 o
 -11  -8   2      255.76      241.54     33.34 o
 -10  -8   2      209.14      225.74      6.59 o
  -9  -8   2      541.73      563.50     11.11 o
  -8  -8   2       78.24       74.30      3.56 o
  -7  -8   2      126.71      121.47      4.42 o
  -6  -8   2      646.88      676.90     14.27 o
  -5  -8   2      288.32      289.94      9.57 o
  -4  -8   2     1029.10      997.48     85.81 o
  -3  -8   2      372.90      425.30     54.28 o
  -2  -8   2      608.84      601.18     60.53 o
  -1  -8   2      713.92      676.12     41.42 o
   0  -8   2      618.14      573.44     38.64 o
   1  -8   2      612.20      672.32     41.79 o
   2  -8   2      316.31      274.01     42.15 o
   3  -8   2      441.25      513.39     60.80 o
   4  -8   2       86.98       56.70     20.89 o
   5  -8   2      118.24      115.06      6.09 o
   6  -8   2      219.79      201.15      7.76 o
   7  -8   2       18.78       19.40      2.29 o
   8  -8   2      803.75      778.84     11.00 o
   9  -8   2       11.77       10.59      1.72 o
  10  -8   2      134.48      122.62      4.49 o
  11  -8   2       16.35       10.41      1.49 o
  12  -8   2        3.08        3.82      2.03 o
  13  -8   2       89.23       82.94      5.58 o
 -13  -7   2        2.67        0.86      0.73 o
 -12  -7   2      156.52      158.13      6.85 o
 -11  -7   2      198.62      212.43      7.66 o
 -10  -7   2      704.68      740.69     18.68 o
  -9  -7   2      540.17      555.27      9.41 o
  -8  -7   2      104.21      125.07      4.53 o
  -7  -7   2      290.80      273.25      9.62 o
  -6  -7   2     1923.28     1772.47    113.37 o
  -5  -7   2       13.22       42.13     17.96 o
  -4  -7   2      619.73      596.21     61.02 o
  -3  -7   2     1382.17     1350.91     89.16 o
  -2  -7   2      391.06      349.29     42.90 o
  -1  -7   2       71.93       63.80     11.22 o
   0  -7   2       17.78       24.85      7.62 o
   1  -7   2     1988.89     1959.45     50.41 o
   2  -7   2      689.01      722.01     37.70 o
   3  -7   2      714.25      733.09     42.10 o
   4  -7   2      257.03      231.96     21.46 o
   5  -7   2      615.22      683.92     38.60 o
   6  -7   2       92.67       88.92      7.85 o
   7  -7   2      233.74      226.17      5.85 o
   8  -7   2      319.59      294.84      6.32 o
   9  -7   2       24.78       18.85      1.92 o
  10  -7   2      151.27      162.84      4.60 o
  11  -7   2       68.32       65.32      3.33 o
  12  -7   2       21.68       19.41      2.17 o
  13  -7   2       21.55       22.43      2.62 o
 -14  -6   2      154.30      172.45      9.19 o
 -13  -6   2      155.36      159.47      5.18 o
 -12  -6   2      121.15      119.33      5.44 o
 -11  -6   2       44.55       44.19      4.56 o
 -10  -6   2        5.38        3.78      1.37 o
  -9  -6   2      187.77      197.79      5.77 o
  -8  -6   2      454.79      407.81      7.37 o
  -7  -6   2      298.55      302.45     20.25 o
  -6  -6   2      106.70       82.55     13.76 o
  -5  -6   2      385.11      350.32     25.96 o
  -4  -6   2      265.03      245.36     19.85 o
  -3  -6   2       14.26       33.89      7.78 o
  -2  -6   2      613.36      668.79     52.98 o
  -1  -6   2      759.16      754.79     44.47 o
   0  -6   2     1938.96     2004.01     46.84 o
   1  -6   2      314.15      306.12     18.18 o
   2  -6   2      115.45      118.72     10.14 o
   3  -6   2     1813.42     1923.60     43.92 o
   4  -6   2      496.61      502.55     29.70 o
   5  -6   2      405.98      412.66     29.01 o
   6  -6   2      616.57      629.01     38.24 o
   7  -6   2       83.86       88.99      3.87 o
   8  -6   2      287.53      278.74      6.51 o
   9  -6   2       71.18       66.58      3.76 o
  10  -6   2      241.64      266.12      6.47 o
  11  -6   2       55.09       50.53      3.69 o
  12  -6   2      441.07      440.64     10.29 o
  13  -6   2      179.59      189.78      9.28 o
  14  -6   2        2.37        1.10      0.79 o
 -14  -5   2      243.83      264.43      7.52 o
 -13  -5   2      262.04      263.54      7.51 o
 -12  -5   2      104.11      104.70      6.97 o
 -11  -5   2      374.70      383.67      8.62 o
 -10  -5   2       51.30       57.81      2.72 o
  -9  -5   2      153.26      146.49      4.51 o
  -8  -5   2      547.29      522.92      8.17 o
  -7  -5   2      273.95      241.55     24.20 o
  -6  -5   2      374.55      402.95     34.12 o
  -5  -5   2      328.14      306.68     23.86 o
  -4  -5   2      195.94      235.18     19.12 o
  -3  -5   2     1293.17     1293.83     48.65 o
  -2  -5   2      609.70      660.94     30.15 o
  -1  -5   2      868.73      836.80     19.61 o
   0  -5   2     1886.97     1858.81     40.73 o
   1  -5   2     3239.59     3242.31     53.36 o
   2  -5   2     2749.81     2926.50     58.09 o
   3  -5   2       47.64       29.87      6.99 o
   4  -5   2     1807.36     1889.04     55.93 o
   5  -5   2      286.66      299.02     23.55 o
   6  -5   2      196.11      159.80     18.49 o
   7  -5   2      564.57      567.91     36.99 o
   8  -5   2      582.38      605.67      9.33 o
   9  -5   2      254.88      272.58      7.35 o
  10  -5   2      253.83      290.09     10.24 o
  11  -5   2       90.84       90.51      4.88 o
  12  -5   2        3.43        1.58      1.71 o
  13  -5   2      103.80      104.68      4.26 o
  14  -5   2       60.29       71.68      2.83 o
 -15  -4   2      115.95      120.91      5.92 o
 -14  -4   2      283.42      280.47      6.29 o
 -13  -4   2       16.01       20.04      2.63 o
 -12  -4   2      351.29      366.70      9.18 o
 -11  -4   2      107.24      101.33      4.37 o
 -10  -4   2      273.38      255.28      6.24 o
  -9  -4   2      784.51      770.65      9.10 o
  -8  -4   2      777.03      869.16     62.88 o
  -7  -4   2      423.46      422.43     30.86 o
  -6  -4   2      315.13      294.02     37.32 o
  -5  -4   2      996.34     1070.80     42.43 o
  -4  -4   2     1218.78     1120.33     39.88 o
  -3  -4   2      311.00      282.25     11.14 o
  -2  -4   2      388.21      364.20     12.85 o
  -1  -4   2      206.25      218.69      9.03 o
   0  -4   2     6777.99     6498.35     68.25 o
   1  -4   2     4005.96     3859.10     58.40 o
   2  -4   2      402.07      401.48     15.68 o
   3  -4   2      822.45      859.83     24.11 o
   4  -4   2      221.11      239.84     13.45 o
   5  -4   2      408.67      393.62     25.33 o
   6  -4   2      219.58      233.21     21.24 o
   7  -4   2      258.28      268.84     24.27 o
   8  -4   2      640.29      644.87     39.93 o
   9  -4   2       69.34       70.40      3.73 o
  10  -4   2     1036.71     1039.95     19.01 o
  11  -4   2      807.31      761.85     16.01 o
  12  -4   2      378.38      363.47      9.00 o
  13  -4   2       33.64       39.15      3.40 o
  14  -4   2       64.89       68.39      3.04 o
  15  -4   2      105.32      101.35      5.21 o
 -15  -3   2       75.72       70.48      3.58 o
 -14  -3   2       70.99       76.72      3.89 o
 -13  -3   2      189.18      181.30      6.12 o
 -12  -3   2       72.29       71.28      3.85 o
 -11  -3   2        7.29        7.17      1.42 o
 -10  -3   2      329.87      360.68      6.83 o
  -9  -3   2       14.84       16.49      1.70 o
  -8  -3   2      713.19      729.80     56.54 o
  -7  -3   2      139.12      142.88     27.90 o
  -6  -3   2      167.56      138.69     15.79 o
  -5  -3   2      599.60      596.12     30.34 o
  -4  -3   2      325.50      298.85     19.77 o
  -3  -3   2      102.60       94.12      5.54 o
  -2  -3   2      595.83      540.15     21.02 o
  -1  -3   2      168.19      189.54      9.25 o
   0  -3   2     5011.58     4685.48     61.79 o
   1  -3   2     1115.02     1067.53     30.39 o
   2  -3   2     5998.59     5308.08    237.28 o
   3  -3   2      843.38      724.13     20.80 o
   4  -3   2     3225.70     3687.63     56.02 o
   5  -3   2      735.14      824.89     25.06 o
   6  -3   2      209.77      234.43     20.29 o
   7  -3   2     3238.37     3495.75     82.78 o
   8  -3   2       70.43       88.69     22.08 o
   9  -3   2      595.44      667.32     12.41 o
  10  -3   2      915.94      910.31     13.72 o
  11  -3   2       16.30       11.06      2.17 o
  12  -3   2      100.08      100.17      4.38 o
  13  -3   2        9.16       11.30      2.66 o
  14  -3   2      114.67      127.02      4.28 o
  15  -3   2      149.62      149.69      4.18 o
 -15  -2   2      160.88      153.65      6.58 o
 -14  -2   2       14.20        7.03      1.70 o
 -13  -2   2      307.07      330.32      7.39 o
 -12  -2   2      214.75      203.11      6.34 o
 -11  -2   2      600.84      601.16     10.17 o
 -10  -2   2      513.33      507.36      8.96 o
  -9  -2   2      325.96      326.10     39.93 o
  -8  -2   2      565.98      524.68     46.92 o
  -7  -2   2      294.28      276.90     22.21 o
  -6  -2   2      113.29       94.20     12.94 o
  -5  -2   2     2121.98     2151.11     53.39 o
  -4  -2   2     2743.30     2633.82     42.50 o
  -3  -2   2      300.65      278.57      9.20 o
  -2  -2   2      397.04      351.15     13.66 o
  -1  -2   2     2976.56     2804.76     31.43 o
   0  -2   2     3305.46     3481.96     28.14 o
   1  -2   2    24016.09    22117.63     71.67 o
   2  -2   2     3772.33     3548.10    275.57 o
   3  -2   2      287.49      226.21     11.19 o
   4  -2   2     8037.85     8386.81     93.57 o
   5  -2   2      170.06      198.09     12.30 o
   6  -2   2       77.06       61.86     15.01 o
   7  -2   2       69.23       62.01     10.86 o
   8  -2   2       45.51       55.79     15.10 o
   9  -2   2      176.18      176.07     12.54 o
  10  -2   2      778.03      816.68     14.01 o
  11  -2   2      180.73      182.13      7.82 o
  12  -2   2       14.74       13.35      1.89 o
  13  -2   2      435.25      465.19      8.55 o
  14  -2   2      261.72      292.23      7.42 o
  15  -2   2       38.52       37.13      2.32 o
 -15  -1   2       29.87       30.68      2.18 o
 -14  -1   2       89.19       88.24      4.66 o
 -13  -1   2      125.69      128.98      5.31 o
 -12  -1   2       75.74       68.87      3.49 o
 -11  -1   2      871.74      847.33     13.07 o
 -10  -1   2      102.13       91.85      7.97 o
  -9  -1   2      276.61      242.44     33.90 o
  -8  -1   2      627.01      602.80     49.89 o
  -7  -1   2     1651.19     1755.51     79.18 o
  -6  -1   2     1856.60     2042.29    122.21 o
  -5  -1   2     5468.05     5950.54    336.22 o
  -4  -1   2     1908.47     1903.57     26.43 o
  -3  -1   2     1277.05     1189.01     17.98 o
  -2  -1   2      675.98      588.00     20.10 o
  -1  -1   2     8165.92     7379.89     55.64 o
   0  -1   2     1223.63     1170.95     24.92 o
   1  -1   2    20666.01    18312.56     81.77 o
   2  -1   2     7621.12     7388.08    109.29 o
   3  -1   2     2039.17     2028.36     31.89 o
   4  -1   2        5.20        1.14      1.18 o
   5  -1   2       20.91       24.13      4.68 o
   6  -1   2     1347.72     1430.70     34.77 o
   7  -1   2      248.23      251.84     16.04 o
   8  -1   2      106.03       84.63     16.87 o
   9  -1   2     1210.01     1224.75     70.64 o
  10  -1   2      488.77      471.84      9.79 o
  11  -1   2      895.33      871.53     13.11 o
  12  -1   2       88.35       91.03      4.36 o
  13  -1   2      163.53      167.19      5.12 o
  14  -1   2      104.55      112.53      4.96 o
  15  -1   2      146.20      148.82      4.46 o
 -15   0   2       17.86       15.43      1.52 o
 -14   0   2       14.01        9.20      3.57 o
 -13   0   2       18.93       19.88      2.41 o
 -12   0   2      497.57      516.53     11.22 o
 -11   0   2       76.73       77.20      5.18 o
 -10   0   2       80.71       69.14      3.45 o
  -9   0   2     3052.39     2926.60    115.65 o
  -8   0   2       62.14       61.75     16.96 o
  -7   0   2      326.81      371.62     36.72 o
  -6   0   2      413.58      389.87     34.12 o
  -5   0   2        1.50        6.29      3.15 o
  -4   0   2        1.42        3.05      2.21 o
  -3   0   2     5687.62     6006.97     50.22 o
  -2   0   2    20709.03    18217.68    117.25 o
  -1   0   2    19558.73    16325.75    591.36 o
   0   0   2     3514.07     3221.14     59.76 o
   1   0   2    13982.13    13132.09     79.32 o
   2   0   2      375.37      404.94      9.33 o
   3   0   2      141.71      138.12      6.10 o
   4   0   2       29.98       42.33      3.50 o
   5   0   2        0.44       -1.20      1.63 o
   6   0   2      551.02      513.63     20.11 o
   7   0   2      664.52      827.96     35.00 o
   8   0   2       13.81       18.96      5.74 o
   9   0   2      164.65      177.69     26.25 o
  10   0   2       51.91       37.60      3.06 o
  11   0   2     1589.98     1514.88     17.19 o
  12   0   2       59.49       49.30      2.98 o
  13   0   2      254.70      265.99      6.76 o
  14   0   2       77.37       93.07      4.59 o
  15   0   2      124.58      107.43     11.83 o
 -15   1   2       28.68       30.21      2.97 o
 -14   1   2       88.23       89.82      3.43 o
 -13   1   2      125.22      128.23      6.22 o
 -12   1   2       75.20       58.33      3.98 o
 -11   1   2      876.57      854.34     14.66 o
 -10   1   2      102.48       94.98      3.96 o
  -9   1   2      274.66      235.15     32.37 o
  -8   1   2      623.26      594.10     49.00 o
  -7   1   2     1654.91     1878.41     79.51 o
  -6   1   2     1876.92     1968.65     58.17 o
  -5   1   2     5464.33     5865.23    148.70 o
  -4   1   2     1909.11     2000.15     29.26 o
  -3   1   2     1286.61     1206.99     13.88 o
  -2   1   2      667.70      562.50     10.43 o
  -1   1   2     8172.09     7414.02    299.34 o
   0   1   2     1232.82     1110.14     35.96 o
   1   1   2    20641.70    18557.74    228.15 o
   2   1   2     7634.31     7215.29    117.11 o
   3   1   2     2041.17     1943.95     28.90 o
   4   1   2        5.04        4.24      1.59 o
   5   1   2       22.02       12.22      2.61 o
   6   1   2     1345.37     1396.19     32.13 o
   7   1   2      250.03      280.09     20.52 o
   8   1   2      109.54       95.36     13.17 o
   9   1   2     1215.16     1244.36     49.86 o
  10   1   2      484.30      461.08     12.39 o
  11   1   2      895.64      871.22     22.02 o
  12   1   2       86.47       80.72      4.67 o
  13   1   2      164.43      169.01      5.36 o
  14   1   2      105.03      112.54      4.84 o
  15   1   2      147.09      147.37      8.71 o
 -15   2   2      163.21      169.12      6.41 o
 -14   2   2       14.15       12.22      1.75 o
 -13   2   2      304.14      316.63      9.42 o
 -12   2   2      215.29      212.88      8.05 o
 -11   2   2      600.89      593.23     12.17 o
 -10   2   2      510.34      509.29      8.47 o
  -9   2   2      326.19      288.12     35.72 o
  -8   2   2      565.87      561.02     47.74 o
  -7   2   2      296.75      318.38     19.69 o
  -6   2   2      115.34       90.70      9.88 o
  -5   2   2     2120.46     2193.71     44.58 o
  -4   2   2     2726.11     2653.88     53.12 o
  -3   2   2      297.94      310.28     10.13 o
  -2   2   2      393.22      350.65      9.91 o
  -1   2   2     2978.20     2790.69     24.42 o
   0   2   2     3303.32     3198.65    134.62 o
   1   2   2    24022.39    20205.52    712.99 o
   2   2   2     3767.59     3581.02     33.37 o
   3   2   2      290.35      244.69      8.94 o
   4   2   2     8038.41     8138.63     60.41 o
   5   2   2      169.40      210.56      9.72 o
   6   2   2       78.67       83.42      8.61 o
   7   2   2       67.56       58.84      9.59 o
   8   2   2       45.64       47.52      9.16 o
   9   2   2      175.81      174.76     12.56 o
  10   2   2      774.52      778.74     14.25 o
  11   2   2      184.22      184.02      6.87 o
  12   2   2       14.30       14.10      1.96 o
  13   2   2      436.75      475.47     11.80 o
  14   2   2      258.99      268.78      7.52 o
  15   2   2       37.28       34.94      2.77 o
 -15   3   2       75.75       81.81      4.15 o
 -14   3   2       69.92       71.53      4.14 o
 -13   3   2      188.75      184.73     14.39 o
 -12   3   2       70.95       80.72      3.91 o
 -11   3   2        7.13        9.52      1.91 o
 -10   3   2      325.38      346.76      6.86 o
  -9   3   2       14.14       14.66      3.48 o
  -8   3   2      712.83      701.85     37.23 o
  -7   3   2      139.34      129.99     13.11 o
  -6   3   2      166.56      177.28     11.78 o
  -5   3   2      599.85      634.52     18.11 o
  -4   3   2      323.20      314.28      9.99 o
  -3   3   2       96.92       98.85      6.34 o
  -2   3   2      596.53      546.67     13.50 o
  -1   3   2      166.47      196.19      7.59 o
   0   3   2     5009.14     4824.87     67.81 o
   1   3   2     1115.66     1020.61     23.32 o
   2   3   2     6010.66     5697.66     55.37 o
   3   3   2      836.26      712.95     13.76 o
   4   3   2     3243.06     3556.28     43.67 o
   5   3   2      738.89      821.68     38.61 o
   6   3   2      211.49      248.49     14.63 o
   7   3   2     3246.32     3284.89     76.89 o
   8   3   2       70.76       81.51     18.98 o
   9   3   2      588.39      627.39      9.11 o
  10   3   2      912.45      884.69     12.84 o
  11   3   2       16.33       12.07      2.56 o
  12   3   2       99.33       94.83      5.72 o
  13   3   2        8.69        7.38      1.73 o
  14   3   2      113.89      130.44      5.17 o
  15   3   2      154.32      141.23      6.03 o
 -15   4   2      115.28      118.36      6.47 o
 -14   4   2      286.67      288.89     12.83 o
 -13   4   2       15.32       17.44      3.37 o
 -12   4   2      351.42      373.81      9.67 o
 -11   4   2      109.07      104.14      4.29 o
 -10   4   2      272.41      257.71      6.85 o
  -9   4   2      781.54      756.55     14.04 o
  -8   4   2      781.70      832.83     91.09 o
  -7   4   2      423.19      394.37     27.46 o
  -6   4   2      315.99      333.03     17.06 o
  -5   4   2     1000.39     1088.09     24.82 o
  -4   4   2     1205.06     1142.80     21.34 o
  -3   4   2      308.70      282.57     11.30 o
  -2   4   2      385.63      378.62     13.50 o
  -1   4   2      202.40      203.65      7.01 o
   0   4   2     6778.79     6815.92     42.51 o
   1   4   2     3994.77     3817.82     38.65 o
   2   4   2      400.56      386.84     12.82 o
   3   4   2      819.25      902.16     29.82 o
   4   4   2      216.29      218.99     13.65 o
   5   4   2      409.96      395.39     25.76 o
   6   4   2      217.09      236.07     21.06 o
   7   4   2      260.85      245.29     23.01 o
   8   4   2      639.91      598.96     53.19 o
   9   4   2       71.51       69.47      3.23 o
  10   4   2     1030.48     1004.36     12.83 o
  11   4   2      810.40      779.35     12.69 o
  12   4   2      380.16      377.59     10.97 o
  13   4   2       32.86       38.74      2.93 o
  14   4   2       63.48       63.22      3.51 o
  15   4   2      104.70       98.23      5.52 o
 -14   5   2      245.26      267.60      6.75 o
 -13   5   2      258.16      256.99      7.94 o
 -12   5   2      104.63      106.01      4.31 o
 -11   5   2      374.08      372.60      8.61 o
 -10   5   2       50.24       56.61      3.47 o
  -9   5   2      153.23      144.17      5.87 o
  -8   5   2      546.20      512.94     14.82 o
  -7   5   2      271.15      226.36     26.45 o
  -6   5   2      374.86      466.06     25.54 o
  -5   5   2      329.30      359.43     22.82 o
  -4   5   2      193.69      227.77     11.89 o
  -3   5   2     1298.58     1347.73     26.76 o
  -2   5   2      611.98      609.32     18.75 o
  -1   5   2      879.01      891.37     16.17 o
   0   5   2     1893.75     1976.85     29.22 o
   1   5   2     3230.54     3278.26     33.99 o
   2   5   2     2752.84     2874.15     38.01 o
   3   5   2       47.49       42.24      6.65 o
   4   5   2     1821.30     1819.36     42.30 o
   5   5   2      283.32      299.16     34.75 o
   6   5   2      197.39      123.87     17.23 o
   7   5   2      568.82      511.18     37.31 o
   8   5   2      581.50      603.96     11.71 o
   9   5   2      255.58      270.14      6.80 o
  10   5   2      253.41      275.05      7.01 o
  11   5   2       90.30       90.36      4.69 o
  12   5   2        3.40        0.58      1.71 o
  13   5   2      103.65      113.81      5.30 o
  14   5   2       60.68       61.06      4.43 o
 -14   6   2      154.54      169.94      5.96 o
 -13   6   2      155.63      174.82      6.08 o
 -12   6   2      122.77      134.63      4.36 o
 -11   6   2       44.58       47.36      3.34 o
 -10   6   2        5.93        3.97      1.74 o
  -9   6   2      186.81      185.18      7.16 o
  -8   6   2      458.28      418.15     12.61 o
  -7   6   2      302.10      324.23     28.93 o
  -6   6   2      106.66      103.82     13.12 o
  -5   6   2      386.05      366.96     22.87 o
  -4   6   2      266.40      274.69     18.81 o
  -3   6   2       14.89       10.41      3.84 o
  -2   6   2      609.88      659.87     17.51 o
  -1   6   2      757.65      773.99     21.89 o
   0   6   2     1943.50     2059.26     36.30 o
   1   6   2      318.24      315.12     13.06 o
   2   6   2      116.64      108.53      8.30 o
   3   6   2     1812.23     1769.98     49.31 o
   4   6   2      495.30      506.82     19.27 o
   5   6   2      404.40      396.44     29.81 o
   6   6   2      609.55      549.10     36.91 o
   7   6   2       83.11       80.74      6.31 o
   8   6   2      286.02      279.49      8.12 o
   9   6   2       70.27       62.36      3.92 o
  10   6   2      242.49      276.05      6.61 o
  11   6   2       54.98       56.62      3.95 o
  12   6   2      440.57      459.12     11.21 o
  13   6   2      178.05      189.36      6.17 o
  14   6   2        2.49        4.09      1.93 o
 -13   7   2        2.75        0.69      1.46 o
 -12   7   2      156.92      158.17      4.79 o
 -11   7   2      199.24      220.57      6.34 o
 -10   7   2      708.83      725.24     11.34 o
  -9   7   2      535.64      529.99     11.87 o
  -8   7   2      104.57      123.35      7.65 o
  -7   7   2      292.26      268.24      8.79 o
  -6   7   2     1927.43     1931.78     58.25 o
  -5   7   2       13.40       -4.84      9.07 o
  -4   7   2      621.41      599.76     41.56 o
  -3   7   2     1385.71     1420.14     51.41 o
  -2   7   2      389.79      456.31     22.85 o
  -1   7   2       71.72       63.28     10.74 o
   0   7   2       17.34       12.21     10.52 o
   1   7   2     1996.14     1901.33     48.73 o
   2   7   2      689.11      699.01     22.12 o
   3   7   2      714.49      692.99     23.86 o
   4   7   2      257.91      254.33     16.63 o
   5   7   2      610.86      636.54     32.27 o
   6   7   2       91.50       74.49     12.74 o
   7   7   2      236.23      231.44      7.79 o
   8   7   2      318.25      292.48      8.81 o
   9   7   2       24.75       19.97      2.51 o
  10   7   2      152.21      162.40      5.04 o
  11   7   2       68.16       61.66      3.88 o
  12   7   2       21.93       25.80      2.82 o
  13   7   2       22.04       19.12      2.54 o
 -13   8   2       21.94       21.78      4.30 o
 -12   8   2       14.90       16.22      2.43 o
 -11   8   2      257.78      274.21      5.52 o
 -10   8   2      210.40      222.41      6.11 o
  -9   8   2      538.37      552.41     11.67 o
  -8   8   2       78.89       74.67      5.90 o
  -7   8   2      129.28      112.72      7.24 o
  -6   8   2      644.18      715.84     51.02 o
  -5   8   2      283.36      277.58     41.98 o
  -4   8   2     1027.28     1163.37     61.84 o
  -3   8   2      372.68      367.89     24.44 o
  -2   8   2      608.38      513.46     32.31 o
  -1   8   2      710.54      711.60     31.42 o
   0   8   2      621.16      625.52     29.99 o
   1   8   2      617.25      563.37     29.20 o
   2   8   2      316.89      305.71     22.29 o
   3   8   2      439.22      399.30     26.06 o
   4   8   2       85.99       73.14     16.77 o
   5   8   2      121.35       75.64     28.75 o
   6   8   2      222.35      206.17      8.69 o
   7   8   2       18.54       17.73      4.54 o
   8   8   2      803.47      789.00     12.95 o
   9   8   2       11.80       12.27      2.20 o
  10   8   2      131.97      126.37      4.65 o
  11   8   2       16.95       15.86      1.96 o
  12   8   2        3.74        2.75      1.19 o
  13   8   2       91.42      100.38      6.36 o
 -12   9   2      113.95      126.58      4.52 o
 -11   9   2       17.87       18.92      1.67 o
 -10   9   2       28.45       30.36      3.09 o
  -9   9   2       34.34       37.95      3.29 o
  -8   9   2     1136.64     1152.70     19.43 o
  -7   9   2      173.00      165.40     10.85 o
  -6   9   2      196.75      205.08     16.12 o
  -5   9   2       98.76      167.21     34.92 o
  -4   9   2      328.82      348.20     35.49 o
  -3   9   2      282.44      270.99     30.16 o
  -2   9   2        5.63       -1.62     11.00 o
  -1   9   2      171.40      174.85     34.10 o
   0   9   2      583.98      588.34     31.52 o
   1   9   2      951.13      959.03     41.29 o
   2   9   2     1270.92     1285.04     91.99 o
   3   9   2      181.03      172.82     21.81 o
   4   9   2      290.50      228.44     25.66 o
   6   9   2       24.26       19.17      3.10 o
   7   9   2      171.07      174.58      7.63 o
   8   9   2       23.58       24.86      2.93 o
   9   9   2       31.57       28.80      2.54 o
  10   9   2        6.18        9.72      1.75 o
  11   9   2        7.68        9.73      1.36 o
  12   9   2       47.24       38.05      3.43 o
 -11  10   2       65.04       61.00      2.51 o
 -10  10   2      186.62      197.93      5.13 o
  -9  10   2        3.88        1.21      1.59 o
  -8  10   2      168.49      196.23      7.49 o
  -7  10   2      360.44      396.21     15.23 o
  -6  10   2      161.91      159.70     10.27 o
  -1  10   2      449.40      455.33     43.30 o
   0  10   2       42.44        4.89     10.61 o
   1  10   2       90.09       71.05     18.34 o
   5  10   2      122.85      118.18     11.18 o
   6  10   2      304.63      263.30      9.89 o
   7  10   2      113.43      129.58      5.46 o
   8  10   2       23.53       25.55      2.59 o
   9  10   2      172.51      193.19      6.85 o
  10  10   2      184.91      195.01      7.15 o
  11  10   2       97.94      109.10      5.12 o
 -10  11   2       85.51       88.90      2.85 o
  -9  11   2      163.40      170.82      4.55 o
  -8  11   2      147.85      154.38      5.06 o
  -7  11   2        1.26        0.07      2.68 o
  -6  11   2      829.97      873.53     31.91 o
  -5  11   2      293.15      317.14     21.06 o
   6  11   2       54.04       56.23      6.07 o
   7  11   2      112.16      122.68      6.44 o
   8  11   2      168.71      185.86      6.30 o
   9  11   2       73.65       76.69      4.05 o
  10  11   2       32.46       32.02      3.39 o
  -9  12   2       49.31       54.08      2.59 o
  -8  12   2       58.56       57.95      2.89 o
  -7  12   2       10.11       14.07      2.27 o
  -6  12   2       44.85       42.05      4.82 o
   5  12   2      127.33      134.26     13.02 o
   6  12   2       56.92       60.20      8.51 o
   7  12   2      104.16      119.17      9.39 o
   8  12   2      107.94      105.29      6.08 o
   9  12   2       25.65       27.29      4.62 o
  -8  13   2      173.73      180.24      5.80 o
  -7  13   2       32.31       32.22      6.81 o
  -6  13   2       91.27       94.49      5.14 o
  -5  13   2      159.08      155.23      7.24 o
   5  13   2      148.00      188.07     10.55 o
   6  13   2       87.29       99.25      7.36 o
   7  13   2        9.62       13.13      2.73 o
  -5  14   2        9.76        8.58      3.35 o
  -5 -14   3       82.36       85.81      3.80 o
  -4 -14   3       15.31       14.94      2.82 o
  -3 -14   3      128.76      119.27      7.12 o
  -2 -14   3        3.72        7.05      3.84 o
  -1 -14   3        7.13        7.38      2.51 o
   0 -14   3      107.93      102.83      4.87 o
   1 -14   3       31.36       33.70      2.51 o
   2 -14   3      150.10      168.01      6.79 o
   3 -14   3       40.04       42.13      3.40 o
   4 -14   3      166.76      172.12      6.72 o
   5 -14   3      194.01      200.93      8.85 o
  -7 -13   3       76.11       85.66      3.38 o
  -6 -13   3       41.47       39.15      2.82 o
  -5 -13   3       72.77       68.15      3.91 o
  -4 -13   3      181.16      177.77      6.41 o
  -3 -13   3       48.05       41.40      3.39 o
  -2 -13   3       30.15       31.36      2.57 o
  -1 -13   3      174.32      201.01      6.27 o
   0 -13   3      127.23      136.26      6.09 o
   1 -13   3       76.70       77.94      4.62 o
   2 -13   3      121.01      139.56      6.16 o
   3 -13   3       15.07       17.66      2.65 o
   4 -13   3      211.53      206.78      5.48 o
   5 -13   3        5.97        6.07      1.22 o
   6 -13   3       93.31       96.67      4.18 o
   7 -13   3       40.47       41.02      2.40 o
  -9 -12   3       26.76       24.09      1.91 o
  -8 -12   3      162.25      156.01      4.25 o
  -7 -12   3      106.28      113.17      4.21 o
  -6 -12   3       50.08       46.84      3.08 o
  -5 -12   3      311.92      322.64      7.91 o
  -4 -12   3      153.44      155.40      5.66 o
  -3 -12   3      237.09      225.61      7.25 o
  -2 -12   3      166.72      172.74      5.80 o
  -1 -12   3      291.68      272.24      8.24 o
   0 -12   3      326.75      300.61      8.57 o
   1 -12   3       71.03       67.58      4.93 o
   2 -12   3       45.81       43.96      3.34 o
   3 -12   3      135.11      128.38      4.58 o
   4 -12   3       80.94       82.64      3.65 o
   5 -12   3       88.29       83.32      4.10 o
   6 -12   3       58.77       62.56      3.49 o
   7 -12   3       46.59       48.92      2.84 o
   8 -12   3      234.99      220.18      6.00 o
   9 -12   3       91.71       77.92      5.21 o
 -10 -11   3       10.69       10.86      2.62 o
  -9 -11   3       47.44       49.52      2.67 o
  -8 -11   3      401.85      393.97      8.60 o
  -7 -11   3      194.59      201.12      7.21 o
  -6 -11   3      135.76      133.48      5.61 o
  -5 -11   3       40.51       31.11      3.68 o
  -4 -11   3       22.42       20.92      2.72 o
  -3 -11   3      173.61      152.85      5.79 o
  -2 -11   3      563.31      498.48     10.70 o
  -1 -11   3      322.31      308.22      8.03 o
   0 -11   3      115.34      131.94      6.20 o
   1 -11   3       31.19       24.12      3.25 o
   2 -11   3      106.57       98.78      4.83 o
   3 -11   3      438.12      419.97     10.96 o
   4 -11   3       23.54       17.86      3.48 o
   5 -11   3       58.57       52.97      3.15 o
   6 -11   3      128.20      115.62      4.46 o
   7 -11   3       10.30        9.56      1.57 o
   8 -11   3        6.46        4.99      1.38 o
   9 -11   3       17.13       14.26      1.25 o
  10 -11   3      289.22      273.40     14.18 o
 -11 -10   3        7.52        6.61      2.28 o
 -10 -10   3       23.38       12.69      4.19 o
  -9 -10   3      147.58      150.90      5.87 o
  -8 -10   3      103.94      111.70      5.07 o
  -7 -10   3       21.13       26.46      3.43 o
  -6 -10   3      913.10      964.08     22.07 o
  -5 -10   3       17.45        5.76      2.90 o
  -4 -10   3       97.79       97.97      6.17 o
  -3 -10   3     1040.03     1122.75     15.58 o
  -2 -10   3       42.12       32.45      2.87 o
  -1 -10   3       44.96       53.31      3.38 o
   0 -10   3      288.08      258.89      8.31 o
   1 -10   3        5.86        5.71      1.76 o
   2 -10   3      204.17      241.88      7.91 o
   3 -10   3       81.89       82.79      4.80 o
   4 -10   3      209.44      184.36      7.33 o
   5 -10   3      160.36      172.36      7.13 o
   6 -10   3       31.66       24.61      3.30 o
   7 -10   3       39.24       31.18      3.52 o
   8 -10   3       95.18      101.52      5.43 o
   9 -10   3      124.80      119.05      5.22 o
  10 -10   3      142.40      140.64      6.06 o
  11 -10   3       77.24       72.61      2.80 o
 -12  -9   3      122.98      121.82      7.34 o
 -11  -9   3       87.96       86.98      6.36 o
 -10  -9   3      287.16      300.84      6.74 o
  -9  -9   3        0.83        0.70      1.34 o
  -8  -9   3      391.57      400.33      8.38 o
  -7  -9   3       76.54       82.10      3.98 o
  -6  -9   3      685.17      651.25     25.81 o
  -5  -9   3      114.77      125.98      5.66 o
  -4  -9   3      506.95      524.86     11.63 o
  -3  -9   3       25.68       21.30      4.25 o
  -2  -9   3      788.58      804.25     13.96 o
  -1  -9   3      227.23      234.01      8.53 o
   0  -9   3       99.13      116.72      7.73 o
   1  -9   3      294.22      320.33     13.11 o
   2  -9   3      555.91      611.69     18.78 o
   3  -9   3     1577.54     1632.75     22.81 o
   4  -9   3     1244.28     1270.65     20.44 o
   5  -9   3      229.82      234.69     10.80 o
   6  -9   3     1348.15     1283.37     24.69 o
   7  -9   3      247.40      228.23      6.70 o
   8  -9   3      282.11      261.00      6.72 o
   9  -9   3      127.92      128.47      6.10 o
  10  -9   3        3.25        5.91      2.33 o
  11  -9   3        7.80        6.20      1.53 o
  12  -9   3       66.09       53.37     11.50 o
 -13  -8   3      165.65      152.20      6.43 o
 -12  -8   3       70.67       69.18      5.88 o
 -11  -8   3      161.12      173.70      7.69 o
 -10  -8   3       64.38       70.80      4.97 o
  -9  -8   3      345.65      346.47      7.17 o
  -8  -8   3        5.61        5.73      1.32 o
  -7  -8   3       73.06       73.78      4.31 o
  -6  -8   3      662.43      695.46     13.27 o
  -5  -8   3      119.17      132.82      4.95 o
  -4  -8   3        5.76        9.33      3.30 o
  -3  -8   3       20.73        2.22      8.07 o
  -2  -8   3     1247.56     1308.39     90.62 o
  -1  -8   3      887.10      917.17     72.84 o
   0  -8   3      169.18      190.36     23.61 o
   1  -8   3      163.65      119.36     28.54 o
   2  -8   3     1950.53     2182.03    122.22 o
   3  -8   3      572.49      599.27     66.54 o
   4  -8   3     3222.31     3265.55     79.82 o
   5  -8   3      132.77      124.52      6.94 o
   6  -8   3     1968.40     1852.61     37.22 o
   7  -8   3      139.46      128.98      5.12 o
   8  -8   3      217.86      209.48      8.56 o
   9  -8   3       28.24       22.92      2.22 o
  10  -8   3      377.81      373.07     10.69 o
  11  -8   3      107.42      101.96     15.29 o
  12  -8   3       57.68       56.69      3.60 o
  13  -8   3        4.49        7.07      1.46 o
 -13  -7   3       77.88       77.19      7.72 o
 -12  -7   3       90.41       81.66     19.24 o
 -11  -7   3      228.29      235.69      7.81 o
 -10  -7   3      446.36      456.61      9.66 o
  -9  -7   3      276.61      277.10      6.61 o
  -8  -7   3     1120.54     1130.07     21.07 o
  -7  -7   3       77.96       74.61      3.52 o
  -6  -7   3      391.87      356.98      6.47 o
  -5  -7   3      220.69      230.89     39.20 o
  -4  -7   3      744.05      762.49     70.29 o
  -3  -7   3      217.81      164.39     31.35 o
  -2  -7   3      138.34      132.95     26.85 o
  -1  -7   3      199.23      189.40     16.82 o
   0  -7   3       82.28       90.03     11.55 o
   1  -7   3      426.42      395.85     36.63 o
   2  -7   3     1530.17     1493.04     56.45 o
   3  -7   3      297.42      339.65     45.72 o
   4  -7   3      116.51      121.12     16.23 o
   5  -7   3       26.50       20.02      6.39 o
   6  -7   3      560.01      539.20      8.65 o
   7  -7   3      289.29      274.20      6.33 o
   8  -7   3      888.65      841.35     10.74 o
   9  -7   3       83.77       94.90      3.96 o
  10  -7   3      143.02      154.29      5.35 o
  11  -7   3       17.23       17.22      2.27 o
  12  -7   3       58.38       68.98      4.60 o
  13  -7   3       82.67       78.47      4.08 o
 -14  -6   3       33.78       37.39      2.38 o
 -13  -6   3       17.16       17.10      3.79 o
 -12  -6   3        5.79        8.37      2.45 o
 -11  -6   3      152.51      154.73      6.74 o
 -10  -6   3      364.30      342.30      8.87 o
  -9  -6   3      170.01      159.76      5.18 o
  -8  -6   3      359.51      364.29      7.36 o
  -7  -6   3      213.79      242.34      7.29 o
  -6  -6   3      460.01      504.04     33.82 o
  -5  -6   3      827.68      918.08     42.73 o
  -4  -6   3       98.40      118.15     14.25 o
  -3  -6   3      611.51      647.15     52.59 o
  -2  -6   3      490.19      596.30     29.71 o
  -1  -6   3      904.47     1082.88     36.12 o
   0  -6   3      778.26      849.18     31.86 o
   1  -6   3     1766.74     2019.25     59.39 o
   2  -6   3       32.41       36.96      9.11 o
   3  -6   3      354.66      382.31     19.97 o
   4  -6   3      470.31      457.41     30.11 o
   5  -6   3      674.02      665.56     48.43 o
   6  -6   3      206.57      200.21     22.29 o
   7  -6   3     1256.39     1217.63     17.31 o
   8  -6   3      594.13      569.90      9.32 o
   9  -6   3     1196.80     1228.03     14.12 o
  10  -6   3       57.80       65.48      3.69 o
  11  -6   3        9.15       11.73      2.08 o
  12  -6   3      247.45      257.24      6.87 o
  13  -6   3       35.47       36.11      2.62 o
  14  -6   3       12.01       10.91      2.86 o
 -14  -5   3       18.37       19.64      2.29 o
 -13  -5   3       69.76       71.80      5.03 o
 -12  -5   3       90.15       97.36      6.53 o
 -11  -5   3      241.50      216.82      6.70 o
 -10  -5   3      924.18      907.04     13.53 o
  -9  -5   3      474.59      465.99      7.70 o
  -8  -5   3      968.96     1039.47     11.92 o
  -7  -5   3     1389.93     1380.61     58.12 o
  -6  -5   3      953.94      936.01     45.45 o
  -5  -5   3      871.51      917.75     74.53 o
  -4  -5   3     1265.13     1247.76     42.67 o
  -3  -5   3      173.69      223.21     14.58 o
  -2  -5   3      172.10      198.71     10.66 o
  -1  -5   3      393.92      393.43     22.31 o
   0  -5   3     1801.57     1910.76     46.17 o
   1  -5   3     2723.26     2900.08     87.80 o
   2  -5   3      141.96      147.71     11.18 o
   3  -5   3      345.11      405.23     19.15 o
   4  -5   3     1703.90     1818.63     42.17 o
   5  -5   3      747.08      690.89     37.45 o
   6  -5   3      120.13       93.41     20.21 o
   7  -5   3      501.27      513.95     36.21 o
   8  -5   3      466.61      450.67      9.00 o
   9  -5   3       26.26       16.37      1.91 o
  10  -5   3      697.40      667.13     12.80 o
  11  -5   3       98.84       93.90      4.92 o
  12  -5   3       20.04       11.88      2.22 o
  13  -5   3       18.79       17.51      1.94 o
  14  -5   3       50.65       53.98      3.21 o
 -15  -4   3       65.82       69.56      4.26 o
 -14  -4   3      141.78      152.76      6.16 o
 -13  -4   3       13.61       16.07      2.30 o
 -12  -4   3       37.79       31.42      3.33 o
 -11  -4   3      160.30      151.69      4.74 o
 -10  -4   3      315.07      294.14      6.22 o
  -9  -4   3       33.20       35.84      2.19 o
  -8  -4   3      426.69      362.73     41.66 o
  -7  -4   3      811.57      810.80     42.85 o
  -6  -4   3       83.08       61.72     11.70 o
  -5  -4   3      580.26      630.21     33.61 o
  -4  -4   3      249.07      289.22     20.89 o
  -3  -4   3      323.23      323.17     13.23 o
  -2  -4   3     2632.75     2654.08     37.10 o
  -1  -4   3      964.65      948.15     20.68 o
   0  -4   3     3017.20     3023.34     85.36 o
   1  -4   3     1431.75     1405.56     41.68 o
   2  -4   3      493.70      473.83     18.53 o
   3  -4   3     3377.28     3759.03     54.54 o
   4  -4   3       60.18       68.59      8.06 o
   5  -4   3       98.17       88.34     12.85 o
   6  -4   3       30.32       27.33      8.02 o
   7  -4   3      747.88      803.22     42.86 o
   8  -4   3      325.06      324.29     16.83 o
   9  -4   3      434.20      428.11     10.20 o
  10  -4   3      254.99      255.07      7.24 o
  11  -4   3      372.99      363.81      9.42 o
  12  -4   3      216.12      212.97      8.00 o
  13  -4   3       23.63       22.06      2.35 o
  14  -4   3       60.15       67.72      2.93 o
 -15  -3   3      166.30      181.15      7.65 o
 -14  -3   3       74.82       76.10      3.70 o
 -13  -3   3       20.98       21.03      2.02 o
 -12  -3   3      149.10      149.20      5.05 o
 -11  -3   3      156.62      159.83      5.31 o
 -10  -3   3     1012.48      970.26     10.97 o
  -9  -3   3      530.05      549.85      8.08 o
  -8  -3   3      612.31      561.51     51.57 o
  -7  -3   3       14.39       -0.25      9.40 o
  -6  -3   3      194.23      173.02     18.40 o
  -5  -3   3      318.33      308.36     22.60 o
  -4  -3   3     1418.41     1496.28     44.72 o
  -3  -3   3      270.17      253.00     10.81 o
  -2  -3   3      187.62      173.42      9.14 o
  -1  -3   3     7660.31     7411.06    193.46 o
   0  -3   3     1114.66     1209.75     30.93 o
   1  -3   3     3460.95     3328.25     43.53 o
   2  -3   3     6678.89     6825.08     46.00 o
   3  -3   3     4348.96     4295.51     50.99 o
   4  -3   3      949.43      941.43     27.58 o
   5  -3   3     1695.88     1951.75     42.09 o
   6  -3   3      362.82      354.72     25.18 o
   7  -3   3      206.02      190.09     19.92 o
   8  -3   3      648.11      641.77     45.14 o
   9  -3   3     1765.14     1774.45     29.41 o
  10  -3   3      519.80      541.15     11.85 o
  11  -3   3       14.89       17.78      2.32 o
  12  -3   3       34.10       36.57      3.14 o
  13  -3   3      172.99      176.11      5.69 o
  14  -3   3       90.59       96.65      3.62 o
  15  -3   3      171.17      169.57     12.46 o
 -15  -2   3        8.05       10.76      1.58 o
 -14  -2   3      220.43      235.75      5.89 o
 -13  -2   3       53.80       49.93      2.98 o
 -12  -2   3      261.71      247.60      6.35 o
 -11  -2   3      345.29      340.97      7.68 o
 -10  -2   3      134.37      133.55      6.31 o
  -9  -2   3      681.79      732.60     26.32 o
  -8  -2   3       35.52       38.40     14.75 o
  -7  -2   3      278.48      280.73     34.04 o
  -6  -2   3      791.81      997.55     79.00 o
  -5  -2   3     4446.88     4600.79    236.64 o
  -4  -2   3     1136.02     1264.64     36.58 o
  -3  -2   3     6457.92     6200.39     94.34 o
  -2  -2   3       44.38       42.47      4.10 o
  -1  -2   3     6936.30     6383.94    106.71 o
   0  -2   3     1469.76     1360.51     21.42 o
   1  -2   3     5796.29     5699.17     54.20 o
   2  -2   3     2513.64     2385.36     30.07 o
   3  -2   3     6004.43     6105.64     69.83 o
   4  -2   3     2810.42     2768.03     55.17 o
   5  -2   3     1212.27     1376.19     27.98 o
   6  -2   3      123.70      118.92     10.92 o
   7  -2   3      695.84      736.58     36.84 o
   8  -2   3      180.98      164.21     25.30 o
   9  -2   3      975.27      993.07     15.76 o
  10  -2   3        6.68        8.77      1.50 o
  11  -2   3      288.17      268.21      7.86 o
  12  -2   3      261.65      272.47      7.04 o
  13  -2   3      121.56      129.67      5.04 o
  14  -2   3        5.70        3.47      0.91 o
  15  -2   3       43.64       46.28      5.38 o
 -15  -1   3       40.80       40.04      2.28 o
 -14  -1   3       54.36       43.75      3.33 o
 -13  -1   3       71.81       69.71      3.52 o
 -12  -1   3      410.50      398.48      8.02 o
 -11  -1   3       21.05       30.87      2.76 o
 -10  -1   3      379.19      407.21      9.69 o
  -9  -1   3        0.90        2.39      7.23 o
  -8  -1   3       43.33       19.27     11.62 o
  -7  -1   3      751.94      744.13     53.24 o
  -6  -1   3     1233.03     1539.51    202.43 o
  -5  -1   3     1323.22     1640.97    205.03 o
  -4  -1   3     1545.30     1477.62     22.84 o
  -3  -1   3     4346.68     4353.18     67.80 o
  -2  -1   3     1105.66     1177.81     20.03 o
  -1  -1   3     2623.33     2494.68     45.84 o
   0  -1   3      999.41      914.81     31.61 o
   1  -1   3     1060.39      981.91     13.79 o
   2  -1   3     2553.63     2506.33     28.92 o
   3  -1   3     1394.72     1396.36     25.05 o
   4  -1   3       52.03       63.42      4.92 o
   5  -1   3      454.23      486.65     19.00 o
   6  -1   3      156.51      184.81     12.68 o
   7  -1   3      256.88      293.92     17.48 o
   8  -1   3      763.23      854.93     55.50 o
   9  -1   3      102.76      107.71      5.86 o
  10  -1   3       18.89       21.56      2.09 o
  11  -1   3      528.50      527.51      8.63 o
  12  -1   3       95.99       98.87      3.91 o
  13  -1   3      132.51      131.18      4.45 o
  14  -1   3      109.06      104.27      4.69 o
  15  -1   3       90.83       86.29      5.03 o
 -15   0   3      210.03      197.62      7.28 o
 -14   0   3       16.34       20.70      2.87 o
 -13   0   3       13.50       17.01      2.38 o
 -12   0   3       24.32       26.26      2.90 o
 -11   0   3      523.06      547.54     11.47 o
 -10   0   3        5.83        3.20      0.97 o
  -9   0   3      647.58      666.68     56.70 o
  -8   0   3       78.78       66.14     16.78 o
  -7   0   3        3.67       14.68      9.91 o
  -6   0   3     1152.55     1225.90     63.73 o
  -5   0   3     1208.98     1316.70     52.35 o
  -4   0   3      200.54      169.70      7.59 o
  -3   0   3      611.71      612.84     14.65 o
  -2   0   3     1740.24     1523.70     26.28 o
  -1   0   3     1193.13     1213.14     57.96 o
   0   0   3      443.25      474.35     28.98 o
   1   0   3      567.54      589.09     12.31 o
   2   0   3      155.55      152.78      6.67 o
   3   0   3      116.41       81.46      5.27 o
   4   0   3       68.80       64.48      5.04 o
   5   0   3      207.43      146.11      8.45 o
   6   0   3      142.10      163.48     12.00 o
   7   0   3     1314.26     1321.07     44.41 o
   8   0   3     2666.70     2724.50     85.49 o
   9   0   3       92.71      102.65     14.51 o
  10   0   3      564.14      522.34     11.18 o
  11   0   3      373.74      396.56      8.88 o
  12   0   3       95.90       98.38      4.54 o
  13   0   3      160.32      165.68      5.84 o
  14   0   3      238.67      227.50      6.80 o
  15   0   3      105.58       93.32      5.44 o
 -15   1   3       39.99       32.08      2.13 o
 -14   1   3       54.03       49.72      3.57 o
 -13   1   3       70.38       66.27      3.86 o
 -12   1   3      410.70      410.00     11.20 o
 -11   1   3       22.35       25.59      2.82 o
 -10   1   3      379.19      397.42      9.77 o
  -9   1   3        1.23        3.84      5.94 o
  -8   1   3       42.45       32.86     10.98 o
  -7   1   3      751.89      748.27     49.69 o
  -6   1   3     1226.89     1317.50     50.95 o
  -5   1   3     1319.11     1512.20     62.34 o
  -4   1   3     1542.27     1462.73     19.79 o
  -3   1   3     4351.03     4275.87     36.83 o
  -2   1   3     1104.31     1118.97     21.94 o
  -1   1   3     2624.87     2371.23     64.79 o
   0   1   3      989.08      920.65     41.22 o
   1   1   3     1051.79      899.09     23.81 o
   2   1   3     2536.62     2433.33     27.54 o
   3   1   3     1394.20     1357.83     21.70 o
   4   1   3       51.18       51.24      4.61 o
   5   1   3      455.28      481.04     13.15 o
   6   1   3      158.26      182.09     10.27 o
   7   1   3      255.27      303.92     21.41 o
   8   1   3      768.31      848.57     44.63 o
   9   1   3      102.01      103.74      8.43 o
  10   1   3       19.18       19.26      2.50 o
  11   1   3      529.23      537.34     10.56 o
  12   1   3       97.01      102.68      5.11 o
  13   1   3      132.14      131.55      5.19 o
  14   1   3      107.43      103.79      3.83 o
  15   1   3       90.46       90.24      6.44 o
 -15   2   3        8.43        8.19      1.66 o
 -14   2   3      220.15      241.30      6.06 o
 -13   2   3       53.56       48.67      3.30 o
 -12   2   3      261.72      242.62      7.64 o
 -11   2   3      345.37      332.50      7.58 o
 -10   2   3      134.60      143.17      4.91 o
  -9   2   3      682.05      753.32     19.59 o
  -8   2   3       35.33       49.00     14.68 o
  -7   2   3      283.07      260.51     24.30 o
  -6   2   3      786.77      853.05     39.23 o
  -5   2   3     4467.44     4456.69     47.51 o
  -4   2   3     1139.03     1245.34     25.96 o
  -3   2   3     6464.95     6174.48     78.04 o
  -2   2   3       46.98       48.65      5.64 o
  -1   2   3     6915.22     6341.71     69.85 o
   0   2   3     1477.61     1369.05     50.40 o
   1   2   3     5814.21     5663.82     64.67 o
   2   2   3     2515.70     2323.69     38.38 o
   3   2   3     6009.61     5934.05     46.90 o
   4   2   3     2820.20     2717.38     46.59 o
   5   2   3     1215.81     1388.18     36.32 o
   6   2   3      124.06       98.52     11.15 o
   7   2   3      701.94      720.74     32.35 o
   8   2   3      183.08      196.32     18.25 o
   9   2   3      975.01      980.99     14.22 o
  10   2   3        6.30        8.76      1.68 o
  11   2   3      287.80      281.50      7.58 o
  12   2   3      259.90      288.87      7.32 o
  13   2   3      122.98      119.92      5.92 o
  14   2   3        5.75        4.86      1.52 o
  15   2   3       41.76       39.87      4.39 o
 -15   3   3      169.08      179.75      7.34 o
 -14   3   3       73.22       80.83      5.13 o
 -13   3   3       20.84       22.26      3.10 o
 -12   3   3      152.99      163.49      6.17 o
 -11   3   3      158.44      158.18      4.87 o
 -10   3   3     1017.28      960.29     11.43 o
  -9   3   3      527.97      541.51      8.18 o
  -8   3   3      611.49      651.20     39.66 o
  -7   3   3       13.50       -0.81      6.98 o
  -6   3   3      192.46      180.17     12.63 o
  -5   3   3      317.08      323.87     13.78 o
  -4   3   3     1414.78     1519.72     27.63 o
  -3   3   3      266.03      236.33      7.75 o
  -2   3   3      187.61      180.69      8.34 o
  -1   3   3     7669.44     7363.62     45.06 o
   0   3   3     1118.03     1180.44     22.48 o
   1   3   3     3453.82     3325.13     38.98 o
   2   3   3     6688.68     6708.74     58.13 o
   3   3   3     4337.14     4164.12     55.95 o
   4   3   3      946.04      934.15     27.07 o
   5   3   3     1691.71     1885.58     53.12 o
   6   3   3      360.31      392.92     25.79 o
   7   3   3      207.69      204.25     19.68 o
   8   3   3      650.87      606.28     52.48 o
   9   3   3     1754.00     1738.77     19.34 o
  10   3   3      519.33      540.42     11.94 o
  11   3   3       15.14       16.91      2.40 o
  12   3   3       33.45       33.73      4.03 o
  13   3   3      172.71      174.48      6.91 o
  14   3   3       90.80       97.19      5.18 o
  15   3   3      172.92      162.00      7.27 o
 -15   4   3       64.70       66.25      4.55 o
 -14   4   3      142.63      148.41      6.56 o
 -13   4   3       13.89       13.33      3.07 o
 -12   4   3       37.35       27.74      2.76 o
 -11   4   3      163.64      163.96      4.66 o
 -10   4   3      312.26      291.98      6.12 o
  -9   4   3       31.65       35.86      2.19 o
  -8   4   3      425.33      385.72     49.29 o
  -7   4   3      814.34      827.05     34.50 o
  -6   4   3       82.97       59.98      7.64 o
  -5   4   3      576.34      615.04     19.80 o
  -4   4   3      249.22      294.82     12.96 o
  -3   4   3      320.92      339.10     13.13 o
  -2   4   3     2642.99     2687.43     34.31 o
  -1   4   3      961.14      973.72     18.11 o
   0   4   3     2998.48     3159.20     40.47 o
   1   4   3     1433.58     1416.32     27.95 o
   2   4   3      495.99      477.52     17.06 o
   3   4   3     3357.13     3638.72     50.25 o
   4   4   3       57.66       55.23      9.32 o
   5   4   3       98.27      108.43     14.24 o
   6   4   3       31.44       45.83     10.56 o
   7   4   3      743.41      768.68     40.47 o
   8   4   3      324.19      319.58     10.92 o
   9   4   3      436.52      411.82      8.33 o
  10   4   3      251.30      242.71      7.70 o
  11   4   3      368.85      343.45     11.03 o
  12   4   3      214.09      219.44      7.03 o
  13   4   3       23.61       19.80      2.61 o
  14   4   3       60.54       60.18      4.43 o
 -14   5   3       18.75       17.36      2.31 o
 -13   5   3       69.20       66.74      5.35 o
 -12   5   3       89.09       96.12      3.75 o
 -11   5   3      244.55      231.49      6.74 o
 -10   5   3      921.69      870.58     12.73 o
  -9   5   3      476.50      455.31     11.18 o
  -8   5   3      967.84     1028.51     17.77 o
  -7   5   3     1381.04     1408.42     58.13 o
  -6   5   3      960.03     1021.02     38.73 o
  -5   5   3      872.96      961.09     28.59 o
  -4   5   3     1266.55     1317.38     58.05 o
  -3   5   3      173.41      235.20     11.77 o
  -2   5   3      170.68      195.83     10.10 o
  -1   5   3      397.81      382.88     15.31 o
   0   5   3     1799.11     1917.48     34.49 o
   1   5   3     2724.61     2858.66     43.45 o
   2   5   3      137.87      141.29     16.32 o
   3   5   3      345.96      385.54     17.35 o
   4   5   3     1701.68     1750.57     43.01 o
   5   5   3      742.61      710.08     37.78 o
   6   5   3      123.18      118.39     16.86 o
   7   5   3      501.01      533.58     42.79 o
   8   5   3      472.79      457.88      9.37 o
   9   5   3       25.47       21.11      2.18 o
  10   5   3      698.66      665.31     11.70 o
  11   5   3       97.38       96.67      6.32 o
  12   5   3       20.23       17.80      2.37 o
  13   5   3       19.20       17.78      2.73 o
  14   5   3       50.95       48.98      3.46 o
 -14   6   3       34.14       39.70      2.90 o
 -13   6   3       17.09       18.96      2.13 o
 -12   6   3        5.57        6.60      1.38 o
 -11   6   3      150.88      147.18      5.35 o
 -10   6   3      368.17      355.24      8.20 o
  -9   6   3      168.25      148.54      6.57 o
  -8   6   3      359.54      379.01     11.33 o
  -7   6   3      213.60      223.04     10.49 o
  -6   6   3      462.08      490.38     28.31 o
  -5   6   3      834.91      886.36     35.58 o
  -4   6   3       97.61      127.23     11.81 o
  -3   6   3      607.89      649.22     25.36 o
  -2   6   3      487.74      584.11     20.53 o
  -1   6   3      903.31     1059.37     27.52 o
   0   6   3      775.87      842.91     24.89 o
   1   6   3     1770.00     1961.24     49.31 o
   2   6   3       32.63       25.83      5.22 o
   3   6   3      353.79      378.80     18.74 o
   4   6   3      476.38      464.97     21.62 o
   5   6   3      676.71      614.78     30.72 o
   6   6   3      208.78      204.81     19.06 o
   7   6   3     1259.87     1230.18     15.98 o
   8   6   3      591.42      573.11     10.74 o
   9   6   3     1196.31     1207.31     14.65 o
  10   6   3       59.24       65.47      3.92 o
  11   6   3        9.15       10.27      2.29 o
  12   6   3      246.93      251.65      6.98 o
  13   6   3       35.95       34.66      3.53 o
  14   6   3       12.31        9.53      1.34 o
 -13   7   3       78.80       67.63      3.78 o
 -12   7   3       90.05       90.05      3.27 o
 -11   7   3      229.72      247.19      6.57 o
 -10   7   3      441.99      445.57      8.99 o
  -9   7   3      276.16      274.81      8.77 o
  -8   7   3     1127.32     1154.85     24.07 o
  -7   7   3       77.19       78.15      7.28 o
  -6   7   3      396.05      353.48     18.21 o
  -5   7   3      220.15      207.58     25.83 o
  -4   7   3      746.17      754.28     67.45 o
  -3   7   3      214.98      176.79     19.77 o
  -2   7   3      137.28      161.89     15.75 o
  -1   7   3      199.69      190.59     15.80 o
   0   7   3       81.61       93.27      9.50 o
   1   7   3      426.22      387.01     18.75 o
   2   7   3     1535.78     1450.13     37.56 o
   3   7   3      292.96      278.92     17.32 o
   4   7   3      117.83      111.06     13.27 o
   5   7   3       26.65       35.39     10.57 o
   6   7   3      555.67      526.72     12.80 o
   7   7   3      287.45      258.82      7.01 o
   8   7   3      892.02      845.59     13.30 o
   9   7   3       84.00       99.49      4.34 o
  10   7   3      141.31      151.98      5.62 o
  11   7   3       17.06       19.43      4.63 o
  12   7   3       58.42       67.87      3.50 o
  13   7   3       83.72       88.17      7.80 o
 -13   8   3      165.46      171.35      7.87 o
 -12   8   3       70.85       67.38      3.35 o
 -11   8   3      161.84      177.86      5.18 o
 -10   8   3       63.81       68.91      3.57 o
  -9   8   3      349.44      347.06      9.44 o
  -8   8   3        5.99        5.62      2.59 o
  -7   8   3       73.67       70.56      5.35 o
  -6   8   3      662.69      646.27     25.27 o
  -5   8   3      118.48      112.67     15.26 o
  -4   8   3        5.46       -0.96      7.14 o
  -3   8   3       19.27       22.73      9.57 o
  -2   8   3     1259.10     1260.75     53.53 o
  -1   8   3      881.26      877.22     36.23 o
   0   8   3      168.71      175.15     16.61 o
   1   8   3      160.48      164.83     20.91 o
   2   8   3     1952.35     1980.64     57.92 o
   3   8   3      568.35      554.82     31.58 o
   4   8   3     3206.57     3168.01     93.33 o
   5   8   3      133.51       97.80      8.77 o
   6   8   3     1967.77     1847.04     25.49 o
   7   8   3      139.92      131.91      5.92 o
   8   8   3      217.40      196.58      6.34 o
   9   8   3       28.29       30.78      2.82 o
  10   8   3      376.79      402.47      9.60 o
  11   8   3      107.15      107.01      4.70 o
  12   8   3       56.44       50.89      2.65 o
  13   8   3        4.56        4.57      1.40 o
 -12   9   3      122.06      130.27      4.37 o
 -11   9   3       89.01       87.67      3.02 o
 -10   9   3      287.74      294.04      6.75 o
  -9   9   3        0.72        2.97      1.81 o
  -8   9   3      392.62      400.70     12.55 o
  -7   9   3       78.09       75.30      7.33 o
  -6   9   3      685.70      602.44     27.05 o
  -4   9   3      508.19      558.84     66.41 o
  -3   9   3       26.91        1.29     10.86 o
  -2   9   3      785.24      780.07    149.65 o
  -1   9   3      228.20      227.55     19.68 o
   0   9   3       99.35      109.21     14.23 o
   1   9   3      299.15      296.59     23.87 o
   2   9   3      551.31      581.42     45.43 o
   3   9   3     1574.50     1584.27    137.65 o
   4   9   3     1244.34     1255.12     61.27 o
   5   9   3      232.24      216.94     16.08 o
   6   9   3     1346.01     1245.01     23.23 o
   7   9   3      245.37      223.61      7.34 o
   8   9   3      283.78      264.37      7.82 o
   9   9   3      132.06      144.74      6.42 o
  10   9   3        3.57        7.59      2.34 o
  11   9   3        8.56        2.79      1.58 o
  12   9   3       64.05       71.44      8.24 o
 -11  10   3        7.23        8.21      0.97 o
 -10  10   3       24.07       25.58      2.28 o
  -9  10   3      150.15      154.23      5.14 o
  -8  10   3      103.89      118.17      5.94 o
  -7  10   3       22.39       16.88      4.31 o
  -6  10   3      909.98      887.03     32.20 o
   0  10   3      285.60      229.80     38.38 o
   5  10   3      162.34      173.35     14.17 o
   6  10   3       32.18       29.92      3.83 o
   7  10   3       39.32       32.02      3.88 o
   8  10   3       95.46       97.76      5.12 o
   9  10   3      124.87      125.12      4.94 o
  10  10   3      141.10      151.40      6.10 o
  11  10   3       76.26       74.00      3.92 o
 -10  11   3       10.68        9.55      1.14 o
  -9  11   3       48.37       50.04      2.81 o
  -8  11   3      404.51      401.86      8.13 o
  -7  11   3      193.53      191.62      7.95 o
  -6  11   3      135.78      133.03      8.57 o
   5  11   3       59.22       47.85      8.54 o
   6  11   3      129.97      126.44      8.29 o
   7  11   3       10.09       10.38      2.74 o
   8  11   3        6.23        5.52      1.84 o
   9  11   3       17.61       17.53      2.44 o
  10  11   3      289.98      311.72      7.64 o
  -9  12   3       26.15       25.00      1.54 o
  -8  12   3      164.68      170.05      4.73 o
  -7  12   3      106.99      108.68      4.52 o
  -6  12   3       48.97       41.79      6.73 o
  -5  12   3      314.42      320.80     18.36 o
   6  12   3       60.22       70.31      5.51 o
   7  12   3       45.99       56.45      4.54 o
   8  12   3      234.12      213.17     11.13 o
   9  12   3       92.11       93.70      3.58 o
  -7  13   3       74.61       66.92      3.28 o
  -6  13   3       41.69       33.75      2.61 o
  -5  13   3       74.37       70.00      4.15 o
   5  13   3        6.17        4.36      2.71 o
   6  13   3       92.26       92.02      5.49 o
   7  13   3       40.99       37.74      3.03 o
  -5  14   3       83.00       84.79      7.63 o
   5  14   3      192.64      166.21     10.35 o
  -5 -14   4      246.91      212.55     41.79 o
  -4 -14   4      612.93      647.21     14.52 o
  -3 -14   4      306.78      304.68     12.21 o
  -2 -14   4      190.70      197.55      6.63 o
  -1 -14   4      110.85      112.57      7.12 o
   0 -14   4      345.80      342.52      8.74 o
   1 -14   4       95.71       89.90      4.49 o
   2 -14   4      168.33      177.61     10.81 o
   3 -14   4      166.51      177.30      6.51 o
   4 -14   4      152.96      165.82      7.71 o
  -7 -13   4       32.26       36.66      2.91 o
  -6 -13   4      146.17      142.68      7.98 o
  -5 -13   4       84.41       86.03      4.09 o
  -4 -13   4       13.40       13.76      2.07 o
  -3 -13   4      183.99      198.43      8.43 o
  -2 -13   4        8.81        7.29      2.69 o
  -1 -13   4      129.44      124.43      5.63 o
   0 -13   4       36.60       35.46      2.83 o
   1 -13   4        3.58        6.95      2.41 o
   2 -13   4      262.50      250.45      7.81 o
   3 -13   4      231.49      227.15      6.46 o
   4 -13   4      173.26      166.96      5.99 o
   5 -13   4       12.08        7.36      1.60 o
   6 -13   4       50.12       43.44      3.36 o
   7 -13   4       12.84       14.15      2.42 o
  -9 -12   4      216.51      219.45      8.40 o
  -8 -12   4       90.50       91.88      3.51 o
  -7 -12   4      356.07      372.78      7.95 o
  -6 -12   4       47.20       49.15      3.03 o
  -5 -12   4       25.77       22.83      2.39 o
  -4 -12   4        2.26        3.85      2.09 o
  -3 -12   4      201.16      193.75      6.64 o
  -2 -12   4       64.65       73.11      5.05 o
  -1 -12   4      145.71      156.92      6.38 o
   0 -12   4      152.70      180.61      6.74 o
   1 -12   4      162.76      168.94      7.48 o
   2 -12   4      204.35      194.59      6.59 o
   3 -12   4      330.14      344.23      8.59 o
   4 -12   4       67.55       57.59      3.64 o
   5 -12   4       70.09       66.66      3.03 o
   6 -12   4      347.46      396.83      8.86 o
   7 -12   4      296.00      270.50      7.27 o
   8 -12   4       19.33       18.30      2.07 o
 -10 -11   4       61.08       55.61      4.88 o
  -9 -11   4        3.58        5.66      1.22 o
  -8 -11   4       57.65       58.19      3.14 o
  -7 -11   4       90.10       82.70      4.11 o
  -6 -11   4       37.90       44.55      3.39 o
  -5 -11   4       30.89       22.83      4.09 o
  -4 -11   4      121.61      139.12      6.06 o
  -3 -11   4      511.15      518.80     11.56 o
  -2 -11   4       98.05       90.44      4.52 o
  -1 -11   4      596.43      569.77     12.47 o
   0 -11   4      295.59      281.76      8.77 o
   1 -11   4      378.14      362.60     13.48 o
   2 -11   4      195.27      192.88      8.42 o
   3 -11   4        3.90        3.02      1.35 o
   4 -11   4       80.77       81.61      4.49 o
   5 -11   4      248.52      244.55      6.32 o
   6 -11   4       42.86       46.31      2.84 o
   7 -11   4       49.39       44.04      2.62 o
   8 -11   4       24.93       24.03      1.74 o
   9 -11   4       38.96       33.71      2.16 o
  10 -11   4      124.33      118.05      6.27 o
 -11 -10   4        2.54        3.15      1.86 o
 -10 -10   4      129.77      117.15      3.63 o
  -9 -10   4      153.43      163.40      6.68 o
  -8 -10   4      274.20      294.80      7.57 o
  -7 -10   4      524.82      544.21     15.49 o
  -6 -10   4       82.40      101.23      7.45 o
  -5 -10   4      365.87      427.24     18.54 o
  -4 -10   4      410.10      416.01     12.87 o
  -3 -10   4     1155.77     1135.94     15.73 o
  -2 -10   4      176.25      186.51      6.41 o
  -1 -10   4      148.36      143.55      6.44 o
   0 -10   4      394.59      375.54     12.26 o
   1 -10   4      412.40      451.13     13.34 o
   2 -10   4       52.13       52.42      4.94 o
   3 -10   4       52.80       45.69      3.60 o
   4 -10   4       82.34       82.75      4.05 o
   5 -10   4      158.71      137.43      5.63 o
   6 -10   4      148.69      131.11      5.45 o
   7 -10   4        1.05        0.48      1.52 o
   8 -10   4      115.29      116.43      5.90 o
   9 -10   4       58.43       58.45      3.49 o
  10 -10   4      105.38       99.80      3.86 o
  11 -10   4       28.04       30.06      4.19 o
 -12  -9   4       57.01       48.67      4.21 o
 -11  -9   4      144.76      127.66     23.12 o
 -10  -9   4       69.84       75.60      3.45 o
  -9  -9   4       48.96       51.46      2.97 o
  -8  -9   4      236.54      227.37      6.88 o
  -7  -9   4       39.80       40.43      3.22 o
  -6  -9   4       12.50        6.73      3.04 o
  -5  -9   4      606.22      668.36     15.08 o
  -4  -9   4      369.77      400.57     12.69 o
  -3  -9   4      192.95      196.62      7.21 o
  -2  -9   4      250.10      255.70      8.06 o
  -1  -9   4       95.84      107.78      6.80 o
   0  -9   4      156.39      195.71      8.59 o
   1  -9   4       18.72       20.96      3.00 o
   2  -9   4      875.44      957.02     24.78 o
   3  -9   4     1068.83     1009.91     35.43 o
   4  -9   4      936.46      835.23     23.96 o
   5  -9   4      227.33      223.73      8.73 o
   6  -9   4       22.87       24.09      3.08 o
   7  -9   4       13.33       11.51      1.94 o
   8  -9   4       42.06       46.19      3.22 o
   9  -9   4       33.85       37.16      3.14 o
  10  -9   4       22.37       17.68      2.55 o
  11  -9   4       27.78       27.00      2.54 o
  12  -9   4       62.35       64.23      2.73 o
 -12  -8   4      176.29      194.46      9.22 o
 -11  -8   4      115.33      120.52      6.15 o
 -10  -8   4       90.41       87.63      5.38 o
  -9  -8   4      379.84      385.26      7.37 o
  -8  -8   4       66.35       64.76      3.61 o
  -7  -8   4      245.21      275.96      9.66 o
  -6  -8   4      357.37      374.99      8.43 o
  -5  -8   4      763.16      799.82     18.22 o
  -4  -8   4      335.42      361.21      8.42 o
  -3  -8   4       18.34       31.13     10.14 o
  -2  -8   4      466.03      511.84     57.34 o
  -1  -8   4      875.30      867.11     52.32 o
   0  -8   4      581.79      509.20     36.81 o
   1  -8   4      413.69      387.18     32.53 o
   2  -8   4      314.38      369.61     32.06 o
   3  -8   4     1138.37     1133.88     93.46 o
   4  -8   4       75.57       73.52      6.08 o
   5  -8   4      457.58      431.01     10.27 o
   6  -8   4       82.80       79.07      3.97 o
   7  -8   4       99.87       94.56      4.36 o
   8  -8   4      456.59      448.89      9.07 o
   9  -8   4       10.67        8.12      2.06 o
  10  -8   4       21.07       23.53      2.67 o
  11  -8   4       19.98       20.32      2.19 o
  12  -8   4      103.72      107.39      4.53 o
 -13  -7   4      122.91      102.96     19.16 o
 -12  -7   4      178.22      172.51     37.27 o
 -11  -7   4      184.05      186.53      6.13 o
 -10  -7   4       32.52       27.82      2.83 o
  -9  -7   4      418.51      399.42      7.78 o
  -8  -7   4      446.54      435.58      8.46 o
  -7  -7   4     1338.34     1373.30     14.23 o
  -6  -7   4      637.83      636.86     11.60 o
  -5  -7   4      794.67      887.43     79.11 o
  -4  -7   4      223.09      204.52     37.07 o
  -3  -7   4       98.01      107.00     17.53 o
  -2  -7   4      218.88      195.53     30.26 o
  -1  -7   4       19.77       13.54      4.74 o
   0  -7   4      210.70      210.10     21.96 o
   1  -7   4       61.07       70.06     13.64 o
   2  -7   4      775.94      776.90     43.30 o
   3  -7   4       44.35       37.25     11.36 o
   4  -7   4     1180.85     1274.02     95.77 o
   5  -7   4      277.34      300.24     10.52 o
   6  -7   4      112.34      117.43      4.56 o
   7  -7   4       31.76       25.27      2.30 o
   8  -7   4     1148.60     1134.31     13.53 o
   9  -7   4      296.61      321.07      7.90 o
  10  -7   4      192.44      187.49      9.84 o
  11  -7   4      137.87      137.00      5.69 o
  12  -7   4       40.64       47.25      3.55 o
  13  -7   4       52.43       55.84      2.33 o
 -14  -6   4       33.21       34.70      3.26 o
 -13  -6   4      109.97      107.94     10.71 o
 -12  -6   4      259.78      224.84     19.80 o
 -11  -6   4      137.20      131.48      8.45 o
 -10  -6   4       34.39       28.98      2.76 o
  -9  -6   4      893.58      887.98     12.43 o
  -8  -6   4       79.85       73.87      3.14 o
  -7  -6   4      101.64      101.44      3.47 o
  -6  -6   4      135.14      150.93     19.35 o
  -5  -6   4      742.54      781.40     69.87 o
  -4  -6   4      491.31      557.39     37.77 o
  -3  -6   4       22.86       39.72     11.28 o
  -2  -6   4       28.44       33.23      7.18 o
  -1  -6   4       38.03       38.41      8.02 o
   0  -6   4     1182.97     1208.89     48.46 o
   1  -6   4     2194.38     2177.33     65.86 o
   2  -6   4      450.19      470.66     31.28 o
   3  -6   4      118.09      110.36     15.46 o
   4  -6   4     1700.27     1592.80     57.15 o
   5  -6   4      196.77       84.54     81.31 o
   6  -6   4      139.46      125.55     18.29 o
   7  -6   4      183.83      187.56      5.30 o
   8  -6   4       70.63       71.68      3.55 o
   9  -6   4      677.41      638.22     11.38 o
  10  -6   4       42.99       44.71      3.14 o
  11  -6   4        3.92        3.71      2.07 o
  12  -6   4      225.69      224.66      6.94 o
  13  -6   4       65.32       66.39      3.08 o
 -14  -5   4      116.24      120.78      4.69 o
 -13  -5   4      265.37      270.72     16.83 o
 -12  -5   4       53.97       53.30      4.53 o
 -11  -5   4       60.02       64.09      3.78 o
 -10  -5   4      920.63      892.28     14.16 o
  -9  -5   4      222.70      211.34      5.61 o
  -8  -5   4      632.25      629.07      9.35 o
  -7  -5   4       91.19       85.42     15.96 o
  -6  -5   4      119.58       93.58     15.37 o
  -5  -5   4      537.76      565.21     33.83 o
  -4  -5   4      297.84      318.39     19.72 o
  -3  -5   4      530.18      603.75     24.95 o
  -2  -5   4       56.49       65.40      8.62 o
  -1  -5   4      957.44     1063.36     34.69 o
   0  -5   4      756.25      749.10     35.19 o
   1  -5   4       59.07       45.64      9.20 o
   2  -5   4      319.64      283.25     22.65 o
   3  -5   4     1406.12     1396.38     38.35 o
   4  -5   4      873.25      957.00     41.60 o
   5  -5   4      919.75      953.80     44.58 o
   6  -5   4       67.88       52.88     11.98 o
   7  -5   4      173.64      166.01      6.72 o
   8  -5   4       80.13       67.06      4.42 o
   9  -5   4      221.71      233.98      6.36 o
  10  -5   4      139.19      134.14      5.23 o
  11  -5   4       39.98       44.18      4.28 o
  12  -5   4      218.94      216.25      8.78 o
  13  -5   4      178.26      174.04      4.27 o
  14  -5   4      200.54      180.91      9.94 o
 -14  -4   4       83.59       82.24      4.37 o
 -13  -4   4      222.16      240.91      9.08 o
 -12  -4   4      236.97      244.42      7.37 o
 -11  -4   4       29.74       29.68      2.27 o
 -10  -4   4      334.46      323.62      6.50 o
  -9  -4   4      442.87      453.26      8.79 o
  -8  -4   4      381.31      404.67      8.40 o
  -7  -4   4      276.23      278.92     26.09 o
  -6  -4   4       49.39       43.53     11.29 o
  -5  -4   4      690.88      666.56     35.22 o
  -4  -4   4     1012.10     1068.72     34.22 o
  -3  -4   4      929.22      960.08     24.73 o
  -2  -4   4     1033.74     1116.82     30.51 o
  -1  -4   4     6166.02     6655.40     79.44 o
   0  -4   4     1687.98     1615.19     44.66 o
   1  -4   4       18.94       14.94      5.37 o
   2  -4   4     1663.63     1787.93     39.06 o
   3  -4   4     1238.26     1317.50     35.13 o
   4  -4   4      391.61      350.63     19.13 o
   5  -4   4     1961.91     1913.59     59.60 o
   6  -4   4      190.75      178.23     19.58 o
   7  -4   4      457.42      488.31     34.15 o
   8  -4   4      346.43      320.85      6.99 o
   9  -4   4      521.72      525.56      9.42 o
  10  -4   4      527.54      523.72     11.92 o
  11  -4   4      111.97      101.42      5.09 o
  12  -4   4       73.22       67.75      3.54 o
  13  -4   4       16.33       14.47      1.50 o
  14  -4   4      370.87      391.06      8.86 o
 -15  -3   4      111.93      113.14      4.08 o
 -14  -3   4        0.66        1.37      1.33 o
 -13  -3   4      233.61      231.64      6.60 o
 -12  -3   4      227.85      246.43      6.10 o
 -11  -3   4      424.22      459.47      7.41 o
 -10  -3   4     1630.45     1592.00     14.30 o
  -9  -3   4       95.35      113.06      4.93 o
  -8  -3   4      286.13      244.46     35.06 o
  -7  -3   4      249.31      239.50     23.67 o
  -6  -3   4      591.92      608.42     63.43 o
  -5  -3   4     1065.71     1216.16     61.20 o
  -4  -3   4     1052.29     1135.52     33.49 o
  -3  -3   4      416.21      414.61     15.45 o
  -2  -3   4      641.99      680.08     22.80 o
  -1  -3   4      397.41      381.64     13.19 o
   0  -3   4      907.52      996.76     21.63 o
   1  -3   4     3419.10     3402.46     36.71 o
   2  -3   4     2528.60     2587.17     30.30 o
   3  -3   4      824.86      871.08     36.86 o
   4  -3   4     2454.79     2472.68     37.84 o
   5  -3   4     7996.46     8488.76    122.35 o
   6  -3   4      106.25      118.04     15.13 o
   7  -3   4      889.00      837.51     43.05 o
   8  -3   4      143.29      131.65     17.80 o
   9  -3   4        5.61        2.63      1.18 o
  10  -3   4      139.10      128.12      5.23 o
  11  -3   4     1182.32     1244.05     15.53 o
  12  -3   4      294.20      293.35      8.06 o
  13  -3   4      139.28      128.44      4.32 o
  14  -3   4       30.63       24.90      1.86 o
 -15  -2   4       16.48       15.41      2.53 o
 -14  -2   4       38.68       39.06      2.34 o
 -13  -2   4        5.68        8.88      1.55 o
 -12  -2   4      312.25      311.35      6.99 o
 -11  -2   4      430.71      383.51      7.09 o
 -10  -2   4      251.32      246.21      6.56 o
  -9  -2   4      120.76      126.32      4.92 o
  -8  -2   4      527.90      425.99     46.28 o
  -7  -2   4      291.41      274.83     34.97 o
  -6  -2   4     1331.04     1188.10     66.81 o
  -5  -2   4      611.98      670.14     30.22 o
  -4  -2   4      190.87      176.14     11.69 o
  -3  -2   4     1064.80     1180.34     25.58 o
  -2  -2   4      286.96      241.67     12.15 o
  -1  -2   4       88.95       84.68      6.22 o
   0  -2   4     2125.46     2134.24     31.22 o
   1  -2   4     2956.88     2818.85     32.44 o
   2  -2   4      825.87      910.25     12.54 o
   3  -2   4     2375.34     2744.27     25.73 o
   4  -2   4     2565.56     2807.87     38.07 o
   5  -2   4       39.12       51.44      5.83 o
   6  -2   4      516.18      539.97     24.73 o
   7  -2   4      508.77      546.32     39.55 o
   8  -2   4       92.86       74.19     18.25 o
   9  -2   4      450.73      450.17     11.31 o
  10  -2   4      281.73      279.47      6.89 o
  11  -2   4      177.75      181.13      6.11 o
  12  -2   4      447.50      460.97      9.05 o
  13  -2   4       19.84       19.90      2.15 o
  14  -2   4       26.97       25.07      1.66 o
  15  -2   4       87.94       93.66      5.41 o
 -15  -1   4        4.11        4.94      1.19 o
 -14  -1   4       33.30       34.52      2.41 o
 -13  -1   4      182.04      181.43      4.92 o
 -12  -1   4       50.31       55.73      3.18 o
 -11  -1   4        9.42       10.64      2.09 o
 -10  -1   4     2619.69     2551.40     30.19 o
  -9  -1   4      473.12      492.77      9.39 o
  -8  -1   4       24.78       35.37     17.29 o
  -7  -1   4     2113.62     2048.26     93.39 o
  -6  -1   4      115.48      117.47     22.13 o
  -5  -1   4     4137.55     4411.29    121.04 o
  -4  -1   4     3364.42     3346.35     40.62 o
  -3  -1   4     3411.65     3552.86     34.41 o
  -2  -1   4     1693.38     1677.97     27.19 o
  -1  -1   4     2811.05     2594.89     54.70 o
   0  -1   4     1415.94     1281.33     29.33 o
   1  -1   4     3645.57     3495.92     50.99 o
   2  -1   4      317.96      357.80      9.69 o
   3  -1   4      854.30      854.69     18.67 o
   4  -1   4      432.35      442.90     13.58 o
   5  -1   4       22.40       15.20      4.17 o
   6  -1   4     1632.51     1819.66     41.26 o
   7  -1   4      211.91      202.11     14.91 o
   8  -1   4      102.52       79.09     16.92 o
   9  -1   4       72.40       70.51      3.64 o
  10  -1   4       72.06       66.67      3.21 o
  11  -1   4      270.59      282.53      7.57 o
  12  -1   4      236.17      251.37      6.74 o
  13  -1   4      348.12      373.76      7.28 o
  14  -1   4       33.61       32.12      2.24 o
  15  -1   4       16.87       18.20      2.64 o
 -15   0   4       22.95       25.63      2.16 o
 -14   0   4        4.84        4.80      1.26 o
 -13   0   4        2.39        1.11      1.28 o
 -12   0   4        4.88        9.12      2.17 o
 -11   0   4      191.45      160.18      6.32 o
 -10   0   4      238.09      201.59      7.04 o
  -9   0   4      122.37      121.68      5.14 o
  -8   0   4      299.01      343.02     40.51 o
  -7   0   4       66.83       59.80     15.85 o
  -6   0   4      912.83      928.98     39.12 o
  -5   0   4       11.68       15.51      3.16 o
  -4   0   4     3840.71     3945.77     78.34 o
  -3   0   4      108.10      113.14      7.42 o
  -2   0   4      106.85      123.69      7.65 o
  -1   0   4       21.45       11.32      3.58 o
   0   0   4       79.49       87.78     14.22 o
   1   0   4       67.41       52.73      4.57 o
   2   0   4      979.71      948.36     17.59 o
   3   0   4      137.86      122.89      7.12 o
   4   0   4      359.14      343.03     12.42 o
   5   0   4     1271.19     1354.17     23.91 o
   6   0   4      123.06      164.34     12.46 o
   7   0   4        0.73       -3.22      3.88 o
   8   0   4     1261.02     1363.06     48.88 o
   9   0   4      113.64      105.17      4.99 o
  10   0   4      948.50      951.37     15.57 o
  11   0   4     2060.39     1975.81     21.25 o
  12   0   4      701.05      755.39     16.31 o
  13   0   4       14.89       22.75      2.36 o
  14   0   4       11.17        8.77      1.47 o
  15   0   4      161.38      166.70      7.27 o
 -15   1   4        4.29        2.51      0.77 o
 -14   1   4       34.52       38.64      3.09 o
 -13   1   4      179.98      181.41      6.13 o
 -12   1   4       49.34       53.80      3.78 o
 -11   1   4        9.84       10.87      2.05 o
 -10   1   4     2622.46     2504.07     34.05 o
  -9   1   4      472.02      507.26     10.46 o
  -8   1   4       24.70       -8.60      9.22 o
  -7   1   4     2118.78     2142.91     66.55 o
  -6   1   4      120.25      167.05     14.24 o
  -5   1   4     4140.41     4379.67     53.87 o
  -4   1   4     3371.29     3478.56     39.48 o
  -3   1   4     3413.99     3465.69     39.15 o
  -2   1   4     1686.31     1628.15     30.79 o
  -1   1   4     2819.40     2568.25     50.70 o
   0   1   4     1417.30     1304.26     55.85 o
   1   1   4     3639.34     3443.22     37.94 o
   2   1   4      318.96      355.95     12.48 o
   3   1   4      844.27      861.73     19.10 o
   4   1   4      429.44      420.67     14.17 o
   5   1   4       22.00        9.74      3.17 o
   6   1   4     1644.50     1891.04     52.18 o
   7   1   4      212.37      230.10     18.89 o
   8   1   4      104.82       98.62     13.45 o
   9   1   4       73.00       66.60      3.22 o
  10   1   4       70.04       67.77      3.49 o
  11   1   4      269.02      280.79      7.60 o
  12   1   4      237.09      250.62      7.69 o
  13   1   4      347.78      360.29      8.21 o
  14   1   4       33.42       36.89      2.47 o
  15   1   4       17.40       20.29      2.64 o
 -15   2   4       16.52       16.42      1.82 o
 -14   2   4       38.67       42.44      3.08 o
 -13   2   4        5.74        9.40      1.60 o
 -12   2   4      312.78      323.00      8.72 o
 -11   2   4      431.08      396.31     10.09 o
 -10   2   4      252.63      232.96      6.97 o
  -9   2   4      118.93      125.53      4.58 o
  -8   2   4      521.14      470.03     34.30 o
  -7   2   4      289.61      275.67     24.89 o
  -6   2   4     1330.09     1274.59     39.50 o
  -5   2   4      608.46      720.64     20.83 o
  -4   2   4      193.16      203.54     13.00 o
  -3   2   4     1076.71     1130.95     22.37 o
  -2   2   4      284.65      258.44     13.61 o
  -1   2   4       91.82      113.57     11.89 o
   0   2   4     2121.81     2261.44     54.14 o
   1   2   4     2944.70     2866.68     42.36 o
   2   2   4      833.99      924.58     21.62 o
   3   2   4     2377.36     2640.16     31.37 o
   4   2   4     2558.21     2685.11     54.32 o
   5   2   4       40.45       64.46     13.81 o
   6   2   4      512.79      552.85     22.19 o
   7   2   4      504.89      529.24     28.18 o
   8   2   4       91.84      108.12     21.53 o
   9   2   4      455.42      417.28     10.04 o
  10   2   4      282.81      276.37      6.79 o
  11   2   4      177.07      189.93      5.57 o
  12   2   4      445.34      446.13     11.03 o
  13   2   4       19.71       20.56      2.70 o
  14   2   4       26.72       25.25      2.92 o
  15   2   4       86.76       81.26      4.97 o
 -15   3   4      109.38      104.41      6.85 o
 -14   3   4        0.66        2.73      1.10 o
 -13   3   4      232.91      238.78      7.34 o
 -12   3   4      226.23      239.28      7.43 o
 -11   3   4      430.70      481.13      9.06 o
 -10   3   4     1641.54     1615.76     14.61 o
  -9   3   4       93.86      106.52      3.58 o
  -8   3   4      286.65      219.29     24.30 o
  -7   3   4      247.40      252.16     24.88 o
  -6   3   4      588.97      620.20     24.66 o
  -5   3   4     1069.40     1154.46     30.48 o
  -4   3   4     1053.44     1201.88     32.40 o
  -3   3   4      422.14      374.51     13.22 o
  -2   3   4      647.84      660.73     22.51 o
  -1   3   4      401.21      388.39     17.15 o
   0   3   4      905.73      976.20     22.60 o
   1   3   4     3417.40     3374.53     59.83 o
   2   3   4     2532.72     2536.03     38.89 o
   3   3   4      820.64      818.55     23.27 o
   4   3   4     2465.46     2462.59     59.70 o
   5   3   4     7969.78     7968.99    173.38 o
   6   3   4      106.85      112.94     20.30 o
   7   3   4      891.02      831.38     58.45 o
   8   3   4      143.18      122.46     24.28 o
   9   3   4        5.69        3.56      1.86 o
  10   3   4      137.38      133.91      7.27 o
  11   3   4     1182.98     1230.62     17.70 o
  12   3   4      294.48      283.56      7.95 o
  13   3   4      142.22      134.47      5.90 o
  14   3   4       30.16       25.15      2.16 o
 -14   4   4       82.26       76.05      9.84 o
 -13   4   4      220.84      231.80      8.38 o
 -12   4   4      238.19      244.31      6.45 o
 -11   4   4       29.50       30.23      2.31 o
 -10   4   4      331.07      312.04      6.70 o
  -9   4   4      438.43      439.12      7.37 o
  -8   4   4      377.61      389.65     10.45 o
  -7   4   4      275.02      229.40     46.09 o
  -6   4   4       49.18       42.34      7.29 o
  -5   4   4      686.88      680.25     25.84 o
  -4   4   4     1009.48     1127.46     32.91 o
  -3   4   4      937.40      977.92     29.89 o
  -2   4   4     1032.63     1077.35     30.62 o
  -1   4   4     6156.02     6690.75     97.18 o
   0   4   4     1685.22     1657.62     39.95 o
   1   4   4       18.65       24.04      5.08 o
   2   4   4     1659.82     1790.49     35.41 o
   3   4   4     1237.43     1247.36     30.92 o
   4   4   4      389.97      337.01     16.81 o
   5   4   4     1954.36     1955.36     59.85 o
   6   4   4      192.07      192.66     20.25 o
   7   4   4      456.96      489.70     32.96 o
   8   4   4      343.02      318.33      7.80 o
   9   4   4      514.53      510.50     10.08 o
  10   4   4      528.75      506.74     12.28 o
  11   4   4      111.48       99.84      4.53 o
  12   4   4       75.43       70.42      4.04 o
  13   4   4       15.79       14.38      1.83 o
  14   4   4      370.46      378.03     15.38 o
 -14   5   4      114.28      107.47     10.12 o
 -13   5   4      264.49      243.02     13.15 o
 -12   5   4       56.40       61.26      3.13 o
 -11   5   4       60.71       70.70      3.66 o
 -10   5   4      926.86      911.39     11.78 o
  -9   5   4      223.08      210.56      7.32 o
  -8   5   4      633.49      641.36     16.04 o
  -7   5   4       92.85       86.63     25.12 o
  -6   5   4      119.15      112.15     11.50 o
  -5   5   4      540.61      580.97     24.80 o
  -4   5   4      297.83      296.38     21.19 o
  -3   5   4      532.85      583.25     24.72 o
  -2   5   4       56.35       65.47      8.27 o
  -1   5   4      959.15     1036.05     27.09 o
   0   5   4      754.36      824.05     24.36 o
   1   5   4       58.75       47.15      6.44 o
   2   5   4      320.48      268.65     15.25 o
   3   5   4     1404.49     1365.59     34.71 o
   4   5   4      882.28      877.11     29.02 o
   5   5   4      924.42      956.69     37.12 o
   6   5   4       68.70       85.82     12.42 o
   7   5   4      172.51      158.78     10.78 o
   8   5   4       79.68       71.94      3.77 o
   9   5   4      224.00      232.99      7.12 o
  10   5   4      139.65      137.79      5.97 o
  11   5   4       40.80       43.56      3.26 o
  12   5   4      216.68      215.22      7.76 o
  13   5   4      176.94      166.88      5.60 o
  14   5   4      199.61      206.52      9.46 o
 -14   6   4       32.71       39.36      3.75 o
 -13   6   4      108.99      107.23      5.85 o
 -12   6   4      258.08      261.20      5.96 o
 -11   6   4      136.75      131.57      4.98 o
 -10   6   4       34.01       28.25      2.77 o
  -9   6   4      895.71      901.14     20.48 o
  -8   6   4       80.46       73.65      5.01 o
  -7   6   4       97.83      100.38      8.19 o
  -6   6   4      136.26      125.76     32.49 o
  -5   6   4      743.04      832.43     36.59 o
  -4   6   4      488.83      527.77     33.06 o
  -3   6   4       21.96       16.73      5.18 o
  -2   6   4       28.32       37.65      6.20 o
  -1   6   4       37.26       30.39      6.16 o
   0   6   4     1177.85     1178.08     31.41 o
   1   6   4     2193.59     2147.55     43.46 o
   2   6   4      447.53      453.77     20.74 o
   3   6   4      115.82       96.65     10.19 o
   4   6   4     1701.81     1607.68     42.08 o
   5   6   4      195.91      155.42     16.51 o
   6   6   4      136.14      119.51     14.66 o
   7   6   4      182.88      188.31      5.88 o
   8   6   4       70.76       72.72      3.71 o
   9   6   4      676.74      621.41     11.53 o
  10   6   4       42.25       50.68      3.82 o
  11   6   4        4.24        5.62      1.71 o
  12   6   4      223.73      224.01      7.51 o
  13   6   4       65.69       62.07      2.80 o
 -13   7   4      121.60      117.83      6.90 o
 -12   7   4      176.15      180.36      4.27 o
 -11   7   4      184.33      183.57      6.08 o
 -10   7   4       33.44       27.96      2.69 o
  -9   7   4      420.12      412.00     13.74 o
  -8   7   4      450.24      430.33     16.37 o
  -7   7   4     1337.95     1385.60     23.95 o
  -6   7   4      635.03      596.33     14.81 o
  -5   7   4      795.09      880.50     55.65 o
  -4   7   4      222.97      195.99     35.06 o
  -3   7   4       97.07       59.11     12.88 o
  -2   7   4      217.07      193.27     13.48 o
  -1   7   4       19.66       18.67      4.95 o
   0   7   4      208.65      212.25     14.30 o
   1   7   4       62.06       72.46      9.03 o
   2   7   4      773.90      778.01     28.95 o
   3   7   4       45.24       38.12      7.25 o
   4   7   4     1184.97     1164.25     43.60 o
   5   7   4      276.07      296.74     23.15 o
   6   7   4      111.50      103.79      4.70 o
   7   7   4       30.05       28.21      2.88 o
   8   7   4     1143.50     1134.97     15.02 o
   9   7   4      297.29      323.25      8.25 o
  10   7   4      193.38      189.78      6.66 o
  11   7   4      135.24      136.60      4.99 o
  12   7   4       40.97       44.58      2.74 o
  13   7   4       51.47       52.02      7.03 o
 -13   8   4        5.07        3.13      1.29 o
 -12   8   4      176.76      185.47      5.90 o
 -11   8   4      117.53      116.99      4.09 o
 -10   8   4       91.87       87.58      3.91 o
  -9   8   4      379.32      370.33      9.80 o
  -8   8   4       66.94       62.96      5.95 o
  -7   8   4      246.88      274.37     16.93 o
  -6   8   4      355.80      375.69     15.53 o
  -5   8   4      765.35      724.83     25.07 o
  -4   8   4      335.83      307.91     25.81 o
  -3   8   4       19.01        7.87      6.35 o
  -2   8   4      470.62      468.46     41.31 o
  -1   8   4      881.23      940.61     77.30 o
   0   8   4      583.01      558.68     30.70 o
   1   8   4      412.77      386.41     26.12 o
   2   8   4      313.87      292.35     27.30 o
   3   8   4     1137.68     1150.77     46.70 o
   4   8   4       74.37       64.55     11.13 o
   5   8   4      459.56      427.75     14.68 o
   6   8   4       82.44       75.13      5.94 o
   7   8   4       99.65      102.98      5.09 o
   8   8   4      456.74      471.86     12.07 o
   9   8   4       10.52        5.31      2.21 o
  10   8   4       21.81       27.25      2.68 o
  11   8   4       20.25       19.89      1.89 o
  12   8   4      104.28       97.71      4.14 o
 -12   9   4       57.53       54.63      2.64 o
 -11   9   4      145.25      149.43      3.68 o
 -10   9   4       69.71       74.56      3.26 o
  -9   9   4       48.32       46.67      3.56 o
  -8   9   4      237.97      227.45     11.77 o
  -7   9   4       39.36       38.28      3.76 o
  -6   9   4       12.11       19.71      6.27 o
  -3   9   4      193.93      178.37     23.22 o
  -2   9   4      249.01      181.03     23.94 o
  -1   9   4       97.40       87.60     15.00 o
   0   9   4      153.25      152.68     20.07 o
   1   9   4       19.60       -4.73     11.79 o
   2   9   4      881.12      918.27     49.73 o
   3   9   4     1070.74     1051.49     55.49 o
   5   9   4      223.86      218.97     12.17 o
   6   9   4       22.32       21.69      3.25 o
   7   9   4       12.93        8.22      2.35 o
   8   9   4       42.55       44.43      3.88 o
   9   9   4       33.57       34.97      3.67 o
  10   9   4       21.61       20.67      3.13 o
  11   9   4       26.96       27.15      2.25 o
  12   9   4       61.67       72.90      5.26 o
 -11  10   4        2.49        1.98      0.67 o
 -10  10   4      129.81      129.26      4.28 o
  -9  10   4      155.04      159.72      4.53 o
  -8  10   4      273.13      293.92      9.60 o
  -7  10   4      522.68      508.46     13.81 o
  -6  10   4       82.70       83.79      7.14 o
  -5  10   4      364.28      403.06     21.86 o
   5  10   4      159.20      135.88     14.19 o
   6  10   4      146.67      135.32      9.05 o
   7  10   4        0.92        3.23      1.94 o
   8  10   4      114.47      128.32      6.61 o
   9  10   4       59.97       58.34      3.85 o
  10  10   4      107.17      104.08      4.19 o
  11  10   4       28.82       33.50      2.13 o
 -10  11   4       60.98       57.93      2.03 o
  -9  11   4        3.35        4.68      1.33 o
  -8  11   4       58.92       56.97      3.72 o
  -7  11   4       90.30       86.43      6.49 o
  -6  11   4       38.57       38.13      5.01 o
  -5  11   4       31.72       36.08      6.63 o
   5  11   4      245.66      241.58     14.75 o
   6  11   4       43.67       47.13      5.11 o
   7  11   4       49.80       49.48      3.84 o
   8  11   4       23.85       25.67      2.47 o
   9  11   4       39.10       37.45      2.54 o
  10  11   4      126.96      135.86      4.93 o
  -9  12   4      211.83      217.88      5.13 o
  -8  12   4       88.53       94.48      3.84 o
  -7  12   4      357.74      367.06      9.32 o
  -6  12   4       47.72       48.91      6.92 o
  -5  12   4       24.79       24.46      5.65 o
   5  12   4       71.44       63.88      6.83 o
   6  12   4      348.81      412.48     16.01 o
   7  12   4      296.00      295.76      8.34 o
   8  12   4       19.53       19.64      2.12 o
  -7  13   4       32.51       34.40      3.05 o
  -6  13   4      148.12      153.94      5.31 o
  -5  13   4       85.69       87.74      5.72 o
  -4  13   4       13.84        5.61      3.35 o
   6  13   4       49.74       49.49      6.94 o
   7  13   4       13.47       10.67      3.06 o
  -5  14   4      246.55      178.63     10.11 o
   3  14   4      164.82      131.04      9.07 o
  -4 -14   5       44.67       48.00      3.75 o
  -3 -14   5       49.18       45.38      4.42 o
  -2 -14   5       39.56       33.85      2.65 o
  -1 -14   5       61.62       58.09      4.92 o
   0 -14   5       54.31       59.98      3.67 o
   1 -14   5      148.54      167.65      7.72 o
   2 -14   5       14.19       12.89      4.89 o
   3 -14   5       72.08       77.54      5.52 o
  -6 -13   5      263.39      259.73      9.36 o
  -5 -13   5      266.55      271.89      8.25 o
  -4 -13   5        6.57        6.56      2.67 o
  -3 -13   5       80.55       90.35      5.59 o
  -2 -13   5      411.74      408.71      9.65 o
  -1 -13   5       91.06       86.05      4.64 o
   0 -13   5       21.28       25.96      2.68 o
   1 -13   5      158.41      175.59      6.58 o
   2 -13   5       42.08       39.81      3.27 o
   3 -13   5       15.26       18.33      2.99 o
   4 -13   5      154.51      151.30      5.15 o
   5 -13   5       76.15       68.30      4.38 o
   6 -13   5       40.62       38.45      4.29 o
  -8 -12   5       80.26       73.97      2.81 o
  -7 -12   5       44.32       36.85      2.33 o
  -6 -12   5      183.96      198.55      7.34 o
  -5 -12   5       30.05       34.04      2.61 o
  -4 -12   5      174.70      176.50      6.82 o
  -3 -12   5      358.57      373.72     10.57 o
  -2 -12   5      159.84      177.02      7.53 o
  -1 -12   5       60.09       51.22      3.86 o
   0 -12   5       23.80       20.89      2.66 o
   1 -12   5       59.70       60.36      3.91 o
   2 -12   5       64.36       59.32      4.53 o
   3 -12   5      376.89      378.13      9.14 o
   4 -12   5       24.92       25.54      2.42 o
   5 -12   5       52.73       49.93      4.06 o
   6 -12   5        4.09        1.73      1.94 o
   7 -12   5       30.66       29.11      2.79 o
   8 -12   5       36.22       36.05      3.88 o
 -10 -11   5      172.94      159.71      7.05 o
  -9 -11   5       15.15       14.00      1.26 o
  -8 -11   5       15.66       19.21      2.11 o
  -7 -11   5       84.49       95.67      3.68 o
  -6 -11   5      705.26      735.50     18.24 o
  -5 -11   5      204.99      209.28     10.78 o
  -4 -11   5        4.07        3.89      1.52 o
  -3 -11   5       53.07       59.12      4.10 o
  -2 -11   5      162.92      149.20      6.51 o
  -1 -11   5       37.18       43.57      3.89 o
   0 -11   5      146.96      138.35      6.32 o
   1 -11   5       18.43       18.53      2.77 o
   2 -11   5      162.83      176.93      7.97 o
   3 -11   5       54.07       42.66      4.16 o
   4 -11   5      414.92      450.24     10.23 o
   5 -11   5       55.91       52.33      2.94 o
   6 -11   5       42.71       45.13      2.62 o
   7 -11   5        6.29        7.26      1.25 o
   8 -11   5       24.51       16.71      1.44 o
   9 -11   5      250.55      254.55      6.76 o
 -11 -10   5        4.50        5.59      1.55 o
 -10 -10   5        5.01        6.50      1.95 o
  -9 -10   5      132.40      121.82      4.98 o
  -8 -10   5       12.93       13.57      1.95 o
  -7 -10   5      639.43      681.07     13.72 o
  -6 -10   5       22.14       19.19      3.48 o
  -5 -10   5       24.96       28.38      3.30 o
  -4 -10   5       72.78       71.71      4.45 o
  -3 -10   5      258.65      233.46      7.96 o
  -2 -10   5      126.53      129.96      6.22 o
  -1 -10   5      556.92      486.44     11.77 o
   0 -10   5      248.91      263.48     10.50 o
   1 -10   5      151.37      131.51      7.41 o
   2 -10   5       68.36       56.10      4.18 o
   3 -10   5      439.56      453.26     10.49 o
   4 -10   5      165.16      170.92      5.63 o
   5 -10   5       98.24       92.58      3.69 o
   6 -10   5       24.01       20.49      2.68 o
   7 -10   5       10.17        9.26      1.37 o
   8 -10   5       52.31       49.74      2.70 o
   9 -10   5        0.94        1.39      1.22 o
  10 -10   5       18.48       17.00      1.58 o
 -11  -9   5       56.97       50.07      9.15 o
 -10  -9   5       57.99       63.48      4.33 o
  -9  -9   5      166.09      176.92      4.99 o
  -8  -9   5       12.07       16.39      1.88 o
  -7  -9   5      828.41      862.39     14.88 o
  -6  -9   5       34.25       30.87      3.40 o
  -5  -9   5      473.03      431.77     12.04 o
  -4  -9   5       27.51       23.88      2.83 o
  -3  -9   5       80.99       66.12      3.57 o
  -2  -9   5      444.47      417.71      9.72 o
  -1  -9   5      917.56      965.27     19.44 o
   0  -9   5      208.80      235.86      9.70 o
   1  -9   5      886.36      903.67     31.88 o
   2  -9   5     1580.14     1556.79     32.53 o
   3  -9   5     1489.63     1497.34     23.05 o
   4  -9   5      490.70      487.14     10.59 o
   5  -9   5      198.38      191.94      6.75 o
   6  -9   5      173.68      157.62      6.10 o
   7  -9   5      204.94      201.08      5.81 o
   8  -9   5      152.21      146.83      5.38 o
   9  -9   5       52.05       54.46      4.96 o
  10  -9   5       52.62       53.64      3.74 o
  11  -9   5        5.56        5.65      0.92 o
 -12  -8   5      265.02      275.83     10.09 o
 -11  -8   5       66.22       69.16      5.19 o
 -10  -8   5      196.36      199.96      7.50 o
  -9  -8   5       40.55       43.84      2.84 o
  -8  -8   5      247.04      255.87      7.65 o
  -7  -8   5      530.43      560.27     11.68 o
  -6  -8   5      273.37      267.42      6.70 o
  -5  -8   5     1022.38     1016.64     13.45 o
  -4  -8   5        9.98       16.32      1.87 o
  -3  -8   5     1135.53     1150.27     19.79 o
  -2  -8   5       47.78       49.70      5.26 o
  -1  -8   5     1085.54     1139.67     78.98 o
   0  -8   5      535.21      538.73     45.11 o
   1  -8   5     2251.35     2434.84     54.04 o
   2  -8   5      301.31      335.79     16.24 o
   3  -8   5     1663.84     1594.31     43.34 o
   4  -8   5      307.52      293.34      8.06 o
   5  -8   5      840.72      812.81     16.22 o
   6  -8   5      259.21      274.05      7.25 o
   7  -8   5     1062.10     1013.81     14.20 o
   8  -8   5      598.51      619.41     18.67 o
   9  -8   5      704.02      701.42     11.88 o
  10  -8   5       41.43       45.88      4.27 o
  11  -8   5       20.42       23.92      3.53 o
  12  -8   5       30.70       31.94      2.61 o
 -13  -7   5       52.21       56.45      4.55 o
 -12  -7   5       18.39       10.80      5.09 o
 -11  -7   5      197.74      211.78     10.02 o
 -10  -7   5        8.37        9.79      1.99 o
  -9  -7   5      168.63      180.85      6.54 o
  -8  -7   5      100.20      102.81      4.27 o
  -7  -7   5     1165.84     1221.83     17.39 o
  -6  -7   5      555.81      566.85     14.13 o
  -5  -7   5     1578.70     1507.97     14.66 o
  -4  -7   5       28.05       59.02     20.82 o
  -3  -7   5       50.38       50.89     11.36 o
  -2  -7   5      369.56      358.12     41.84 o
  -1  -7   5      176.78      176.66     26.47 o
   0  -7   5      584.76      515.49     36.21 o
   1  -7   5        7.36       15.13     27.87 o
   2  -7   5      432.93      490.83     36.42 o
   3  -7   5      418.75      433.75     34.12 o
   4  -7   5      331.40      330.51     51.24 o
   5  -7   5      979.27      920.24     20.14 o
   6  -7   5      152.83      159.72      5.59 o
   7  -7   5       16.36       17.70      2.34 o
   8  -7   5        1.26        0.02      1.31 o
   9  -7   5       46.50       53.19      3.58 o
  10  -7   5      380.25      412.29     20.18 o
  11  -7   5       21.65       18.24      2.35 o
  12  -7   5       33.44       36.17      3.66 o
  13  -7   5       21.05       16.02      4.33 o
 -13  -6   5       66.78       71.84      5.94 o
 -12  -6   5        3.36        3.97      2.20 o
 -11  -6   5       28.20       23.17      3.76 o
 -10  -6   5       65.75       60.21      3.57 o
  -9  -6   5      350.49      331.91      7.58 o
  -8  -6   5      118.81      100.83      4.33 o
  -7  -6   5      521.04      540.97     10.95 o
  -6  -6   5       75.14       72.09      3.86 o
  -5  -6   5     1478.82     1467.03     97.87 o
  -4  -6   5      247.74      256.66     26.17 o
  -3  -6   5      343.80      320.55     28.11 o
  -2  -6   5      743.62      795.26     58.71 o
  -1  -6   5      971.02     1086.98     47.86 o
   0  -6   5      343.76      369.84     28.62 o
   1  -6   5      240.09      202.51     21.78 o
   2  -6   5      230.01      199.34     21.98 o
   3  -6   5      367.34      384.61     67.83 o
   4  -6   5      295.17      345.06     31.70 o
   5  -6   5      888.91      826.03     90.38 o
   6  -6   5      376.90      382.43      9.04 o
   7  -6   5      316.97      334.24      6.69 o
   8  -6   5      198.77      194.78      5.81 o
   9  -6   5      189.95      159.03      5.76 o
  10  -6   5      175.34      165.41      6.32 o
  11  -6   5       42.75       54.61      3.97 o
  12  -6   5        2.54        1.63      1.23 o
  13  -6   5        1.29        1.93      0.66 o
 -14  -5   5        0.61       -0.04      1.06 o
 -13  -5   5       31.71       30.09      3.19 o
 -12  -5   5      120.20      116.38      5.74 o
 -11  -5   5       42.53       47.17      3.17 o
 -10  -5   5       15.41       17.70      1.86 o
  -9  -5   5     1144.33     1149.56     17.64 o
  -8  -5   5      160.66      160.31      4.83 o
  -7  -5   5     2173.37     2371.49     53.60 o
  -6  -5   5     1298.80     1384.56    111.75 o
  -5  -5   5     1432.80     1526.30     58.31 o
  -4  -5   5      940.00     1036.36     36.85 o
  -3  -5   5      177.99      174.94     14.35 o
  -2  -5   5     1293.35     1422.02     61.19 o
  -1  -5   5      347.56      387.72     27.16 o
   0  -5   5       66.21       69.65     11.89 o
   1  -5   5     1867.98     1870.12     66.72 o
   2  -5   5     1996.53     2064.03     81.49 o
   3  -5   5      284.83      297.56     25.51 o
   4  -5   5      721.66      712.77     31.56 o
   5  -5   5     1326.15     1312.61     54.62 o
   6  -5   5      461.05      452.95     34.05 o
   7  -5   5      520.68      600.97      9.79 o
   8  -5   5       73.16       67.00      3.23 o
   9  -5   5      341.69      305.31      6.71 o
  10  -5   5      454.45      462.81      9.53 o
  11  -5   5       12.37       11.59      2.13 o
  12  -5   5       36.20       36.93      2.42 o
  13  -5   5      104.79      101.46      4.18 o
 -14  -4   5       52.09       54.09      3.37 o
 -13  -4   5      253.83      274.54      7.76 o
 -12  -4   5      144.27      143.97      6.55 o
 -11  -4   5      346.08      324.60      6.73 o
 -10  -4   5      456.68      427.42      7.92 o
  -9  -4   5      103.37      101.89      4.22 o
  -8  -4   5      799.44      777.94     11.16 o
  -7  -4   5       98.34       57.61     18.89 o
  -6  -4   5      324.72      288.01     34.55 o
  -5  -4   5      534.68      547.25     27.18 o
  -4  -4   5      393.32      455.71     23.70 o
  -3  -4   5      794.21      876.67     28.49 o
  -2  -4   5      184.03      201.70     13.53 o
  -1  -4   5      393.11      366.25     21.07 o
   0  -4   5     1372.30     1379.94     47.78 o
   1  -4   5      468.93      452.25     28.24 o
   2  -4   5     2012.14     2216.56     63.60 o
   3  -4   5     1054.35     1162.52     35.70 o
   4  -4   5      952.53     1044.35     35.22 o
   5  -4   5      963.33     1024.17     36.34 o
   6  -4   5       19.17       15.62      7.55 o
   7  -4   5      333.95      321.86     28.82 o
   8  -4   5       24.62       28.79      2.51 o
   9  -4   5       10.35       15.36      1.95 o
  10  -4   5      196.13      183.97      5.62 o
  11  -4   5      308.53      311.10      6.92 o
  12  -4   5      158.79      176.45      4.66 o
  13  -4   5       83.59       86.50      3.90 o
  14  -4   5      384.93      313.54     53.92 o
 -14  -3   5       34.37       31.79      2.86 o
 -13  -3   5      166.65      172.89      5.47 o
 -12  -3   5        1.33        2.99      1.53 o
 -11  -3   5      115.48      116.41      4.84 o
 -10  -3   5      451.41      424.37      7.90 o
  -9  -3   5      395.87      393.06      7.17 o
  -8  -3   5      631.21      670.72     15.48 o
  -7  -3   5      494.66      432.99     45.79 o
  -6  -3   5      553.14      539.96     48.07 o
  -5  -3   5       99.03       79.60     11.70 o
  -4  -3   5      292.54      312.52     37.27 o
  -3  -3   5       69.95       57.63      6.48 o
  -2  -3   5     2146.17     2252.67     46.17 o
  -1  -3   5      144.93      116.00      9.13 o
   0  -3   5      559.73      660.13     18.57 o
   1  -3   5     1848.55     1881.36     30.54 o
   2  -3   5     1901.64     2028.58     45.01 o
   3  -3   5      219.82      203.06     14.60 o
   4  -3   5        9.74        7.69      4.99 o
   5  -3   5      131.18      126.51     12.64 o
   6  -3   5      348.41      354.22     25.56 o
   7  -3   5       80.18       54.14     15.44 o
   8  -3   5      461.08      457.94      9.17 o
   9  -3   5      111.27      105.50      4.84 o
  10  -3   5       81.69       74.92      4.13 o
  11  -3   5      299.37      311.00      7.78 o
  12  -3   5      144.87      146.53      4.52 o
  13  -3   5       86.27       85.69      2.86 o
  14  -3   5       71.86       61.92      5.16 o
 -15  -2   5      160.61      177.27      7.12 o
 -14  -2   5       77.98       75.32      3.57 o
 -13  -2   5      117.76      113.63      4.63 o
 -12  -2   5       94.57       88.09      3.85 o
 -11  -2   5        9.69       12.55      1.60 o
 -10  -2   5      572.37      544.91     13.56 o
  -9  -2   5      792.57      813.46     12.24 o
  -8  -2   5      572.24      569.47     54.94 o
  -7  -2   5      364.31      334.48     41.46 o
  -6  -2   5      758.13      826.72     58.03 o
  -5  -2   5       81.59       81.73     11.30 o
  -4  -2   5     1523.76     1610.37     45.30 o
  -3  -2   5      711.86      772.31     24.68 o
  -2  -2   5      763.03      742.40     20.55 o
  -1  -2   5     1653.35     1655.98     29.63 o
   0  -2   5      825.16      831.47     23.68 o
   1  -2   5     1519.01     1514.73     27.47 o
   2  -2   5     1838.68     2001.78     32.11 o
   3  -2   5      374.00      345.77     12.51 o
   4  -2   5      290.38      341.58     13.99 o
   5  -2   5      609.93      603.25     24.92 o
   6  -2   5      380.93      390.86     18.85 o
   7  -2   5      177.74      203.03     21.39 o
   8  -2   5      215.77      217.54      8.24 o
   9  -2   5      685.28      659.66     11.39 o
  10  -2   5      255.83      266.27      7.49 o
  11  -2   5      477.90      508.68     11.66 o
  12  -2   5       92.66       93.72      4.11 o
  13  -2   5       65.86       64.50      2.69 o
  14  -2   5      176.91      172.91      5.07 o
 -15  -1   5       34.33       34.97      3.37 o
 -14  -1   5      103.20      109.03      4.55 o
 -13  -1   5        9.91       11.78      1.68 o
 -12  -1   5      253.87      235.08      6.03 o
 -11  -1   5      266.99      271.82     10.68 o
 -10  -1   5       29.67       26.14      2.57 o
  -9  -1   5      232.71      251.66      6.25 o
  -8  -1   5     1246.16     1273.24     82.35 o
  -7  -1   5       82.34       74.72     18.89 o
  -6  -1   5      355.65      428.03     42.84 o
  -5  -1   5      343.32      360.02     15.51 o
  -4  -1   5     1299.33     1419.16     25.42 o
  -3  -1   5     3242.84     3376.77     59.44 o
  -2  -1   5      286.24      260.03     12.12 o
  -1  -1   5     3613.72     3627.58     58.17 o
   0  -1   5     2800.56     2770.73     41.63 o
   1  -1   5      198.22      192.46      7.86 o
   2  -1   5      261.71      258.11     10.15 o
   3  -1   5      960.73      996.85     23.13 o
   4  -1   5      361.80      425.49     12.50 o
   5  -1   5       83.69       91.57      7.02 o
   6  -1   5      643.73      657.30     25.56 o
   7  -1   5      148.42      152.46     17.52 o
   8  -1   5      948.83     1075.97     64.35 o
   9  -1   5      809.02      781.22     11.10 o
  10  -1   5      258.65      267.90      6.81 o
  11  -1   5      173.81      184.73      6.10 o
  12  -1   5       16.38       12.31      1.86 o
  13  -1   5      314.35      336.50      6.03 o
  14  -1   5        1.06        1.48      0.95 o
 -15   0   5       46.63       48.49      3.84 o
 -14   0   5      114.19      136.51      4.37 o
 -13   0   5        3.09        3.65      1.36 o
 -12   0   5       58.32       76.64      4.24 o
 -11   0   5       46.45       46.37      4.00 o
 -10   0   5      509.20      552.30     11.69 o
  -9   0   5       32.74       37.22      2.78 o
  -8   0   5       10.54       -0.58      7.29 o
  -7   0   5       39.81       17.89     11.88 o
  -6   0   5      318.44      293.37     18.69 o
  -5   0   5      460.57      592.94     17.45 o
  -4   0   5     3804.88     4210.79     48.23 o
  -3   0   5      561.96      574.36     18.17 o
  -2   0   5      264.51      313.18     13.32 o
  -1   0   5     1274.28     1330.15     28.29 o
   0   0   5      388.27      336.09     15.42 o
   1   0   5       29.25       57.23      5.29 o
   2   0   5       33.79       45.57      4.97 o
   3   0   5        0.20        0.29      2.18 o
   4   0   5     2676.30     2564.79     37.98 o
   5   0   5       22.62       16.19      4.03 o
   6   0   5        2.71       -0.39      2.35 o
   7   0   5       70.32       67.41      9.06 o
   8   0   5       92.13       81.00     12.29 o
   9   0   5        3.36        7.76      2.43 o
  10   0   5      279.13      302.69      6.61 o
  11   0   5       44.11       44.60      3.06 o
  12   0   5        4.47        2.62      1.57 o
  13   0   5        9.58        8.85      1.71 o
  14   0   5       65.85       61.06      4.13 o
 -15   1   5       34.31       32.71      3.46 o
 -14   1   5      104.77      107.34      3.90 o
 -13   1   5        9.65       10.75      1.99 o
 -12   1   5      252.07      232.40      8.60 o
 -11   1   5      266.63      253.66      9.38 o
 -10   1   5       29.88       30.11      3.11 o
  -9   1   5      231.05      251.04      6.40 o
  -8   1   5     1245.08     1283.11     83.64 o
  -7   1   5       81.47       66.23     13.23 o
  -6   1   5      354.39      425.03     23.25 o
  -5   1   5      345.06      385.52     15.66 o
  -4   1   5     1294.62     1465.73     45.92 o
  -3   1   5     3249.24     3300.58     43.66 o
  -2   1   5      285.09      263.56     12.42 o
  -1   1   5     3618.10     3480.63     66.60 o
   0   1   5     2785.26     2693.35     44.73 o
   1   1   5      199.98      199.01     10.10 o
   2   1   5      264.26      256.90     11.73 o
   3   1   5      958.23      979.20     23.80 o
   4   1   5      364.51      416.34     14.13 o
   5   1   5       83.74       86.40      7.41 o
   6   1   5      648.11      731.31     27.03 o
   7   1   5      149.09      155.15     15.87 o
   8   1   5      951.18     1041.83     49.97 o
   9   1   5      812.36      772.76     10.56 o
  10   1   5      255.52      272.50      7.84 o
  11   1   5      175.89      189.61      5.64 o
  12   1   5       15.52        9.86      3.26 o
  13   1   5      313.69      333.98      7.51 o
  14   1   5        1.09        1.41      1.04 o
 -15   2   5      162.76      188.56      7.83 o
 -14   2   5       76.79       73.24      3.74 o
 -13   2   5      117.23      115.12      4.15 o
 -12   2   5       92.38       92.32      4.70 o
 -11   2   5       10.11       11.76      2.23 o
 -10   2   5      574.08      548.95     10.56 o
  -9   2   5      798.53      822.53     11.11 o
  -8   2   5      566.98      657.77     41.98 o
  -7   2   5      364.75      341.61     29.25 o
  -6   2   5      759.87      811.13     33.41 o
  -5   2   5       84.09       83.79      8.45 o
  -4   2   5     1505.93     1597.55     39.85 o
  -3   2   5      707.02      752.02     21.00 o
  -2   2   5      756.30      738.47     25.39 o
  -1   2   5     1662.25     1648.35     36.77 o
   0   2   5      820.42      875.39     21.96 o
   1   2   5     1509.80     1527.02     32.41 o
   2   2   5     1835.27     1887.85     34.88 o
   3   2   5      369.73      318.78     14.65 o
   4   2   5      289.22      356.55     16.06 o
   5   2   5      609.24      651.66     18.90 o
   6   2   5      382.15      425.77     29.29 o
   7   2   5      174.56      187.07     27.72 o
   8   2   5      215.37      206.05      8.19 o
   9   2   5      681.29      641.61     12.52 o
  10   2   5      256.75      261.43      6.81 o
  11   2   5      477.43      487.62      9.62 o
  12   2   5       91.92       95.43      4.61 o
  13   2   5       66.55       72.78      3.73 o
  14   2   5      175.25      178.86      9.28 o
 -14   3   5       34.73       27.26      2.44 o
 -13   3   5      166.32      172.62      5.30 o
 -12   3   5        1.34        3.57      1.55 o
 -11   3   5      115.31      115.50      5.56 o
 -10   3   5      451.41      416.07      8.01 o
  -9   3   5      397.43      399.63      7.03 o
  -8   3   5      634.92      670.22     12.12 o
  -7   3   5      500.09      458.34     35.27 o
  -6   3   5      553.55      571.42     25.43 o
  -5   3   5       99.42       92.62     10.51 o
  -4   3   5      290.15      288.63     17.68 o
  -3   3   5       69.03       55.55      6.26 o
  -2   3   5     2138.19     2291.07     53.04 o
  -1   3   5      146.60      125.31     11.31 o
   0   3   5      563.74      642.65     20.14 o
   1   3   5     1858.45     1902.70     35.21 o
   2   3   5     1906.09     2063.49     37.67 o
   3   3   5      219.70      220.01     13.01 o
   4   3   5       10.94        8.96      5.59 o
   5   3   5      130.09      130.45     12.63 o
   6   3   5      349.21      325.22     21.21 o
   7   3   5       80.81       72.75     13.51 o
   8   3   5      463.47      464.16     11.06 o
   9   3   5      112.59       95.45      5.53 o
  10   3   5       80.37       73.33      3.90 o
  11   3   5      295.63      300.77      8.66 o
  12   3   5      145.85      156.75      5.76 o
  13   3   5       87.43       86.03      3.81 o
  14   3   5       71.97       74.84      5.00 o
 -14   4   5       52.25       42.19      8.46 o
 -13   4   5      251.78      266.20      6.90 o
 -12   4   5      144.46      141.79      5.44 o
 -11   4   5      345.50      344.01      7.52 o
 -10   4   5      456.55      443.50      7.31 o
  -9   4   5      104.50      103.85      4.17 o
  -8   4   5      803.28      795.76     11.12 o
  -7   4   5       94.76       72.14     14.74 o
  -6   4   5      326.79      337.73     20.45 o
  -5   4   5      533.50      589.07     43.12 o
  -4   4   5      393.76      430.21     22.73 o
  -3   4   5      797.38      870.75     30.99 o
  -2   4   5      184.61      185.14     14.10 o
  -1   4   5      397.85      355.10     19.35 o
   0   4   5     1379.71     1324.05     31.56 o
   1   4   5      478.40      491.98     19.33 o
   2   4   5     2023.61     2197.51     49.37 o
   3   4   5     1054.13     1099.80     30.99 o
   4   4   5      944.77      983.99     30.14 o
   5   4   5      960.99      960.81     36.19 o
   6   4   5       20.32       25.59      7.07 o
   7   4   5      330.12      323.33     29.20 o
   8   4   5       25.87       29.56      2.58 o
   9   4   5       10.68       14.38      2.70 o
  10   4   5      196.06      190.27      6.73 o
  11   4   5      310.51      311.90      8.01 o
  12   4   5      158.21      166.75      6.87 o
  13   4   5       84.23       76.36      8.08 o
  14   4   5      385.39      403.32     10.79 o
 -14   5   5        0.72        0.47      1.40 o
 -13   5   5       30.92       36.23      5.03 o
 -12   5   5      119.23      116.63      4.32 o
 -11   5   5       42.12       46.51      2.64 o
 -10   5   5       14.45       17.64      1.86 o
  -9   5   5     1145.03     1156.43     13.91 o
  -8   5   5      162.63      158.80      5.03 o
  -7   5   5     2169.02     2335.15     26.63 o
  -6   5   5     1296.24     1385.30     42.34 o
  -5   5   5     1428.12     1523.78     59.69 o
  -4   5   5      941.50     1064.45     46.93 o
  -3   5   5      177.70      216.55     16.75 o
  -2   5   5     1285.58     1309.98     54.32 o
  -1   5   5      351.63      400.95     18.37 o
   0   5   5       66.69       67.95      7.97 o
   1   5   5     1873.89     1949.66     41.05 o
   2   5   5     2001.22     2011.97     43.06 o
   3   5   5      285.99      278.20     16.64 o
   4   5   5      720.13      692.73     27.02 o
   5   5   5     1334.71     1333.44     45.14 o
   6   5   5      459.81      418.76     26.86 o
   7   5   5      519.52      589.50     11.13 o
   8   5   5       73.20       68.31      3.97 o
   9   5   5      339.00      303.98      8.86 o
  10   5   5      450.87      439.28     10.05 o
  11   5   5       11.70        7.15      1.67 o
  12   5   5       34.89       34.54      3.27 o
  13   5   5      103.70      104.39      4.65 o
 -13   6   5       68.40       70.24      6.30 o
 -12   6   5        3.48        4.61      1.62 o
 -11   6   5       28.25       27.76      2.30 o
 -10   6   5       66.12       63.01      3.44 o
  -9   6   5      348.75      341.48      9.32 o
  -8   6   5      117.31      111.90      5.61 o
  -7   6   5      526.59      561.69     13.09 o
  -6   6   5       74.04       73.23      5.94 o
  -5   6   5     1472.01     1591.96     63.09 o
  -4   6   5      246.34      297.75     26.65 o
  -3   6   5      342.52      362.07     22.40 o
  -2   6   5      739.58      773.58     36.21 o
  -1   6   5      969.88     1118.65     32.55 o
   0   6   5      343.82      361.83     18.83 o
   1   6   5      236.80      227.55     15.30 o
   2   6   5      228.00      227.23     15.70 o
   3   6   5      366.89      367.23     20.49 o
   4   6   5      290.01      285.85     21.25 o
   5   6   5      887.70      831.74     37.80 o
   6   6   5      376.18      373.93      9.64 o
   7   6   5      315.11      327.50     11.39 o
   8   6   5      199.17      199.30      6.57 o
   9   6   5      189.17      161.13      6.84 o
  10   6   5      175.82      171.76      7.05 o
  11   6   5       42.97       48.84      3.18 o
  12   6   5        2.13        1.75      1.08 o
  13   6   5        1.09        1.65      0.73 o
 -13   7   5       51.96       51.01      3.18 o
 -12   7   5       17.95       15.61      1.50 o
 -11   7   5      196.52      197.59      5.43 o
 -10   7   5        7.98        8.96      1.98 o
  -9   7   5      169.07      171.35      9.09 o
  -8   7   5       98.09       93.45      5.70 o
  -7   7   5     1157.51     1217.20     19.61 o
  -6   7   5      557.41      570.89     14.46 o
  -5   7   5     1572.21     1474.24     38.26 o
  -4   7   5       28.50       49.67     22.26 o
  -3   7   5       52.24       69.77     10.94 o
  -2   7   5      370.91      359.03     26.73 o
  -1   7   5      180.34      180.76     23.73 o
   0   7   5      595.02      550.98     24.69 o
   1   7   5        7.76       10.55      4.19 o
   2   7   5      432.32      432.05     22.90 o
   3   7   5      421.32      396.72     22.53 o
   4   7   5      332.19      351.24     24.72 o
   5   7   5      974.91      862.99     31.76 o
   6   7   5      152.31      153.73      9.08 o
   7   7   5       16.03       14.35      2.49 o
   8   7   5        1.42        2.62      1.93 o
   9   7   5       46.33       53.27      3.93 o
  10   7   5      378.63      414.19     11.50 o
  11   7   5       21.56       16.75      2.13 o
  12   7   5       33.83       34.79      2.23 o
  13   7   5       22.74       19.84      2.07 o
 -12   8   5      262.09      240.95      7.22 o
 -11   8   5       66.41       72.44      3.09 o
 -10   8   5      198.30      208.88      5.59 o
  -9   8   5       40.61       45.93      4.96 o
  -8   8   5      245.23      232.06      8.94 o
  -7   8   5      531.89      585.13     15.41 o
  -6   8   5      275.93      261.05     10.55 o
  -5   8   5     1019.34     1005.61     18.75 o
  -4   8   5       10.43       16.39      9.73 o
  -3   8   5     1130.60     1088.01     57.36 o
  -2   8   5       46.64       30.96      8.07 o
  -1   8   5     1082.38     1080.59     74.67 o
   0   8   5      537.32      552.90     31.84 o
   1   8   5     2251.39     2272.12    125.63 o
   2   8   5      300.67      287.66     19.63 o
   3   8   5     1667.10     1618.59     52.58 o
   4   8   5      306.59      263.19     22.21 o
   5   8   5      847.06      823.59     40.98 o
   6   8   5      260.45      265.31      8.88 o
   7   8   5     1062.72     1052.09     17.59 o
   8   8   5      601.21      623.12     14.30 o
   9   8   5      702.71      735.50     14.71 o
  10   8   5       41.49       46.63      3.72 o
  11   8   5       20.40       19.37      2.19 o
  12   8   5       30.10       28.81      2.01 o
 -11   9   5       58.36       57.62      2.18 o
 -10   9   5       57.75       58.90      2.82 o
  -9   9   5      163.32      161.78      5.95 o
  -8   9   5       12.01       18.84      4.65 o
  -7   9   5      839.46      855.22     20.82 o
  -6   9   5       34.48       30.73      4.65 o
  -5   9   5      469.63      416.52     22.08 o
  -2   9   5      444.74      410.75     51.47 o
  -1   9   5      927.00      970.73     61.55 o
   0   9   5      210.73      165.37     21.22 o
   1   9   5      883.88      861.96     42.70 o
   2   9   5     1593.65     1609.91     59.10 o
   6   9   5      172.87      171.27      8.23 o
   7   9   5      204.45      208.01      8.99 o
   8   9   5      153.46      166.68      7.14 o
   9   9   5       52.55       58.05      4.85 o
  10   9   5       53.61       58.69      3.23 o
  11   9   5        5.54        6.34      1.05 o
 -11  10   5        3.93        4.26      1.17 o
 -10  10   5        5.07        7.24      1.58 o
  -9  10   5      132.36      122.57      3.85 o
  -8  10   5       12.91       14.21      2.69 o
  -7  10   5      643.85      658.75     15.66 o
  -6  10   5       21.91       24.28      6.27 o
  -5  10   5       25.55       12.53      5.26 o
   4  10   5      164.62      186.50     13.44 o
   5  10   5       99.12       87.56      9.49 o
   6  10   5       22.74       20.97      3.70 o
   7  10   5       10.18        8.87      2.14 o
   8  10   5       52.07       57.00      4.62 o
   9  10   5        0.89        3.65      1.57 o
  10  10   5       18.74       18.17      1.61 o
 -10  11   5      171.43      167.42      4.96 o
  -9  11   5       14.62       13.20      1.33 o
  -8  11   5       15.14       17.68      2.23 o
  -7  11   5       82.79       89.03      6.55 o
  -6  11   5      706.83      683.19     19.33 o
   4  11   5      412.56      453.22     18.89 o
   5  11   5       54.45       49.02      6.52 o
   6  11   5       41.33       49.11      6.59 o
   7  11   5        5.80        7.10      2.52 o
   8  11   5       23.22       18.47      2.01 o
   9  11   5      250.55      272.66      6.06 o
  -8  12   5       80.24       80.02      3.31 o
  -7  12   5       44.88       36.34      3.11 o
  -6  12   5      181.75      197.74     13.10 o
  -5  12   5       29.65       34.41      6.70 o
   5  12   5       52.88       67.81      4.82 o
   6  12   5        3.91        4.47      1.45 o
   7  12   5       31.32       35.13      2.76 o
   8  12   5       37.05       38.76      2.74 o
  -7  13   5       23.39       23.30      3.55 o
  -6  13   5      261.87      241.88      6.23 o
  -5  13   5      268.30      248.36      8.73 o
  -4  13   5        6.94        6.45      3.06 o
   2  13   5       41.09       47.14      6.85 o
   3  13   5       15.46       22.42      5.30 o
   4  13   5      150.92      140.09     11.57 o
   5  13   5       78.12       68.67      7.89 o
   6  13   5       39.81       39.20      5.23 o
  -3 -14   6       32.59       43.44      3.46 o
  -2 -14   6      136.17      135.12      6.41 o
  -1 -14   6       34.96       33.81      3.50 o
   0 -14   6      164.82      176.30      7.58 o
   1 -14   6       12.14       12.83      1.59 o
   2 -14   6      116.04      126.08      6.72 o
  -6 -13   6      148.74      159.90      9.70 o
  -5 -13   6      145.10      143.06      6.43 o
  -4 -13   6      168.01      163.58      9.54 o
  -3 -13   6      261.74      268.97      8.79 o
  -2 -13   6       38.13       39.07      3.72 o
  -1 -13   6       86.20       96.54      4.66 o
   0 -13   6      515.63      529.31     10.37 o
   1 -13   6       25.62       29.91      5.24 o
   2 -13   6      174.61      182.81      7.33 o
   3 -13   6      179.03      184.72      5.19 o
   4 -13   6      181.33      192.01      4.81 o
   5 -13   6      189.79      192.13      6.88 o
   6 -13   6      193.26      192.93      7.69 o
  -8 -12   6      246.30      235.74      7.80 o
  -7 -12   6       11.82       12.87      1.37 o
  -6 -12   6      159.55      169.20      6.32 o
  -5 -12   6       70.19       76.92      3.43 o
  -4 -12   6       14.38       14.38      4.69 o
  -3 -12   6       54.28       54.15      5.12 o
  -2 -12   6      169.81      165.10      7.38 o
  -1 -12   6       13.14       13.85      2.78 o
   0 -12   6       55.13       64.73      5.53 o
   1 -12   6       12.51       12.96      1.90 o
   2 -12   6        9.59        5.11      2.06 o
   3 -12   6      375.18      383.40     11.81 o
   4 -12   6      406.63      433.94     12.71 o
   5 -12   6      232.18      238.64      6.81 o
   6 -12   6       96.86       91.05      3.68 o
   7 -12   6       35.33       39.58      4.37 o
  -9 -11   6       59.50       60.74      3.46 o
  -8 -11   6       61.99       64.14      4.00 o
  -7 -11   6      163.78      162.81      4.45 o
  -6 -11   6      179.45      206.11      6.10 o
  -5 -11   6       14.47       21.18      3.84 o
  -4 -11   6       73.34       71.07      3.92 o
  -3 -11   6      607.41      625.79     14.44 o
  -2 -11   6      208.20      232.23      9.06 o
  -1 -11   6      142.39      154.11      6.61 o
   0 -11   6      403.77      439.73     10.91 o
   1 -11   6      274.17      319.42     11.44 o
   2 -11   6      120.61      127.45      5.75 o
   3 -11   6      217.38      214.80      7.24 o
   4 -11   6       11.17       12.56      1.91 o
   5 -11   6      406.85      425.64     12.58 o
   6 -11   6      279.28      286.21      6.86 o
   7 -11   6        2.71        2.06      1.17 o
   8 -11   6      242.10      254.54     11.57 o
   9 -11   6      199.01      210.15      7.35 o
 -10 -10   6       35.81       30.87      3.20 o
  -9 -10   6      271.92      267.58      8.37 o
  -8 -10   6      125.67      131.24      4.65 o
  -7 -10   6        3.64        6.68      2.46 o
  -6 -10   6      167.55      180.95      7.25 o
  -5 -10   6      966.83     1032.63     24.82 o
  -4 -10   6      216.01      238.02     10.74 o
  -3 -10   6     1186.57     1192.50     21.67 o
  -2 -10   6       23.03       20.85      2.88 o
  -1 -10   6      356.32      302.73      9.33 o
   0 -10   6       83.34       90.99      6.37 o
   1 -10   6      119.73      100.90      6.62 o
   2 -10   6      119.96      113.06      4.77 o
   3 -10   6      106.33      110.45      5.20 o
   4 -10   6      471.19      482.49     10.62 o
   5 -10   6      395.55      394.34      7.16 o
   6 -10   6        0.33        0.61      1.21 o
   7 -10   6      371.79      382.06      7.21 o
   8 -10   6       28.08       30.04      2.89 o
   9 -10   6       37.92       36.06      2.97 o
  10 -10   6       92.30      105.47      5.49 o
 -11  -9   6      100.08       72.90      3.71 o
 -10  -9   6      208.88      202.51     11.33 o
  -9  -9   6      199.58      213.34      6.96 o
  -8  -9   6      430.04      426.97      7.96 o
  -7  -9   6      181.57      182.71      6.16 o
  -6  -9   6       61.93       66.78      5.45 o
  -5  -9   6        4.28        6.44      1.76 o
  -4  -9   6      416.72      445.26      9.86 o
  -3  -9   6       58.90       56.89      3.67 o
  -2  -9   6      286.12      269.90      7.98 o
  -1  -9   6      497.10      475.96     13.71 o
   0  -9   6      410.05      428.60     18.88 o
   1  -9   6      284.88      299.42      9.71 o
   2  -9   6      194.17      185.86      6.78 o
   3  -9   6     1404.23     1351.19     21.76 o
   4  -9   6      298.25      282.15      6.47 o
   5  -9   6       26.07       21.40      1.93 o
   6  -9   6       42.22       38.53      3.12 o
   7  -9   6       19.47       14.07      2.04 o
   8  -9   6      171.87      172.50      6.13 o
   9  -9   6      124.95      125.37      4.29 o
  10  -9   6       10.51       11.40      1.78 o
  11  -9   6      120.49      127.35      4.14 o
 -12  -8   6      105.01      112.35      5.85 o
 -11  -8   6       49.52       45.15      4.04 o
 -10  -8   6       39.43       42.17      3.39 o
  -9  -8   6      933.31      936.33     15.33 o
  -8  -8   6       50.14       47.73      3.36 o
  -7  -8   6       37.31       45.46      3.02 o
  -6  -8   6      448.67      482.63      9.17 o
  -5  -8   6        5.37        7.06      1.65 o
  -4  -8   6       23.97       25.26      2.30 o
  -3  -8   6      612.99      589.69     12.12 o
  -2  -8   6        4.60        3.35      1.79 o
  -1  -8   6       88.55       89.23      5.80 o
   0  -8   6      166.15      176.82      9.08 o
   1  -8   6     1089.45     1043.72     30.60 o
   2  -8   6       29.30       19.91      4.27 o
   3  -8   6      481.82      476.17      9.18 o
   4  -8   6      743.05      711.24     12.70 o
   5  -8   6      889.32      876.41     15.01 o
   6  -8   6      582.66      522.65     12.11 o
   7  -8   6       70.32       68.87      6.50 o
   8  -8   6      209.94      200.77      7.62 o
   9  -8   6      139.42      138.55      7.07 o
  10  -8   6       30.02       27.75      2.55 o
  11  -8   6       52.96       59.99      2.97 o
  12  -8   6      229.88      238.71      7.27 o
 -13  -7   6       17.22       14.72      2.26 o
 -12  -7   6       24.14       29.50      6.73 o
 -11  -7   6      115.01      109.70      4.90 o
 -10  -7   6      222.77      206.51      7.03 o
  -9  -7   6       57.41       59.52      5.11 o
  -8  -7   6      218.68      222.72      6.92 o
  -7  -7   6      298.19      305.75      6.83 o
  -6  -7   6        7.61        8.50      1.71 o
  -5  -7   6     1248.17     1225.95     13.53 o
  -4  -7   6     1043.85     1100.20     24.54 o
  -3  -7   6      277.70      283.37     39.80 o
  -2  -7   6       24.73        7.76      9.38 o
  -1  -7   6      684.36      672.53     60.09 o
   0  -7   6     1044.66     1084.78     57.75 o
   1  -7   6      505.71      537.71     39.58 o
   2  -7   6      158.48      167.57     28.25 o
   3  -7   6      147.64      140.89      6.99 o
   4  -7   6      942.40      950.27     14.74 o
   5  -7   6     1342.18     1224.74     14.95 o
   6  -7   6     2782.25     2733.71     26.65 o
   7  -7   6      306.17      291.02      8.75 o
   8  -7   6      184.87      164.11      7.17 o
   9  -7   6      242.30      246.21      8.33 o
  10  -7   6      113.62      118.67      5.38 o
  11  -7   6       70.23       79.60      3.36 o
  12  -7   6       64.07       58.84      2.91 o
 -13  -6   6       62.45       79.34      5.68 o
 -12  -6   6       11.30        9.10      2.66 o
 -11  -6   6      275.51      272.59      8.51 o
 -10  -6   6      598.76      624.33      9.82 o
  -9  -6   6      118.01      124.90      4.35 o
  -8  -6   6      211.56      211.27      7.02 o
  -7  -6   6      410.06      419.08      8.81 o
  -6  -6   6      255.26      255.86      6.33 o
  -5  -6   6      415.93      447.37      9.75 o
  -4  -6   6      120.90      121.49     25.65 o
  -3  -6   6       76.15       31.49     12.95 o
  -2  -6   6      958.92     1017.79     69.60 o
  -1  -6   6       75.79       86.63     14.68 o
   0  -6   6      133.17      145.47     19.43 o
   1  -6   6       74.87       78.60     21.04 o
   2  -6   6     1694.27     1640.19     66.09 o
   3  -6   6     1151.49     1157.24     59.29 o
   4  -6   6      503.20      483.17     37.47 o
   5  -6   6       77.14       78.01      3.53 o
   6  -6   6      268.25      265.89      6.09 o
   7  -6   6       36.69       46.57      2.78 o
   8  -6   6       55.50       53.90      3.17 o
   9  -6   6       38.66       37.13      3.13 o
  10  -6   6       18.29       16.98      2.55 o
  11  -6   6      126.22      131.05      5.39 o
  12  -6   6       81.18       78.15      3.00 o
  13  -6   6      125.15      108.75      4.02 o
 -13  -5   6       38.86       44.36      6.32 o
 -12  -5   6        9.84       10.48      2.17 o
 -11  -5   6        4.50        3.15      1.44 o
 -10  -5   6      198.73      196.06      5.24 o
  -9  -5   6      253.03      232.26      5.81 o
  -8  -5   6       86.23       87.17      3.68 o
  -7  -5   6      392.19      422.29      8.62 o
  -6  -5   6      367.20      377.34     12.02 o
  -5  -5   6      350.68      357.56     27.94 o
  -4  -5   6      559.94      586.08     51.84 o
  -3  -5   6      704.30      761.31     57.56 o
  -2  -5   6      917.33      895.62     76.69 o
  -1  -5   6      387.42      534.78     33.43 o
   0  -5   6       17.24        7.54      4.06 o
   1  -5   6     2042.14     2046.82     68.29 o
   2  -5   6      461.49      502.62     34.85 o
   3  -5   6      215.19      227.88     24.67 o
   4  -5   6      685.70      709.54     43.34 o
   5  -5   6      330.39      340.36     48.65 o
   6  -5   6      146.23      157.74      4.35 o
   7  -5   6      376.71      386.69      6.98 o
   8  -5   6      949.05      889.98     12.04 o
   9  -5   6      438.04      454.00      8.84 o
  10  -5   6      300.26      280.64      6.50 o
  11  -5   6       75.19       70.63      3.38 o
  12  -5   6       21.70       23.14      1.87 o
  13  -5   6      270.86      263.63      8.74 o
 -14  -4   6        2.00        1.27      0.84 o
 -13  -4   6      121.23      124.84      5.01 o
 -12  -4   6       40.03       40.48      3.80 o
 -11  -4   6      264.58      246.40      5.67 o
 -10  -4   6      152.59      137.11      4.88 o
  -9  -4   6      501.89      514.92      8.52 o
  -8  -4   6       58.35       56.19      2.53 o
  -7  -4   6       16.16       15.84      2.08 o
  -6  -4   6      316.80      284.27     25.31 o
  -5  -4   6      168.22      148.98     17.71 o
  -4  -4   6     1009.64      952.37     42.14 o
  -3  -4   6      910.42      965.49     40.69 o
  -2  -4   6      409.80      441.17     21.82 o
  -1  -4   6     1216.02     1200.06     35.25 o
   0  -4   6      642.31      621.89     34.88 o
   1  -4   6      177.05      199.53     20.29 o
   2  -4   6      692.04      651.47     37.37 o
   3  -4   6      890.92      884.80     44.86 o
   4  -4   6      454.05      444.95     33.20 o
   5  -4   6      277.15      243.75     26.02 o
   6  -4   6      238.73      191.82     22.25 o
   7  -4   6      941.59      970.49     13.56 o
   8  -4   6      349.65      352.60      7.85 o
   9  -4   6       35.17       33.72      2.54 o
  10  -4   6      209.66      226.69      6.18 o
  11  -4   6       31.35       34.64      2.18 o
  12  -4   6        6.36        3.21      0.87 o
  13  -4   6      258.20      270.53      6.82 o
  14  -4   6       12.38        9.80      1.49 o
 -14  -3   6       86.24       87.84      4.08 o
 -13  -3   6      266.53      279.76      7.72 o
 -12  -3   6      169.32      172.42      5.32 o
 -11  -3   6      136.56      137.63      4.64 o
 -10  -3   6       14.71        4.73      1.54 o
  -9  -3   6     2680.42     2532.81     25.14 o
  -8  -3   6       57.68       59.53      2.83 o
  -7  -3   6      205.93      172.04     30.71 o
  -6  -3   6      558.63      525.06     32.95 o
  -5  -3   6      190.68      212.15     20.30 o
  -4  -3   6       48.96       57.54      8.36 o
  -3  -3   6     1008.95     1044.89     33.00 o
  -2  -3   6      502.77      568.15     22.69 o
  -1  -3   6      878.38      976.93     28.83 o
   0  -3   6      595.76      649.81     22.93 o
   1  -3   6     6243.59     6865.86    112.42 o
   2  -3   6     1028.80     1025.15     43.81 o
   3  -3   6     1847.38     1946.92     84.61 o
   4  -3   6      628.32      702.22     69.30 o
   5  -3   6        7.38        5.14      5.35 o
   6  -3   6      977.03      977.59     38.74 o
   7  -3   6      189.14      209.60      7.74 o
   8  -3   6      679.27      716.74     10.06 o
   9  -3   6      141.77      136.96      4.98 o
  10  -3   6       76.54       77.21      3.75 o
  11  -3   6      556.03      571.52      9.79 o
  12  -3   6       21.17       16.28      1.48 o
  13  -3   6       12.13        9.13      1.59 o
  14  -3   6       19.61       18.09      2.28 o
 -14  -2   6       63.01       50.66      2.67 o
 -13  -2   6      205.90      207.90      5.84 o
 -12  -2   6      207.23      230.76      5.72 o
 -11  -2   6      289.54      283.37      7.06 o
 -10  -2   6       49.04       35.00      3.26 o
  -9  -2   6     1901.85     1860.80     18.63 o
  -8  -2   6      300.88      343.81      7.75 o
  -7  -2   6      201.52      192.93     32.53 o
  -6  -2   6       68.32       69.42     20.18 o
  -5  -2   6      263.07      251.95     20.92 o
  -4  -2   6      809.14      853.86     25.74 o
  -3  -2   6      662.33      682.77     25.42 o
  -2  -2   6      994.35     1064.70     27.15 o
  -1  -2   6     1707.95     1753.24     33.87 o
   0  -2   6      572.79      672.54     20.67 o
   1  -2   6     1528.09     1554.51     31.31 o
   2  -2   6     1733.89     1874.99     50.28 o
   3  -2   6      568.77      579.97     18.32 o
   4  -2   6      143.02      126.45      9.22 o
   5  -2   6     1774.28     1831.96     40.52 o
   6  -2   6      535.76      576.06     29.03 o
   7  -2   6      103.25       95.81     15.07 o
   8  -2   6      239.59      247.00      5.97 o
   9  -2   6      434.34      419.72      8.61 o
  10  -2   6      251.47      242.40      7.17 o
  11  -2   6       40.55       37.59      2.56 o
  12  -2   6      354.12      359.34      6.87 o
  13  -2   6       15.49       14.36      1.91 o
  14  -2   6        3.82        5.00      1.57 o
 -14  -1   6       30.84       28.27      2.30 o
 -13  -1   6      263.38      284.86      6.19 o
 -12  -1   6      137.46      144.87      5.16 o
 -11  -1   6      409.05      402.19      9.67 o
 -10  -1   6      334.84      296.17      7.15 o
  -9  -1   6      395.40      347.66      8.47 o
  -8  -1   6      405.96      437.03      9.82 o
  -7  -1   6     1312.32     1286.12     83.10 o
  -6  -1   6      271.46      245.99     33.99 o
  -5  -1   6      138.61      143.29     10.66 o
  -4  -1   6     2846.99     3243.52     97.45 o
  -3  -1   6     1304.07     1473.20     32.20 o
  -2  -1   6     1030.13     1158.86     28.10 o
  -1  -1   6      792.07      794.68     22.90 o
   0  -1   6      705.81      658.55     16.15 o
   1  -1   6     1645.91     1515.59     24.30 o
   2  -1   6      751.73      760.79     17.74 o
   3  -1   6      817.60      828.26     27.19 o
   4  -1   6     1476.37     1570.64     32.61 o
   5  -1   6      540.08      543.71     24.21 o
   6  -1   6      200.20      185.96     13.98 o
   7  -1   6      453.65      430.91     22.05 o
   8  -1   6      289.97      272.01      6.54 o
   9  -1   6      568.04      592.98      8.84 o
  10  -1   6      176.45      158.31      5.30 o
  11  -1   6      117.67      113.23      4.32 o
  12  -1   6       75.88       74.27      3.22 o
  13  -1   6        9.92        7.01      1.63 o
  14  -1   6      146.56      135.51      3.97 o
 -14   0   6       95.47      107.74      4.26 o
 -13   0   6        1.88        1.45      1.27 o
 -12   0   6       36.58       52.07      3.46 o
 -11   0   6       16.14       26.63      2.44 o
 -10   0   6      571.42      606.42     10.92 o
  -9   0   6     1098.89     1073.52     13.14 o
  -8   0   6      742.69      730.61     16.87 o
  -7   0   6      305.93      296.14     39.82 o
  -6   0   6       56.57       53.88     12.21 o
  -5   0   6      735.74      760.59     25.52 o
  -4   0   6      471.61      415.51     17.46 o
  -3   0   6      353.49      374.51     18.74 o
  -2   0   6      606.33      637.41     21.06 o
  -1   0   6        3.03        2.18      3.53 o
   0   0   6      457.48      486.25     14.81 o
   1   0   6     2084.65     2098.02     33.10 o
   2   0   6        0.01       -1.73      2.47 o
   3   0   6      159.87      145.49     10.52 o
   4   0   6      207.24      162.30     10.52 o
   5   0   6     1717.40     1679.42     34.85 o
   6   0   6      257.68      252.73     14.81 o
   7   0   6     2741.87     2909.85    100.14 o
   8   0   6     1416.51     1430.37     34.48 o
   9   0   6       13.76       16.94      1.84 o
  10   0   6     1009.49     1021.96     12.10 o
  11   0   6      213.52      230.04      6.02 o
  12   0   6        8.63       10.23      1.63 o
  13   0   6        0.00       -1.28      1.28 o
  14   0   6      362.57      338.05     16.97 o
 -14   1   6       29.39       26.93      2.01 o
 -13   1   6      262.23      283.06      7.27 o
 -12   1   6      138.87      132.14      6.95 o
 -11   1   6      410.41      407.27     11.80 o
 -10   1   6      335.09      309.75      8.91 o
  -9   1   6      393.80      345.25      7.66 o
  -8   1   6      406.92      445.94      9.20 o
  -7   1   6     1315.85     1187.72     80.87 o
  -6   1   6      268.37      273.33     19.98 o
  -5   1   6      137.84      173.58     12.29 o
  -4   1   6     2838.65     3152.12     47.20 o
  -3   1   6     1300.40     1413.18     31.71 o
  -2   1   6     1035.86     1148.96     30.28 o
  -1   1   6      802.56      770.23     23.23 o
   0   1   6      710.52      648.92     19.65 o
   1   1   6     1636.24     1497.67     29.82 o
   2   1   6      749.23      741.27     21.62 o
   3   1   6      815.68      808.89     23.55 o
   4   1   6     1476.14     1513.93     33.50 o
   5   1   6      539.03      576.16     21.50 o
   6   1   6      202.65      166.07     12.21 o
   7   1   6      452.83      426.37     23.52 o
   8   1   6      288.46      255.89      7.14 o
   9   1   6      566.36      581.35     11.02 o
  10   1   6      179.35      160.33      5.37 o
  11   1   6      118.46      115.31      4.77 o
  12   1   6       75.14       74.20      4.13 o
  13   1   6        9.73        9.24      1.45 o
  14   1   6      148.01      146.73      5.80 o
 -14   2   6       64.24       59.50      3.03 o
 -13   2   6      208.69      215.77      6.20 o
 -12   2   6      205.38      228.93      7.00 o
 -11   2   6      286.90      293.53      8.61 o
 -10   2   6       48.96       38.33      3.06 o
  -9   2   6     1907.35     1913.69     17.91 o
  -8   2   6      300.55      347.59      7.39 o
  -7   2   6      203.54      186.34     17.94 o
  -6   2   6       67.57       67.11      8.32 o
  -5   2   6      258.61      261.83     18.31 o
  -4   2   6      808.35      904.83     32.85 o
  -3   2   6      667.37      696.96     22.71 o
  -2   2   6      987.22     1050.69     28.13 o
  -1   2   6     1707.24     1704.42     51.10 o
   0   2   6      575.49      674.94     21.24 o
   1   2   6     1538.52     1515.40     37.56 o
   2   2   6     1739.89     1811.18     38.41 o
   3   2   6      570.48      552.31     20.62 o
   4   2   6      141.24      122.89     10.07 o
   5   2   6     1784.64     1854.23     59.48 o
   6   2   6      530.67      557.08     34.02 o
   7   2   6      106.67      101.40     15.60 o
   8   2   6      241.54      248.91      7.19 o
   9   2   6      440.13      430.77      8.95 o
  10   2   6      251.96      235.19      7.97 o
  11   2   6       40.69       36.54      3.18 o
  12   2   6      355.56      361.59      8.61 o
  13   2   6       15.20       12.89      1.93 o
  14   2   6        3.62        5.31      1.40 o
 -14   3   6       85.50       85.45      3.99 o
 -13   3   6      265.32      264.31      7.04 o
 -12   3   6      166.14      165.61      5.87 o
 -11   3   6      137.81      141.32      6.06 o
 -10   3   6       14.65        6.14      1.53 o
  -9   3   6     2677.58     2546.92     26.61 o
  -8   3   6       56.66       67.61      3.09 o
  -7   3   6      201.52      185.18     18.71 o
  -6   3   6      563.68      540.75     26.20 o
  -5   3   6      192.22      228.07     17.72 o
  -4   3   6       49.85       57.33     10.74 o
  -3   3   6     1005.25     1035.05     36.82 o
  -2   3   6      504.19      563.91     25.51 o
  -1   3   6      877.02      915.88     31.82 o
   0   3   6      595.09      629.02     34.67 o
   1   3   6     6232.77     6646.44    150.17 o
   2   3   6     1025.87     1103.97     29.67 o
   3   3   6     1853.31     1933.38     40.67 o
   4   3   6      629.85      629.32     24.23 o
   5   3   6        7.46       11.32      5.21 o
   6   3   6      978.16      980.54     38.00 o
   7   3   6      190.65      197.05      8.27 o
   8   3   6      679.74      707.52     12.58 o
   9   3   6      142.31      136.98      5.85 o
  10   3   6       75.59       77.42      4.33 o
  11   3   6      553.77      552.26     19.83 o
  12   3   6       21.04       15.82      2.44 o
  13   3   6       12.46       12.85      2.05 o
  14   3   6       19.08       20.88      2.05 o
 -14   4   6        2.21        3.47      1.26 o
 -13   4   6      120.45      120.21      4.43 o
 -12   4   6       41.72       44.93      3.10 o
 -11   4   6      261.95      250.14      6.91 o
 -10   4   6      151.16      132.00      4.27 o
  -9   4   6      507.16      508.63      9.16 o
  -8   4   6       58.12       54.56      3.07 o
  -7   4   6       15.51       18.04      3.46 o
  -6   4   6      319.04      300.97     20.06 o
  -5   4   6      166.96      184.02     17.13 o
  -4   4   6     1008.57     1041.41     38.02 o
  -3   4   6      910.17      920.76     34.93 o
  -2   4   6      408.97      451.60     23.90 o
  -1   4   6     1215.14     1183.82     31.89 o
   0   4   6      643.02      596.02     22.52 o
   1   4   6      181.74      167.28     12.43 o
   2   4   6      694.17      668.71     24.89 o
   3   4   6      895.86      890.20     29.56 o
   4   4   6      454.75      434.00     21.48 o
   5   4   6      276.24      233.81     18.86 o
   6   4   6      237.10      195.02     18.11 o
   7   4   6      939.02      948.13     18.27 o
   8   4   6      349.71      366.98     10.39 o
   9   4   6       35.07       29.42      3.16 o
  10   4   6      207.73      217.24      7.09 o
  11   4   6       30.28       32.02      3.11 o
  12   4   6        6.38        2.98      1.59 o
  13   4   6      256.08      246.24     10.81 o
 -13   5   6       39.51       34.79      3.18 o
 -12   5   6        9.45       11.25      1.50 o
 -11   5   6        4.75        3.77      1.79 o
 -10   5   6      201.22      201.73      4.83 o
  -9   5   6      249.89      233.39      6.16 o
  -8   5   6       87.63       89.46      3.97 o
  -7   5   6      390.20      428.35      8.76 o
  -6   5   6      371.60      344.50     24.93 o
  -5   5   6      353.07      385.96     59.80 o
  -4   5   6      560.84      597.33     30.00 o
  -3   5   6      704.22      777.15     36.89 o
  -2   5   6      906.17      879.04     35.22 o
  -1   5   6      392.45      504.99     22.15 o
   0   5   6       18.24       11.99      4.43 o
   1   5   6     2040.60     2052.99     45.26 o
   2   5   6      457.43      485.68     22.57 o
   3   5   6      215.45      238.79     16.37 o
   4   5   6      683.02      670.87     28.10 o
   5   5   6      333.86      351.71     23.97 o
   6   5   6      144.01      155.81      7.26 o
   7   5   6      376.02      373.85      9.31 o
   8   5   6      951.24      878.78     16.49 o
   9   5   6      439.81      447.40     10.51 o
  10   5   6      299.65      277.93      7.90 o
  11   5   6       75.38       70.36      3.74 o
  12   5   6       22.00       26.99      3.41 o
  13   5   6      272.48      270.49      7.67 o
 -13   6   6       61.31       64.90      5.32 o
 -12   6   6       11.79       10.85      1.91 o
 -11   6   6      275.39      268.62      6.09 o
 -10   6   6      595.54      626.96     10.69 o
  -9   6   6      116.95      121.76      4.98 o
  -8   6   6      213.77      217.79      6.78 o
  -7   6   6      407.07      404.28     10.08 o
  -6   6   6      255.97      249.07      8.16 o
  -5   6   6      417.79      401.38     34.16 o
  -4   6   6      120.03      122.04     18.71 o
  -3   6   6       77.96       91.35     12.34 o
  -2   6   6      960.60      958.79     32.76 o
  -1   6   6       73.45       67.90      9.07 o
   0   6   6      132.62      151.94     13.03 o
   1   6   6       73.83       89.60     10.31 o
   2   6   6     1700.03     1703.20     44.86 o
   3   6   6     1150.19     1068.32     36.43 o
   4   6   6      501.68      502.87     28.95 o
   5   6   6       77.73       79.30      5.90 o
   6   6   6      269.91      269.45      8.25 o
   7   6   6       36.89       46.09      4.22 o
   8   6   6       54.25       50.24      3.85 o
   9   6   6       39.06       42.39      3.42 o
  10   6   6       16.85       16.13      2.09 o
  11   6   6      127.33      132.55      4.79 o
  12   6   6       80.87       77.33      4.32 o
  13   6   6      125.29      131.23      4.94 o
 -12   7   6       24.51        8.53      7.97 o
 -11   7   6      115.51      122.62      4.46 o
 -10   7   6      222.21      204.21      5.42 o
  -9   7   6       56.22       54.72      3.91 o
  -8   7   6      215.39      227.51      7.71 o
  -7   7   6      296.96      299.88      9.89 o
  -6   7   6        6.98        9.90      2.86 o
  -5   7   6     1250.89     1217.96     42.24 o
  -4   7   6     1038.60     1007.15     83.33 o
  -3   7   6      279.85      279.97     21.59 o
  -2   7   6       24.81       35.20      9.12 o
  -1   7   6      684.24      688.70     29.15 o
   0   7   6     1051.93     1046.82     36.01 o
   1   7   6      507.83      533.92     25.94 o
   2   7   6      157.66      153.48     14.53 o
   3   7   6      148.74      130.85     15.93 o
   4   7   6      939.00      931.02     50.12 o
   5   7   6     1344.40     1205.64     22.76 o
   6   7   6     2785.84     2758.43     33.38 o
   7   7   6      304.66      302.53     10.24 o
   8   7   6      184.09      164.53      7.54 o
   9   7   6      241.88      253.82      8.78 o
  10   7   6      114.85      131.27      4.67 o
  11   7   6       71.62       79.43      3.41 o
  12   7   6       63.93       61.46      4.79 o
 -12   8   6      103.39      109.73      6.87 o
 -11   8   6       50.08       48.32      2.63 o
 -10   8   6       40.16       44.58      2.65 o
  -9   8   6      932.69      956.42     19.20 o
  -8   8   6       50.24       40.63      3.35 o
  -7   8   6       36.83       41.10      3.78 o
  -6   8   6      452.60      467.08     13.72 o
  -5   8   6        5.60        3.94      2.45 o
  -4   8   6       23.31       22.20     10.73 o
  -3   8   6      611.19      590.85     44.39 o
  -2   8   6        4.54        7.29      5.44 o
  -1   8   6       89.05       80.72     13.04 o
   0   8   6      167.53      187.63     26.20 o
   1   8   6     1081.74     1079.57     38.77 o
   2   8   6       29.79       -8.22      8.22 o
   3   8   6      478.34      429.99     28.00 o
   4   8   6      748.30      725.59     26.90 o
   5   8   6      890.06      866.85     24.00 o
   6   8   6      585.53      568.54     14.87 o
   7   8   6       69.11       70.81      5.11 o
   8   8   6      211.30      204.21      9.24 o
   9   8   6      138.38      136.22      6.22 o
  10   8   6       28.73       27.17      2.59 o
  11   8   6       51.48       53.12      2.60 o
  12   8   6      229.08      229.82      8.85 o
 -11   9   6       98.67       96.25      2.71 o
 -10   9   6      210.96      211.78      4.68 o
  -9   9   6      198.24      202.48      5.87 o
  -8   9   6      429.52      428.27     12.95 o
  -7   9   6      182.74      185.81      9.10 o
  -6   9   6       62.35       57.07      4.84 o
  -5   9   6        4.12        4.60      2.57 o
   4   9   6      297.88      278.69     16.45 o
   5   9   6       25.91       18.45      5.01 o
   6   9   6       39.94       39.46      6.64 o
   7   9   6       19.01       12.09      2.24 o
   8   9   6      171.38      172.93      6.87 o
   9   9   6      123.64      128.64      5.50 o
  10   9   6       10.50        7.72      1.90 o
  11   9   6      121.65      124.30      4.91 o
 -10  10   6       34.61       31.58      1.96 o
  -9  10   6      270.69      263.14      5.77 o
  -8  10   6      126.90      113.45      5.90 o
  -7  10   6        3.80        4.07      2.28 o
  -6  10   6      169.08      165.01     14.06 o
  -5  10   6      958.62      986.23     35.14 o
   4  10   6      471.90      521.75     21.09 o
   5  10   6      396.80      415.23     18.96 o
   6  10   6        0.37        2.14      2.65 o
   7  10   6      370.29      384.43      9.52 o
   8  10   6       27.67       26.29      2.62 o
   9  10   6       38.07       37.71      2.45 o
  10  10   6       93.21      109.32      4.06 o
  -9  11   6       59.15       55.40      2.32 o
  -8  11   6       62.00       66.07      3.00 o
  -7  11   6      162.85      161.18      6.38 o
  -6  11   6      180.61      181.51      7.62 o
  -5  11   6       14.05       12.97      3.28 o
  -4  11   6       71.18       64.88      8.58 o
   4  11   6       10.93        8.96      3.84 o
   5  11   6      407.00      434.58     16.62 o
   6  11   6      279.94      281.30      9.06 o
   7  11   6        2.40        1.89      1.82 o
   8  11   6      243.80      261.13      6.43 o
   9  11   6      199.48      213.98      4.65 o
  -8  12   6      247.18      250.71      5.63 o
  -7  12   6       12.09        9.34      1.27 o
  -6  12   6      159.83      166.10      9.66 o
  -5  12   6       69.25       71.62      5.54 o
   2  12   6        9.25       14.41      4.90 o
   3  12   6      374.32      384.52     21.13 o
   4  12   6      406.89      395.08     21.15 o
   5  12   6      232.18      238.97      9.75 o
   6  12   6       96.82       99.11      6.12 o
   7  12   6       34.86       38.49      2.94 o
  -6  13   6      148.18      125.27      4.94 o
  -5  13   6      145.29      148.10      8.36 o
  -4  13   6      169.56      161.62     11.00 o
   3  13   6      181.39      169.93     11.40 o
   4  13   6      179.98      184.00      7.92 o
   5  13   6      191.09      178.21      7.21 o
  -5 -13   7       93.77       91.60      3.69 o
  -4 -13   7       10.89        9.57      1.38 o
  -3 -13   7       55.19       50.12      4.03 o
  -2 -13   7      300.25      302.71      9.56 o
  -1 -13   7      147.18      150.71      5.30 o
   0 -13   7       47.73       50.89      4.00 o
   1 -13   7       44.98       46.46      3.80 o
   2 -13   7      211.64      231.81      7.58 o
   3 -13   7       68.48       62.62      5.08 o
   4 -13   7        8.44        5.68      1.28 o
   5 -13   7      137.33      124.72      6.21 o
  -7 -12   7      300.97      334.59      7.48 o
  -6 -12   7      160.42      154.06      5.10 o
  -5 -12   7       35.42       35.36      3.32 o
  -4 -12   7      105.53      107.92      4.58 o
  -3 -12   7       13.32       13.86      2.07 o
  -2 -12   7       91.49       94.64      4.17 o
  -1 -12   7       11.90       13.75      2.61 o
   0 -12   7       84.62       87.61      4.38 o
   1 -12   7      126.20      146.30      5.74 o
   2 -12   7        5.47        7.12      1.83 o
   3 -12   7       69.73       81.93      4.54 o
   4 -12   7        2.02       -1.17      1.42 o
   5 -12   7      148.21      138.28      5.87 o
   6 -12   7       77.43       61.36     10.32 o
   7 -12   7       66.57       68.78      9.93 o
  -9 -11   7      169.61      185.03      7.01 o
  -8 -11   7      122.15      107.51      5.47 o
  -7 -11   7       67.06       71.70      2.74 o
  -6 -11   7      335.49      366.17      8.68 o
  -5 -11   7       69.49       72.36      4.55 o
  -4 -11   7      167.80      178.37      6.85 o
  -3 -11   7      115.98      124.16      5.49 o
  -2 -11   7       64.44       65.37      6.33 o
  -1 -11   7      454.73      501.36     17.95 o
   0 -11   7      204.05      190.72      8.37 o
   1 -11   7       14.35       16.89      2.54 o
   2 -11   7      111.79      133.54      6.83 o
   3 -11   7      321.69      340.26      9.10 o
   4 -11   7      233.08      236.27      7.40 o
   5 -11   7      372.98      392.57     11.86 o
   6 -11   7       29.72       31.60      2.66 o
   7 -11   7       66.11       72.29      4.07 o
   8 -11   7       94.92       89.99      4.79 o
 -10 -10   7       46.14       43.77      3.60 o
  -9 -10   7       38.35       29.87      3.38 o
  -8 -10   7       38.21       40.92      3.19 o
  -7 -10   7       45.73       48.96      3.55 o
  -6 -10   7       46.59       35.59      4.03 o
  -5 -10   7      228.15      256.60     11.62 o
  -4 -10   7      117.46      113.66      6.91 o
  -3 -10   7      462.33      468.62     10.57 o
  -2 -10   7      373.23      398.31     11.97 o
  -1 -10   7       95.09       84.69      4.62 o
   0 -10   7       71.79       54.15      5.09 o
   1 -10   7      306.04      308.51     12.37 o
   2 -10   7      156.65      147.80      5.34 o
   3 -10   7       25.82       26.05      2.80 o
   4 -10   7       19.13       14.88      2.15 o
   5 -10   7        5.36        2.47      1.38 o
   6 -10   7       26.20       29.91      2.34 o
   7 -10   7       91.29       85.70      4.09 o
   8 -10   7       39.24       43.10      2.69 o
   9 -10   7       15.22       12.08      1.52 o
 -11  -9   7       11.72        3.44      1.51 o
 -10  -9   7      747.73      594.44     12.49 o
  -9  -9   7      107.45      105.00      3.96 o
  -8  -9   7      219.22      198.32      6.78 o
  -7  -9   7      291.08      313.22     10.43 o
  -6  -9   7      603.38      598.44     13.21 o
  -5  -9   7      558.08      562.46     11.98 o
  -4  -9   7      183.22      175.57      6.20 o
  -3  -9   7      995.25      996.20     14.59 o
  -2  -9   7      511.01      498.90     10.29 o
  -1  -9   7     1383.70     1383.29     28.35 o
   0  -9   7     2248.05     2173.40     31.03 o
   1  -9   7      175.47      157.94      7.15 o
   2  -9   7     1016.27     1016.43     15.74 o
   3  -9   7      226.20      224.16      7.49 o
   4  -9   7      227.88      232.96      6.50 o
   5  -9   7       18.79       18.53      2.10 o
   6  -9   7        2.91        1.12      1.50 o
   7  -9   7       39.47       37.30      2.88 o
   8  -9   7       10.70        9.29      1.49 o
   9  -9   7      170.37      173.18      7.07 o
  10  -9   7       75.53       75.95      4.93 o
 -11  -8   7       56.90       58.57      3.06 o
 -10  -8   7       16.94       13.14      2.06 o
  -9  -8   7      215.61      215.36      9.59 o
  -8  -8   7       70.18       68.16      4.60 o
  -7  -8   7      295.98      293.11      8.14 o
  -6  -8   7      127.24      135.90      4.85 o
  -5  -8   7      196.99      196.15      6.48 o
  -4  -8   7       56.28       62.21      3.46 o
  -3  -8   7      303.98      310.50      9.71 o
  -2  -8   7      136.32      131.70      6.22 o
  -1  -8   7      770.27      728.65     24.86 o
   0  -8   7      168.19      165.99      7.25 o
   1  -8   7      578.04      545.82     12.52 o
   2  -8   7     1102.71     1116.13     19.13 o
   3  -8   7      124.17      128.97      4.95 o
   4  -8   7       54.20       53.58      3.30 o
   5  -8   7      173.27      167.37      5.05 o
   6  -8   7       64.09       67.40      4.00 o
   7  -8   7      162.21      152.10      6.36 o
   8  -8   7      242.37      246.30      7.69 o
   9  -8   7        7.36        5.85      1.37 o
  10  -8   7      108.08      119.17      4.29 o
  11  -8   7       32.11       26.41      1.90 o
 -12  -7   7       15.20       12.69      6.33 o
 -11  -7   7       77.02       79.53      5.29 o
 -10  -7   7      269.57      269.79      8.28 o
  -9  -7   7      258.12      266.08      9.63 o
  -8  -7   7      544.03      568.87     14.33 o
  -7  -7   7        2.11        3.30      1.40 o
  -6  -7   7      428.34      404.28      9.66 o
  -5  -7   7       30.04       31.45      2.54 o
  -4  -7   7      337.63      309.56      7.27 o
  -3  -7   7       74.85       71.02      3.78 o
  -2  -7   7      624.95      620.85     16.66 o
  -1  -7   7      507.22      515.39     15.67 o
   0  -7   7      303.35      294.95     11.41 o
   1  -7   7      272.73      274.53      7.79 o
   2  -7   7      538.58      553.77     10.17 o
   3  -7   7      156.06      169.52      5.10 o
   4  -7   7      940.85      888.25     12.88 o
   5  -7   7      357.35      353.24      9.51 o
   6  -7   7       26.89       17.09      2.37 o
   7  -7   7      395.56      400.57      9.82 o
   8  -7   7      180.62      162.00      6.87 o
   9  -7   7       35.86       35.86      3.36 o
  10  -7   7      129.62      122.74      5.05 o
  11  -7   7       49.06       48.81      2.25 o
  12  -7   7      124.92      115.15      8.06 o
 -13  -6   7       16.42       19.36      2.68 o
 -12  -6   7      213.43      183.97     14.69 o
 -11  -6   7      134.03      124.96      4.57 o
 -10  -6   7      392.02      390.21      7.46 o
  -9  -6   7       47.12       45.19      3.25 o
  -8  -6   7      242.74      235.17      7.29 o
  -7  -6   7       73.33       74.07      3.82 o
  -6  -6   7      307.07      319.70      7.25 o
  -5  -6   7      924.48      929.22     12.19 o
  -4  -6   7     1567.22     1676.98     18.97 o
  -3  -6   7       42.57       40.84     15.77 o
  -2  -6   7      485.41      450.73     49.20 o
  -1  -6   7       49.85       44.45     11.49 o
   0  -6   7      442.32      425.62     34.66 o
   1  -6   7      388.90      406.14     34.83 o
   2  -6   7      119.12       88.46     16.37 o
   3  -6   7     1130.39     1087.83     57.85 o
   4  -6   7      581.86      543.67     10.08 o
   5  -6   7      265.44      269.60      6.74 o
   6  -6   7     1469.75     1379.60     15.52 o
   7  -6   7      383.03      382.03      8.86 o
   8  -6   7      192.19      179.01      6.75 o
   9  -6   7      117.11      118.82      6.00 o
  10  -6   7       25.67       26.15      2.79 o
  11  -6   7        7.00        4.71      1.21 o
  12  -6   7      209.65      209.21      6.15 o
 -13  -5   7       11.05       12.57      3.06 o
 -12  -5   7       31.02       32.39      2.64 o
 -11  -5   7       60.11       63.55      3.22 o
 -10  -5   7       81.46       91.34      3.55 o
  -9  -5   7       47.43       42.14      2.37 o
  -8  -5   7       12.77       13.51      1.88 o
  -7  -5   7     1312.67     1306.36     16.14 o
  -6  -5   7     1306.46     1412.95     16.49 o
  -5  -5   7      171.53      177.95      8.95 o
  -4  -5   7      763.98      720.42     59.45 o
  -3  -5   7      117.55       98.23     22.26 o
  -2  -5   7     1368.39     1543.35     59.73 o
  -1  -5   7       62.79       64.15     15.22 o
   0  -5   7      704.30      757.21     43.63 o
   1  -5   7      527.93      489.97     36.19 o
   2  -5   7      507.01      528.63     38.41 o
   3  -5   7      530.41      516.14     38.32 o
   4  -5   7      679.87      659.72     44.44 o
   5  -5   7       45.31       42.47      2.82 o
   6  -5   7      822.03      911.88     12.32 o
   7  -5   7      168.41      161.14      5.38 o
   8  -5   7      399.39      432.76     11.21 o
   9  -5   7       38.23       35.29      2.81 o
  10  -5   7      163.10      152.74      5.57 o
  11  -5   7      314.19      331.46      6.34 o
  12  -5   7      169.41      157.83      4.52 o
  13  -5   7      173.88      165.49      8.09 o
 -13  -4   7       10.50       10.24      1.95 o
 -12  -4   7      179.12      182.43      6.68 o
 -11  -4   7      286.12      299.50      6.74 o
 -10  -4   7       67.09       64.35      3.31 o
  -9  -4   7      201.53      192.12      4.89 o
  -8  -4   7      157.95      139.93      3.98 o
  -7  -4   7      704.24      762.11     13.92 o
  -6  -4   7      176.27      195.77     10.29 o
  -5  -4   7      926.21      898.42     44.88 o
  -4  -4   7       36.44       35.84      9.53 o
  -3  -4   7      388.54      336.92     39.71 o
  -2  -4   7       52.19       69.10      8.93 o
  -1  -4   7      174.01      145.25     18.71 o
   0  -4   7      166.27      205.71     22.07 o
   1  -4   7       11.06        5.58      6.52 o
   2  -4   7      719.33      765.86     43.84 o
   3  -4   7      584.87      601.22     40.07 o
   4  -4   7      125.45      127.77     20.96 o
   5  -4   7      249.82      304.36     29.81 o
   6  -4   7       48.03       43.13      2.24 o
   7  -4   7      177.58      169.50      4.42 o
   8  -4   7       57.79       68.98      3.09 o
   9  -4   7      241.23      219.56      5.29 o
  10  -4   7       34.58       37.64      2.52 o
  11  -4   7       82.62       83.57      3.17 o
  12  -4   7       88.05       92.82      3.45 o
  13  -4   7       42.77       40.01      3.57 o
 -14  -3   7        3.88        4.24      1.57 o
 -13  -3   7       19.82       18.12      2.11 o
 -12  -3   7       80.67       82.64      3.66 o
 -11  -3   7      128.35      113.79      4.38 o
 -10  -3   7      787.71      769.67     12.72 o
  -9  -3   7      327.31      317.31      7.09 o
  -8  -3   7      150.59      135.49      3.83 o
  -7  -3   7      363.93      335.49      6.13 o
  -6  -3   7      569.81      519.68     51.71 o
  -5  -3   7      113.52      124.12     15.88 o
  -4  -3   7      110.42       99.86     11.76 o
  -3  -3   7      113.61      134.49     10.99 o
  -2  -3   7       33.86       19.88      4.98 o
  -1  -3   7      217.90      261.91     16.50 o
   0  -3   7      243.57      232.75     22.44 o
   1  -3   7     1118.97     1294.16     43.59 o
   2  -3   7      322.12      352.56     23.14 o
   3  -3   7      177.78      182.05     17.11 o
   4  -3   7      108.62       93.42     15.99 o
   5  -3   7       44.40       28.53     10.37 o
   6  -3   7        1.71        7.66      6.86 o
   7  -3   7      629.94      629.58      8.31 o
   8  -3   7      313.19      281.34      5.71 o
   9  -3   7       97.16       92.24      3.27 o
  10  -3   7       15.46        9.77      1.70 o
  11  -3   7      173.96      185.75      5.01 o
  12  -3   7      119.40      130.43      3.65 o
  13  -3   7       37.08       37.06      2.24 o
 -14  -2   7       99.25       99.95      4.55 o
 -13  -2   7      268.15      274.61      7.30 o
 -12  -2   7       97.71       91.67      4.24 o
 -11  -2   7      263.79      244.52      5.80 o
 -10  -2   7       41.13       36.27      3.26 o
  -9  -2   7       56.04       46.95      2.85 o
  -8  -2   7      778.14      741.61      9.32 o
  -7  -2   7      325.09      357.73     18.75 o
  -6  -2   7      231.12      164.75     29.78 o
  -5  -2   7     1269.57     1311.51     47.87 o
  -4  -2   7      453.58      476.72     20.76 o
  -3  -2   7      186.28      191.21     14.87 o
  -2  -2   7     1551.07     1579.06     36.15 o
  -1  -2   7      640.62      722.22     24.09 o
   0  -2   7      672.62      756.59     24.33 o
   1  -2   7     1076.28     1181.59     30.16 o
   2  -2   7      653.03      664.90     22.87 o
   3  -2   7      340.90      363.93     15.86 o
   4  -2   7       72.29       69.84     10.57 o
   5  -2   7      180.91      200.69     23.39 o
   6  -2   7        5.31        9.97      8.45 o
   7  -2   7     1711.03     1656.29     17.42 o
   8  -2   7      144.23      138.39      4.39 o
   9  -2   7     1152.83     1174.04     12.53 o
  10  -2   7      176.56      174.93      4.58 o
  11  -2   7      254.89      260.54      5.92 o
  12  -2   7        8.24       10.60      1.49 o
  13  -2   7      206.60      202.97      5.19 o
 -14  -1   7      138.58      140.61      8.09 o
 -13  -1   7      168.49      189.86      4.70 o
 -12  -1   7       95.79      103.20      3.71 o
 -11  -1   7      183.92      185.21      6.31 o
 -10  -1   7       50.38       51.94      4.22 o
  -9  -1   7      233.40      217.25      6.64 o
  -8  -1   7      338.21      342.33      7.37 o
  -7  -1   7     1565.99     1556.35     95.61 o
  -6  -1   7      183.47      141.40     27.65 o
  -5  -1   7      966.23     1049.95     31.15 o
  -4  -1   7      672.99      709.71     28.45 o
  -3  -1   7      759.37      783.77     25.83 o
  -2  -1   7     1918.08     2130.11     41.70 o
  -1  -1   7     1791.39     1872.47     38.67 o
   0  -1   7       25.93       26.76      4.13 o
   1  -1   7       48.20       43.01      6.43 o
   2  -1   7      370.52      348.90     16.93 o
   3  -1   7       65.33       72.33      8.26 o
   4  -1   7     1048.39     1094.15     46.75 o
   5  -1   7      330.88      299.29     18.74 o
   6  -1   7       82.73       81.21     11.94 o
   7  -1   7      787.56      823.84     11.31 o
   8  -1   7      214.47      184.69      4.97 o
   9  -1   7      254.35      271.54      5.49 o
  10  -1   7      386.21      370.74      6.83 o
  11  -1   7      102.81      117.56      4.19 o
  12  -1   7      171.19      177.43      4.96 o
  13  -1   7       20.90       22.23      1.82 o
 -14   0   7       83.31       86.98      3.82 o
 -13   0   7        7.68        9.60      1.77 o
 -12   0   7      752.22      800.84     18.34 o
 -11   0   7      265.52      262.35      6.87 o
 -10   0   7      135.79      123.23      5.02 o
  -9   0   7       24.59       27.83      2.46 o
  -8   0   7        6.32       13.24      1.46 o
  -7   0   7        0.07      -13.86     13.86 o
  -6   0   7     1451.42     1485.72     60.18 o
  -5   0   7      561.28      637.24     30.28 o
  -4   0   7      808.67      862.47     27.23 o
  -3   0   7        4.06        5.84      3.33 o
  -2   0   7       66.93       77.32      8.35 o
  -1   0   7      274.90      251.65     14.56 o
   0   0   7       34.45       57.06      5.70 o
   1   0   7        3.50       19.44      3.74 o
   2   0   7      577.96      498.80     18.20 o
   3   0   7      735.46      741.61     22.87 o
   4   0   7      102.42       97.69      8.89 o
   5   0   7      926.18      860.93     41.24 o
   6   0   7     1287.31     1295.49     65.01 o
   7   0   7       33.34       29.26      2.77 o
   8   0   7       95.53       96.60      4.40 o
   9   0   7      577.09      531.93      8.86 o
  10   0   7     1057.41     1078.52     14.54 o
  11   0   7      660.83      662.16     10.78 o
  12   0   7      486.84      492.61      9.84 o
  13   0   7        3.32        1.26      0.86 o
 -14   1   7      138.89      126.48      5.01 o
 -13   1   7      168.62      196.94      5.76 o
 -12   1   7       96.99       97.82      5.42 o
 -11   1   7      183.30      178.16      7.76 o
 -10   1   7       50.85       43.00      3.10 o
  -9   1   7      232.30      224.86      5.90 o
  -8   1   7      341.29      351.74      7.27 o
  -7   1   7     1573.53     1662.40    101.51 o
  -6   1   7      185.66      160.94     20.70 o
  -5   1   7      958.05     1049.27     48.25 o
  -4   1   7      671.92      684.94     30.05 o
  -3   1   7      764.26      771.73     25.72 o
  -2   1   7     1905.03     2071.46     42.09 o
  -1   1   7     1789.42     1793.13     40.50 o
   0   1   7       25.55       43.25      6.80 o
   1   1   7       49.70       43.55      5.53 o
   2   1   7      372.79      354.16     16.38 o
   3   1   7       63.53       69.70      9.86 o
   4   1   7     1052.15     1076.87     30.35 o
   5   1   7      323.62      315.20     16.97 o
   6   1   7       84.77       92.03     11.58 o
   7   1   7      783.47      840.30     15.49 o
   8   1   7      216.35      188.76      5.73 o
   9   1   7      253.90      265.47     10.08 o
  10   1   7      384.54      358.07     11.36 o
  11   1   7      100.12      117.67      4.85 o
  12   1   7      171.19      188.95      6.07 o
  13   1   7       21.26       19.76      1.62 o
  14   1   7       51.22       44.43      4.06 o
 -14   2   7       98.44      107.57      4.51 o
 -13   2   7      271.72      287.66      6.76 o
 -12   2   7       99.33      105.44      5.52 o
 -11   2   7      264.57      253.67      7.67 o
 -10   2   7       40.03       40.11      2.80 o
  -9   2   7       57.17       48.17      2.76 o
  -8   2   7      778.58      776.16     10.61 o
  -7   2   7      323.61      375.94     11.16 o
  -6   2   7      234.71      204.53     15.28 o
  -5   2   7     1261.95     1357.84     44.22 o
  -4   2   7      453.57      505.27     26.76 o
  -3   2   7      185.03      178.19     12.80 o
  -2   2   7     1549.32     1500.69     36.51 o
  -1   2   7      641.10      689.08     28.94 o
   0   2   7      668.11      693.00     23.33 o
   1   2   7     1076.80     1115.97     29.62 o
   2   2   7      651.00      654.63     23.31 o
   3   2   7      341.89      373.67     18.31 o
   4   2   7       72.19       78.53      8.61 o
   5   2   7      180.77      185.82     14.76 o
   6   2   7        5.16       -7.96      7.96 o
   7   2   7     1712.36     1669.76     19.09 o
   8   2   7      144.13      150.47      6.04 o
   9   2   7     1150.98     1146.16     18.55 o
  10   2   7      177.80      166.14      7.81 o
  11   2   7      254.73      244.80      7.69 o
  12   2   7        8.34        8.41      2.19 o
  13   2   7      208.60      218.12      6.27 o
  14   2   7       77.41       69.05      4.70 o
 -14   3   7        3.95        2.28      1.40 o
 -13   3   7       20.46       21.06      2.24 o
 -12   3   7       80.16       82.46      4.02 o
 -11   3   7      131.04      118.31      5.42 o
 -10   3   7      786.13      801.11     10.85 o
  -9   3   7      329.50      326.67      6.54 o
  -8   3   7      151.21      137.20      4.51 o
  -7   3   7      362.75      343.76     12.94 o
  -6   3   7      567.48      574.48     32.47 o
  -5   3   7      111.17      145.32     15.07 o
  -4   3   7      109.00      114.83     12.68 o
  -3   3   7      112.31      123.63     13.68 o
  -2   3   7       33.72       28.23      5.45 o
  -1   3   7      220.54      274.57     15.86 o
   0   3   7      246.67      231.71     14.64 o
   1   3   7     1119.01     1205.70     32.83 o
   2   3   7      319.82      314.06     17.20 o
   3   3   7      176.55      172.11     13.26 o
   4   3   7      107.78       95.37     10.26 o
   5   3   7       45.11       31.47      7.31 o
   6   3   7        1.54        7.58      4.51 o
   7   3   7      622.14      610.09     10.96 o
   8   3   7      315.52      293.00      7.82 o
   9   3   7       97.26       89.66      4.83 o
  10   3   7       15.24       12.31      2.11 o
  11   3   7      175.50      179.24      7.64 o
  12   3   7      118.99      121.64      5.67 o
  13   3   7       36.31       37.99      2.66 o
 -13   4   7       10.11        9.98      1.67 o
 -12   4   7      177.99      180.65      5.59 o
 -11   4   7      286.53      303.75      8.24 o
 -10   4   7       67.18       66.18      3.51 o
  -9   4   7      200.17      189.11      5.00 o
  -8   4   7      160.72      141.13      4.66 o
  -7   4   7      705.57      775.73     13.26 o
  -6   4   7      177.26      189.90      9.23 o
  -5   4   7      923.99      975.30     39.96 o
  -4   4   7       35.35       60.61     13.14 o
  -3   4   7      389.68      381.63     24.64 o
  -2   4   7       52.45       83.52     11.94 o
  -1   4   7      171.93      134.58     12.46 o
   0   4   7      167.08      186.20     14.05 o
   1   4   7       11.69       16.10      6.05 o
   2   4   7      718.94      738.30     27.82 o
   3   4   7      592.78      615.53     26.06 o
   4   4   7      124.77      137.48     12.83 o
   5   4   7      250.09      270.46     21.06 o
   6   4   7       49.92       41.09      3.36 o
   7   4   7      181.14      176.77      6.53 o
   8   4   7       57.44       67.33      3.91 o
   9   4   7      241.40      222.55      6.74 o
  10   4   7       35.48       39.66      3.22 o
  11   4   7       81.82       87.14      4.95 o
  12   4   7       87.66       88.33      3.47 o
  13   4   7       43.79       45.19      2.69 o
 -13   5   7       10.03        9.22      1.26 o
 -12   5   7       30.00       34.61      2.41 o
 -11   5   7       60.46       67.38      3.40 o
 -10   5   7       81.01       84.73      3.30 o
  -9   5   7       48.99       41.34      2.81 o
  -8   5   7       12.03       12.75      1.77 o
  -7   5   7     1300.74     1317.71     18.12 o
  -6   5   7     1316.92     1429.82     21.54 o
  -5   5   7      173.69      179.43     23.80 o
  -4   5   7      766.53      780.31     36.91 o
  -3   5   7      117.11      119.08     14.42 o
  -2   5   7     1363.32     1413.33     52.30 o
  -1   5   7       63.59       56.99      8.46 o
   0   5   7      697.62      692.75     27.83 o
   1   5   7      525.73      497.65     23.87 o
   2   5   7      501.46      488.00     24.09 o
   3   5   7      533.39      558.03     26.16 o
   4   5   7      676.85      670.32     29.54 o
   5   5   7       45.70       42.42      5.96 o
   6   5   7      817.84      906.56     19.69 o
   7   5   7      167.66      164.04      7.49 o
   8   5   7      400.43      434.34     10.37 o
   9   5   7       38.36       41.51      3.12 o
  10   5   7      161.91      153.34      5.73 o
  11   5   7      317.54      329.63      7.91 o
  12   5   7      171.46      175.17      5.05 o
  13   5   7      174.16      195.58      5.98 o
 -13   6   7       15.67       16.63      2.90 o
 -12   6   7      211.46      210.59      5.91 o
 -11   6   7      135.48      128.06      3.83 o
 -10   6   7      390.55      392.91      6.79 o
  -9   6   7       47.66       49.52      2.88 o
  -8   6   7      245.88      248.63      6.40 o
  -7   6   7       73.49       77.12      3.93 o
  -6   6   7      305.09      318.40     11.55 o
  -5   6   7      927.12      929.91     27.74 o
  -4   6   7     1571.19     1631.58     71.27 o
  -3   6   7       41.13       22.93      8.23 o
  -2   6   7      484.62      471.38     24.58 o
  -1   6   7       51.05       32.93      6.61 o
   0   6   7      446.03      444.53     23.82 o
   1   6   7      388.15      385.08     22.28 o
   2   6   7      118.70      114.66     12.49 o
   3   6   7     1137.68     1169.14     42.80 o
   4   6   7      578.53      530.86     18.27 o
   5   6   7      265.38      260.00      9.48 o
   6   6   7     1474.47     1409.20     36.36 o
   7   6   7      385.41      377.96     11.33 o
   8   6   7      187.34      177.46      7.82 o
   9   6   7      119.86      124.42      4.92 o
  10   6   7       25.55       24.23      2.19 o
  11   6   7        7.50        6.70      1.45 o
  12   6   7      208.97      200.66     13.51 o
 -12   7   7       16.67       17.09      2.23 o
 -11   7   7       76.56       81.20      2.85 o
 -10   7   7      270.72      275.15      5.92 o
  -9   7   7      257.65      266.79      7.81 o
  -8   7   7      549.40      572.20     10.47 o
  -7   7   7        1.87        0.40      1.66 o
  -6   7   7      432.65      426.62     11.50 o
  -5   7   7       29.30       31.97      4.54 o
  -4   7   7      331.99      283.16     14.36 o
  -3   7   7       75.28       59.32     10.30 o
  -2   7   7      628.44      590.98     47.05 o
  -1   7   7      508.63      486.23     25.99 o
   0   7   7      301.42      289.85     20.26 o
   1   7   7      273.89      256.88     21.58 o
   2   7   7      543.10      509.95     17.92 o
   3   7   7      156.69      139.68     14.36 o
   4   7   7      940.18      914.30     34.31 o
   5   7   7      352.89      344.60     12.19 o
   6   7   7       27.35       16.25      3.15 o
   7   7   7      393.38      402.22     11.50 o
   8   7   7      180.39      152.37      7.07 o
   9   7   7       36.41       39.50      3.82 o
  10   7   7      131.26      129.41      4.37 o
  11   7   7       47.96       46.26      3.16 o
  12   7   7      127.33      114.81      4.34 o
 -11   8   7       57.87       56.82      2.44 o
 -10   8   7       17.62       14.67      1.79 o
  -9   8   7      215.02      218.56      6.52 o
  -8   8   7       70.17       66.23      4.62 o
  -7   8   7      292.16      308.87      9.59 o
  -6   8   7      127.37      133.38      7.57 o
  -5   8   7      193.82      178.43     10.75 o
  -3   8   7      305.35      301.38     17.72 o
  -2   8   7      135.38      162.76     21.62 o
  -1   8   7      769.62      764.20     40.87 o
   0   8   7      169.86      176.25     16.54 o
   1   8   7      575.32      557.01     38.24 o
   2   8   7     1095.57      986.33     47.94 o
   3   8   7      123.85      124.30     12.62 o
   4   8   7       54.39       55.17      7.45 o
   5   8   7      174.28      157.69     10.47 o
   6   8   7       65.46       70.45      4.96 o
   7   8   7      163.16      146.76      6.88 o
   8   8   7      239.16      242.64      8.31 o
   9   8   7        7.13        6.93      2.01 o
  10   8   7      109.43      122.65      4.53 o
  11   8   7       31.69       30.83      2.73 o
 -11   9   7       12.04       16.54      2.86 o
 -10   9   7      741.75      739.10      8.67 o
  -9   9   7      107.42      100.71      3.95 o
  -8   9   7      219.99      217.27      7.53 o
  -7   9   7      291.71      309.04      8.02 o
  -6   9   7      598.11      618.23     12.98 o
  -5   9   7      552.85      585.74     14.82 o
  -4   9   7      183.41      173.55     13.99 o
   3   9   7      222.09      211.58     15.96 o
   4   9   7      227.56      231.86     13.88 o
   5   9   7       19.39       18.20      3.34 o
   6   9   7        2.95       -0.72      1.93 o
   7   9   7       40.71       41.06      3.69 o
   8   9   7        9.75       14.47      2.61 o
   9   9   7      170.45      181.73      6.09 o
  10   9   7       76.51       82.60      4.66 o
 -10  10   7       46.09       44.04      2.02 o
  -9  10   7       38.16       31.72      2.29 o
  -8  10   7       38.27       36.76      3.44 o
  -7  10   7       44.96       45.07      4.30 o
  -6  10   7       46.47       41.69      4.56 o
  -5  10   7      227.56      228.49      8.82 o
  -4  10   7      116.27      117.34      8.20 o
   3  10   7       26.08       19.22      4.26 o
   4  10   7       19.20       17.81      7.74 o
   5  10   7        5.19        5.64      1.99 o
   6  10   7       25.99       24.36      3.32 o
   7  10   7       90.20       93.99      5.47 o
   8  10   7       39.23       44.08      3.14 o
   9  10   7       15.49       12.96      1.46 o
  -9  11   7      168.21      161.66      7.05 o
  -8  11   7      122.11      108.89      3.57 o
  -7  11   7       67.13       70.06      4.05 o
  -6  11   7      336.23      334.29      9.78 o
  -5  11   7       69.50       66.23      8.00 o
  -4  11   7      169.33      153.68     12.73 o
  -3  11   7      115.88      110.16      9.96 o
   2  11   7      115.38      120.02     12.48 o
   3  11   7      321.71      297.81     19.67 o
   4  11   7      233.44      228.86     10.86 o
   5  11   7      373.99      397.35     13.87 o
   6  11   7       30.35       35.22      3.10 o
   7  11   7       66.51       73.55      3.54 o
   8  11   7       95.32       90.27      3.00 o
  -7  12   7      301.51      299.26      7.76 o
  -6  12   7      161.27      147.52      7.54 o
  -5  12   7       35.36       37.88      3.85 o
  -4  12   7      104.63      105.54      8.82 o
  -3  12   7       13.23       12.90      3.59 o
   2  12   7        5.96        3.59      3.95 o
   3  12   7       68.87       82.27     11.60 o
   4  12   7        1.77       -0.57      2.76 o
   5  12   7      148.73      139.13     11.77 o
   6  12   7       79.66       79.77      5.82 o
   7  12   7       67.05       69.63      3.35 o
  -5  13   7       94.24       76.12      5.88 o
  -4  13   7       11.11       13.13      3.39 o
   2  13   7      212.97      192.31     10.33 o
   3  13   7       69.10       60.25     10.19 o
   4  13   7        8.43        8.75      1.76 o
   5  13   7      135.65      112.17      7.94 o
  -4 -13   8      105.06      112.91      6.30 o
  -3 -13   8       53.81       61.22      3.34 o
  -2 -13   8       40.58       48.38      3.15 o
  -1 -13   8        7.97        6.12      1.37 o
   0 -13   8       82.51       86.36      5.92 o
   1 -13   8       47.14       48.74      3.33 o
   2 -13   8       88.80      100.27      4.45 o
   3 -13   8      104.49      110.85      6.45 o
  -6 -12   8       44.70       49.34      3.04 o
  -5 -12   8       80.88       79.65      3.84 o
  -4 -12   8       82.14       83.28      3.68 o
  -3 -12   8       93.05      108.72      4.43 o
  -2 -12   8       11.14        8.02      1.56 o
  -1 -12   8      107.28      115.22      4.28 o
   0 -12   8       34.54       33.92      3.05 o
   1 -12   8      195.64      224.35      6.27 o
   2 -12   8      229.89      209.94      7.01 o
   3 -12   8       82.53       88.51      4.51 o
   4 -12   8       17.24       16.44      2.03 o
   5 -12   8       88.67       83.80      4.07 o
   6 -12   8      173.00      178.25      9.33 o
  -8 -11   8       52.82       54.30      4.19 o
  -7 -11   8       79.56       80.02      3.55 o
  -6 -11   8       21.10       17.37      1.96 o
  -5 -11   8       26.62       25.32      2.45 o
  -4 -11   8      649.16      717.67     19.99 o
  -3 -11   8      210.05      221.40     12.47 o
  -2 -11   8      216.17      219.03      8.12 o
  -1 -11   8       16.37       19.79      2.93 o
   0 -11   8       19.89       17.92      2.54 o
   1 -11   8      179.37      208.92      7.58 o
   2 -11   8       12.17        7.67      1.99 o
   3 -11   8       83.16       82.61      5.05 o
   4 -11   8      379.34      421.40     10.99 o
   5 -11   8      103.34      119.25      5.54 o
   6 -11   8       19.92       24.42      4.36 o
   7 -11   8       72.90       80.70      3.64 o
  -9 -10   8       54.76       47.06      3.30 o
  -8 -10   8      628.16      629.20     10.35 o
  -7 -10   8       41.22       39.64      3.20 o
  -6 -10   8       31.13       32.84      2.97 o
  -5 -10   8      359.12      385.90     11.22 o
  -4 -10   8      114.28      115.65      4.91 o
  -3 -10   8      137.85      133.82      5.60 o
  -2 -10   8      241.81      254.78      8.38 o
  -1 -10   8       42.98       48.89      3.96 o
   0 -10   8      190.67      189.47      9.14 o
   1 -10   8       16.17       17.30      2.29 o
   2 -10   8       33.06       35.05      3.04 o
   3 -10   8       49.85       56.29      3.64 o
   4 -10   8       31.18       34.06      3.25 o
   5 -10   8       47.56       42.55      3.27 o
   6 -10   8      327.07      345.70      8.03 o
   7 -10   8       53.72       53.41      2.99 o
   8 -10   8      127.76      128.18      4.71 o
   9 -10   8      173.74      194.92      6.85 o
 -10  -9   8      318.47      324.69     34.76 o
  -9  -9   8       17.36       15.18      3.48 o
  -8  -9   8       38.04       32.75      3.09 o
  -7  -9   8      335.61      362.12     20.54 o
  -6  -9   8      610.86      640.25     12.90 o
  -5  -9   8       26.62       29.28      2.63 o
  -4  -9   8      451.71      448.64     10.61 o
  -3  -9   8      138.91      146.99      5.25 o
  -2  -9   8      201.28      216.62      6.34 o
  -1  -9   8       12.90       16.82      3.21 o
   0  -9   8      132.31      126.55      6.38 o
   1  -9   8       15.72       12.08      2.44 o
   2  -9   8       29.63       31.67      3.49 o
   3  -9   8      126.27      123.81      5.10 o
   4  -9   8      126.79      136.17      5.32 o
   5  -9   8       42.45       43.83      3.46 o
   6  -9   8       68.87       74.61      4.37 o
   7  -9   8       46.50       45.76      2.71 o
   8  -9   8       44.00       38.35      2.26 o
   9  -9   8      155.69      148.04     16.84 o
  10  -9   8       55.30       59.52      2.69 o
 -11  -8   8      134.52      100.26      4.45 o
 -10  -8   8       63.10       63.82      4.80 o
  -9  -8   8       79.06       82.11      5.69 o
  -8  -8   8        0.17       -1.04      1.72 o
  -7  -8   8        0.85        1.78      1.50 o
  -6  -8   8      163.71      154.91      5.81 o
  -5  -8   8      394.80      392.47      8.91 o
  -4  -8   8      303.69      307.80      6.96 o
  -3  -8   8      308.31      287.79      7.93 o
  -2  -8   8      111.67      102.85      4.61 o
  -1  -8   8       59.78       56.00      3.44 o
   0  -8   8      353.27      313.63      9.99 o
   1  -8   8      342.15      325.96     10.24 o
   2  -8   8      168.96      164.13      6.04 o
   3  -8   8      227.18      224.77      7.08 o
   4  -8   8      109.57      101.35      4.78 o
   5  -8   8      748.94      713.05     12.03 o
   6  -8   8      161.29      144.24      5.50 o
   7  -8   8       13.99        7.20      1.84 o
   8  -8   8       74.51       70.23      3.48 o
   9  -8   8       28.12       30.24      2.08 o
  10  -8   8       13.02       12.98      1.44 o
  11  -8   8      132.66      141.82      5.52 o
 -12  -7   8        4.39        1.69      0.96 o
 -11  -7   8        7.74        5.74      1.83 o
 -10  -7   8       31.11       31.85      2.86 o
  -9  -7   8       83.02       79.74      5.52 o
  -8  -7   8     1102.61     1104.99     22.36 o
  -7  -7   8      446.48      445.20      9.79 o
  -6  -7   8      723.24      692.20     14.97 o
  -5  -7   8       52.39       56.94      4.29 o
  -4  -7   8      285.18      252.87      6.03 o
  -3  -7   8      621.10      611.58      8.89 o
  -2  -7   8      618.34      609.36      9.57 o
  -1  -7   8       20.72       18.72      1.85 o
   0  -7   8        3.32        2.99      1.70 o
   1  -7   8      593.82      544.65     12.12 o
   2  -7   8      380.06      359.94      8.00 o
   3  -7   8      756.60      753.72     11.98 o
   4  -7   8     2819.11     2708.70     22.38 o
   5  -7   8       28.98       20.54      2.20 o
   6  -7   8      330.23      281.97      6.33 o
   7  -7   8       57.59       51.90      3.27 o
   8  -7   8      170.58      162.84      5.32 o
   9  -7   8       76.36       72.72      2.97 o
  10  -7   8       97.87      104.47      3.46 o
  11  -7   8        1.47        2.85      0.70 o
 -12  -6   8       32.05       28.19      7.46 o
 -11  -6   8       43.03       34.95      3.93 o
 -10  -6   8        8.51        8.70      1.98 o
  -9  -6   8      464.72      466.72      9.37 o
  -8  -6   8      186.40      158.97      5.92 o
  -7  -6   8      538.76      544.07     10.42 o
  -6  -6   8      547.70      520.42      9.47 o
  -5  -6   8     1287.18     1331.85     18.07 o
  -4  -6   8      309.38      292.26      5.99 o
  -3  -6   8      277.19      283.97      6.16 o
  -2  -6   8      471.04      475.61      7.56 o
  -1  -6   8       71.03       81.53     22.22 o
   0  -6   8      497.60      479.39     20.40 o
   1  -6   8      751.39      717.46     16.80 o
   2  -6   8       69.60       57.93      3.50 o
   3  -6   8      315.26      298.11      7.05 o
   4  -6   8      160.43      182.42      5.96 o
   5  -6   8      276.81      281.78      6.52 o
   6  -6   8       64.54       68.39      3.34 o
   7  -6   8      229.92      200.86      5.73 o
   8  -6   8        7.29        6.13      1.37 o
   9  -6   8      218.83      203.03      6.85 o
  10  -6   8      315.85      340.69      8.05 o
  11  -6   8       16.55       15.58      1.36 o
  12  -6   8      220.02      222.38      5.31 o
 -13  -5   8      127.05      137.87      6.23 o
 -12  -5   8      112.48      121.99      8.91 o
 -11  -5   8      129.16      135.76      5.86 o
 -10  -5   8       23.99       19.58      1.83 o
  -9  -5   8       77.64       81.77      3.40 o
  -8  -5   8       32.89       30.52      2.62 o
  -7  -5   8      298.36      288.86      7.01 o
  -6  -5   8       80.81       77.26      3.37 o
  -5  -5   8      290.81      304.25      7.54 o
  -4  -5   8      135.24      153.44      4.16 o
  -3  -5   8       80.01      107.81     24.30 o
  -2  -5   8      434.41      396.34     46.63 o
  -1  -5   8      602.39      617.83     54.96 o
   0  -5   8       61.65       80.94     28.22 o
   1  -5   8      616.70      566.04     40.95 o
   2  -5   8       43.11       31.89     10.82 o
   3  -5   8       50.24       47.35      6.73 o
   4  -5   8       33.12       23.54      2.52 o
   5  -5   8      518.42      514.32      8.99 o
   6  -5   8      240.50      217.63      6.07 o
   7  -5   8      361.30      337.45      8.35 o
   8  -5   8      456.25      471.92      8.72 o
   9  -5   8       60.75       55.81      2.95 o
  10  -5   8       50.85       49.15      2.75 o
  11  -5   8        6.19        6.22      1.08 o
  12  -5   8      143.46      163.39      6.20 o
 -13  -4   8       41.32       41.13      7.06 o
 -12  -4   8       85.86       73.80      4.62 o
 -11  -4   8       12.08       13.04      1.63 o
 -10  -4   8      113.04      106.40      4.60 o
  -9  -4   8       98.85      105.55      3.91 o
  -8  -4   8      877.23      827.55     10.13 o
  -7  -4   8      369.06      350.51      8.13 o
  -6  -4   8     1306.84     1369.37     38.62 o
  -5  -4   8      758.95      806.34     11.27 o
  -4  -4   8      651.29      674.27     39.72 o
  -3  -4   8       44.02       59.25     17.61 o
  -2  -4   8      753.58      774.31     54.99 o
  -1  -4   8      126.55      124.75     19.82 o
   0  -4   8      202.36      199.37     23.36 o
   1  -4   8     1331.12     1317.40     60.69 o
   2  -4   8      680.83      693.33     45.14 o
   3  -4   8       17.80       18.72      9.00 o
   4  -4   8      468.36      438.27     38.05 o
   5  -4   8       15.27       14.26      1.57 o
   6  -4   8      260.42      263.23      6.29 o
   7  -4   8      575.56      547.01      9.12 o
   8  -4   8      105.30      100.10      3.62 o
   9  -4   8       34.23       37.40      2.52 o
  10  -4   8       90.84       96.77      3.85 o
  11  -4   8       94.04       88.04      3.16 o
  12  -4   8      421.27      424.91     12.56 o
  13  -4   8       64.07       54.12      3.39 o
 -13  -3   8       68.00       73.17      3.39 o
 -12  -3   8      189.23      204.46      5.21 o
 -11  -3   8       79.12       75.26      3.44 o
 -10  -3   8      515.05      487.46      9.87 o
  -9  -3   8       64.12       82.63      3.65 o
  -8  -3   8     1717.45     1658.04     13.55 o
  -7  -3   8      807.22      825.12     14.92 o
  -6  -3   8      468.20      481.19      9.12 o
  -5  -3   8      339.83      299.60     26.94 o
  -4  -3   8      483.21      468.65     26.65 o
  -3  -3   8      447.15      425.93     20.54 o
  -2  -3   8     1286.04     1304.50     71.30 o
  -1  -3   8     1612.19     1715.27     64.08 o
   0  -3   8      122.31      131.05     18.59 o
   1  -3   8      120.22      139.12     15.89 o
   2  -3   8       50.77       30.97     10.01 o
   3  -3   8      437.19      441.33     28.75 o
   4  -3   8       20.87       17.03      7.88 o
   5  -3   8      737.93      708.89     47.80 o
   6  -3   8      814.37      813.98      9.27 o
   7  -3   8       65.06       63.99      2.78 o
   8  -3   8      927.35      934.67     10.59 o
   9  -3   8      171.56      165.36      4.20 o
  10  -3   8       69.81       71.96      3.11 o
  11  -3   8      121.46      129.75      4.25 o
  12  -3   8       67.45       64.99      2.42 o
  13  -3   8        0.76        2.16      1.26 o
 -13  -2   8      168.28      161.03      5.11 o
 -12  -2   8       96.53      112.31      4.03 o
 -11  -2   8      103.35       93.33      4.25 o
 -10  -2   8       48.63       41.88      3.00 o
  -9  -2   8      699.52      613.81      9.79 o
  -8  -2   8      128.33      145.46      4.08 o
  -7  -2   8     1090.25     1092.12     11.43 o
  -6  -2   8      164.92      154.18     11.98 o
  -5  -2   8      761.75      764.54     33.32 o
  -4  -2   8      270.64      258.02     16.58 o
  -3  -2   8      327.99      341.09     23.09 o
  -2  -2   8      519.61      525.19     22.64 o
  -1  -2   8      734.69      710.33     26.15 o
   0  -2   8       43.76       38.27      6.14 o
   1  -2   8      914.05      965.81     30.07 o
   2  -2   8       32.02       30.73      6.82 o
   3  -2   8     1492.15     1507.81     43.30 o
   4  -2   8      281.74      243.50     21.43 o
   5  -2   8      365.06      372.46     34.64 o
   6  -2   8      431.50      423.96      8.32 o
   7  -2   8      864.32      815.98     12.32 o
   8  -2   8      698.07      687.32      9.44 o
   9  -2   8      345.70      360.06      6.72 o
  10  -2   8      237.98      255.06      5.35 o
  11  -2   8       12.92       11.33      1.27 o
  12  -2   8       21.21       17.20      1.55 o
  13  -2   8      155.15      163.44     11.11 o
 -14  -1   8       69.42       69.81      3.39 o
 -13  -1   8      301.04      295.96      7.54 o
 -12  -1   8      130.77      142.22      4.08 o
 -11  -1   8      201.86      208.27      6.00 o
 -10  -1   8      255.49      229.47      6.71 o
  -9  -1   8       83.21       79.83      4.08 o
  -8  -1   8      117.35      137.29      4.58 o
  -7  -1   8       22.26       18.20      2.10 o
  -6  -1   8       92.62      109.53     26.98 o
  -5  -1   8     1350.94     1215.67     54.30 o
  -4  -1   8       27.14       32.50     10.20 o
  -3  -1   8      212.92      237.95     15.72 o
  -2  -1   8       75.59       93.33      9.93 o
  -1  -1   8      942.39      961.65     30.46 o
   0  -1   8      611.81      648.98     24.81 o
   1  -1   8     1410.60     1505.35     48.14 o
   2  -1   8     1518.35     1547.68     38.92 o
   3  -1   8       42.78       49.33      7.75 o
   4  -1   8      413.80      406.25     36.90 o
   5  -1   8      224.10      191.61     15.70 o
   6  -1   8      228.79      213.50     10.88 o
   7  -1   8      470.52      443.52     18.14 o
   8  -1   8       85.85       74.27      3.38 o
   9  -1   8      523.88      510.51      8.52 o
  10  -1   8      115.66      106.94      4.32 o
  11  -1   8      169.56      164.37      4.80 o
  12  -1   8       45.88       41.86      2.23 o
  13  -1   8        2.66        3.07      0.79 o
 -14   0   8        4.36        4.66      1.16 o
 -13   0   8        0.22        0.06      1.09 o
 -12   0   8        6.36        9.18      2.25 o
 -11   0   8       97.75       82.40      3.81 o
 -10   0   8       56.46       70.51      3.82 o
  -9   0   8       35.59       41.13      3.15 o
  -8   0   8     1362.13     1346.59     14.30 o
  -7   0   8      203.77      226.10      7.74 o
  -6   0   8      981.58     1032.35     53.14 o
  -5   0   8      161.20      139.40     18.18 o
  -4   0   8      323.72      325.70     18.11 o
  -3   0   8      180.58      192.85     14.22 o
  -2   0   8      903.79      935.02     30.33 o
  -1   0   8     1366.89     1464.94     30.88 o
   0   0   8      277.97      271.65     13.19 o
   1   0   8      373.35      410.95     20.24 o
   2   0   8      140.26      142.71     12.36 o
   3   0   8     2557.21     2672.81     78.37 o
   4   0   8      326.78      360.69     22.38 o
   5   0   8       11.47       -5.71      5.71 o
   6   0   8        2.64        6.08      2.07 o
   7   0   8      611.31      576.20      9.87 o
   8   0   8      426.05      452.37      9.11 o
   9   0   8        4.61        3.45      1.24 o
  10   0   8      271.16      278.60      7.52 o
  11   0   8        0.22        0.56      1.17 o
  12   0   8       31.14       36.70      2.64 o
  13   0   8      233.78      242.78      5.47 o
 -14   1   8       71.05       69.16      4.66 o
 -13   1   8      302.89      302.21      6.43 o
 -12   1   8      132.27      150.35      7.73 o
 -11   1   8      199.92      202.18      6.67 o
 -10   1   8      251.36      230.97      6.73 o
  -9   1   8       84.36       91.12      3.84 o
  -8   1   8      115.55      136.64      4.76 o
  -7   1   8       22.53       22.27      3.15 o
  -6   1   8       93.28      136.10     20.26 o
  -5   1   8     1348.67     1327.58     50.64 o
  -4   1   8       26.37       24.56      7.36 o
  -3   1   8      213.32      249.74     16.18 o
  -2   1   8       76.51       87.73     10.07 o
  -1   1   8      943.02      955.52     26.02 o
   0   1   8      611.83      622.20     20.81 o
   1   1   8     1406.09     1425.21     34.31 o
   2   1   8     1516.83     1470.82     35.46 o
   3   1   8       42.47       45.62      6.48 o
   4   1   8      417.48      419.13     30.76 o
   5   1   8      224.96      200.39     21.51 o
   6   1   8      228.01      220.97      7.97 o
   7   1   8      467.90      434.91      8.95 o
   8   1   8       84.70       76.36      4.12 o
   9   1   8      523.33      489.35     10.50 o
  10   1   8      117.66      110.48      5.73 o
  11   1   8      167.96      156.74      5.09 o
  12   1   8       44.22       43.62      2.67 o
  13   1   8        2.67       -0.07      0.85 o
 -13   2   8      168.79      172.55      4.81 o
 -12   2   8       96.97      111.26      5.84 o
 -11   2   8      103.85       86.51      4.51 o
 -10   2   8       48.62       46.11      3.27 o
  -9   2   8      700.57      619.78      9.20 o
  -8   2   8      126.09      143.10      4.67 o
  -7   2   8     1089.90     1100.03     23.47 o
  -6   2   8      164.80      164.73      8.57 o
  -5   2   8      771.60      795.43     36.31 o
  -4   2   8      269.59      251.67     22.16 o
  -3   2   8      331.35      351.98     23.84 o
  -2   2   8      516.85      465.95     22.23 o
  -1   2   8      743.20      678.46     25.47 o
   0   2   8       43.90       48.86      7.53 o
   1   2   8      915.69      935.83     29.50 o
   2   2   8       32.52       25.17      5.15 o
   3   2   8     1488.57     1513.02     45.20 o
   4   2   8      277.59      248.72     16.39 o
   5   2   8      364.12      360.73     23.19 o
   6   2   8      427.92      400.63     12.30 o
   7   2   8      865.51      857.55     14.30 o
   8   2   8      700.74      696.05     12.69 o
   9   2   8      347.69      339.66      8.11 o
  10   2   8      237.17      237.63      5.97 o
  11   2   8       13.68       11.08      1.63 o
  12   2   8       21.34       18.19      2.48 o
  13   2   8      152.28      169.72      6.90 o
 -13   3   8       68.32       75.30      3.05 o
 -12   3   8      189.32      203.85      6.79 o
 -11   3   8       80.81       77.24      3.66 o
 -10   3   8      514.50      502.46      8.97 o
  -9   3   8       61.50       74.68      3.20 o
  -8   3   8     1711.69     1663.23     15.77 o
  -7   3   8      807.60      835.42     20.93 o
  -6   3   8      465.11      461.56     11.29 o
  -5   3   8      337.02      302.54     22.99 o
  -4   3   8      487.76      515.62     29.97 o
  -3   3   8      448.39      419.12     26.44 o
  -2   3   8     1283.02     1291.98     42.09 o
  -1   3   8     1605.81     1737.67     50.84 o
   0   3   8      123.96      132.17     12.03 o
   1   3   8      120.79      130.30     11.81 o
   2   3   8       49.41       35.91      6.50 o
   3   3   8      437.30      406.17     21.36 o
   4   3   8       20.91       21.23      4.76 o
   5   3   8      737.63      707.09     33.87 o
   6   3   8      813.19      805.59     14.46 o
   7   3   8       63.65       69.41      3.69 o
   8   3   8      922.15      928.31     13.50 o
   9   3   8      169.69      159.77      6.67 o
  10   3   8       69.38       66.30      4.16 o
  11   3   8      119.02      123.08      5.44 o
  12   3   8       66.73       67.65      3.97 o
  13   3   8        0.93       -0.90      0.90 o
 -13   4   8       41.03       39.26      1.98 o
 -12   4   8       86.78       79.68      3.44 o
 -11   4   8       12.79       14.70      2.17 o
 -10   4   8      112.66      111.95      3.97 o
  -9   4   8       99.20      108.10      3.79 o
  -8   4   8      882.78      852.13     12.41 o
  -7   4   8      369.11      344.31      9.26 o
  -6   4   8     1306.39     1335.08     43.24 o
  -5   4   8      758.79      806.02     23.92 o
  -4   4   8      651.07      690.09     35.40 o
  -3   4   8       43.09       62.57     11.35 o
  -2   4   8      750.10      688.57     28.78 o
  -1   4   8      126.03      125.60     13.21 o
   0   4   8      200.92      187.69     14.87 o
   1   4   8     1327.73     1285.38     44.37 o
   2   4   8      684.06      676.75     28.33 o
   3   4   8       17.07       29.75      6.60 o
   4   4   8      468.09      429.90     28.13 o
   5   4   8       15.46       11.99      3.58 o
   6   4   8      260.58      260.49     10.62 o
   7   4   8      570.54      537.02      9.98 o
   8   4   8      105.12      108.88      4.54 o
   9   4   8       34.59       40.75      2.78 o
  10   4   8       93.00       99.88      4.95 o
  11   4   8       94.94       86.89      3.72 o
  12   4   8      423.55      437.36     10.52 o
  13   4   8       65.18       69.47      4.88 o
 -13   5   8      126.91      111.11      6.56 o
 -12   5   8      111.65      114.71      3.73 o
 -11   5   8      128.42      135.72      5.02 o
 -10   5   8       25.04       20.17      1.96 o
  -9   5   8       77.65       83.85      3.53 o
  -8   5   8       33.07       35.81      2.53 o
  -7   5   8      297.26      298.59      9.07 o
  -6   5   8       79.82       73.79      7.02 o
  -5   5   8      288.92      299.11     16.27 o
  -4   5   8      131.85      152.91     10.60 o
  -3   5   8       77.91       64.10      9.65 o
  -2   5   8      431.84      393.96     22.91 o
  -1   5   8      600.50      625.97     28.50 o
   0   5   8       61.73       63.87      9.26 o
   1   5   8      619.46      603.43     28.09 o
   2   5   8       41.51       40.45     13.18 o
   3   5   8       51.43       51.29      9.30 o
   4   5   8       33.81       22.53      2.58 o
   5   5   8      517.32      513.47     11.77 o
   6   5   8      239.20      233.61      8.85 o
   7   5   8      361.21      336.81      8.84 o
   8   5   8      457.47      480.26     10.14 o
   9   5   8       62.88       58.83      3.32 o
  10   5   8       52.57       50.60      3.45 o
  11   5   8        6.04        5.59      1.25 o
  12   5   8      145.97      151.21      7.66 o
 -12   6   8       32.52       33.14      2.38 o
 -11   6   8       43.03       42.30      2.64 o
 -10   6   8        8.12       11.95      1.58 o
  -9   6   8      468.30      453.91      7.91 o
  -8   6   8      186.21      164.82      5.21 o
  -7   6   8      536.98      545.51     10.24 o
  -6   6   8      547.22      543.64     15.26 o
  -5   6   8     1288.93     1342.42     37.02 o
  -4   6   8      306.08      287.46     14.71 o
  -3   6   8      280.24      283.14     20.53 o
  -2   6   8      473.35      453.55     25.56 o
  -1   6   8       72.10       65.15      9.66 o
   0   6   8      502.03      516.52     27.08 o
   1   6   8      759.41      727.07     32.04 o
   2   6   8       71.19       46.85      8.26 o
   3   6   8      314.85      265.73      9.07 o
   4   6   8      160.19      177.17      7.04 o
   5   6   8      275.50      286.83      9.72 o
   6   6   8       62.40       69.24      5.10 o
   7   6   8      227.03      200.25      7.97 o
   8   6   8        7.50        6.27      2.24 o
   9   6   8      221.29      216.84      5.72 o
  10   6   8      316.72      326.83      7.94 o
  11   6   8       16.39       15.92      1.83 o
  12   6   8      219.31      240.07     10.31 o
 -12   7   8        4.58        2.53      1.46 o
 -11   7   8        8.40        5.78      2.66 o
 -10   7   8       32.90       34.45      2.06 o
  -9   7   8       83.61       83.10      3.75 o
  -8   7   8     1102.74     1130.62     14.95 o
  -7   7   8      445.83      456.30     10.51 o
  -6   7   8      727.02      696.45     18.78 o
  -5   7   8       52.54       63.99      6.46 o
  -4   7   8      282.60      257.16     17.41 o
  -3   7   8      623.25      598.53     35.92 o
  -2   7   8      621.28      597.55     30.63 o
  -1   7   8       19.25       26.41     14.49 o
   0   7   8        3.08        5.43      5.66 o
   1   7   8      588.82      567.14     34.77 o
   2   7   8      383.57      356.07     15.98 o
   3   7   8      750.63      754.77     23.81 o
   4   7   8     2819.62     2712.52     38.60 o
   5   7   8       29.23       19.60      2.98 o
   6   7   8      330.63      293.64      9.72 o
   7   7   8       57.26       51.06      4.38 o
   8   7   8      172.48      180.25      5.41 o
   9   7   8       77.17       76.88      3.57 o
  10   7   8       96.36      102.44      4.11 o
  11   7   8        1.51        0.27      0.88 o
 -11   8   8      134.34      135.90      5.64 o
 -10   8   8       62.89       59.55      2.27 o
  -9   8   8       77.50       82.78      3.55 o
  -8   8   8        0.14        1.37      1.96 o
  -7   8   8        0.63        2.50      1.98 o
  -6   8   8      162.79      159.21      6.72 o
  -5   8   8      393.09      409.37     18.72 o
  -4   8   8      303.96      331.82     19.00 o
  -3   8   8      307.69      288.96     17.89 o
   2   8   8      168.33      163.32     14.59 o
   3   8   8      226.13      209.32     12.31 o
   4   8   8      110.72      108.23      7.28 o
   5   8   8      750.02      685.17     20.18 o
   6   8   8      160.59      149.01      6.73 o
   7   8   8       13.56        8.71      2.16 o
   8   8   8       75.38       71.96      4.19 o
   9   8   8       27.76       28.92      2.48 o
  10   8   8       12.99       10.01      1.41 o
 -10   9   8      318.73      308.42     12.20 o
  -9   9   8       17.31       14.92      1.82 o
  -8   9   8       38.78       41.25      2.80 o
  -7   9   8      334.01      332.58      8.03 o
  -6   9   8      607.94      644.70     13.01 o
  -5   9   8       27.17       26.36      3.61 o
  -4   9   8      449.82      424.37     21.64 o
  -2   9   8      203.03      229.51     15.14 o
   2   9   8       29.57       23.06      6.01 o
   3   9   8      125.00      117.61      9.03 o
   4   9   8      128.14      119.66      9.19 o
   5   9   8       41.30       40.71      4.18 o
   6   9   8       69.63       79.42      5.44 o
   7   9   8       46.41       46.92      3.92 o
   8   9   8       43.45       40.09      2.65 o
   9   9   8      153.38      162.50      4.02 o
  10   9   8       54.53       55.47      3.20 o
  -9  10   8       53.09       56.41      2.10 o
  -8  10   8      632.00      609.41      9.21 o
  -7  10   8       41.72       36.88      2.93 o
  -6  10   8       30.46       29.13      3.45 o
  -5  10   8      357.93      372.77      9.15 o
  -4  10   8      113.17      119.08      6.29 o
  -3  10   8      139.68      145.70     11.91 o
   1  10   8       15.40       11.62      5.32 o
   3  10   8       50.13       53.78      5.73 o
   4  10   8       31.45       34.14      4.91 o
   5  10   8       47.66       38.56      6.86 o
   6  10   8      326.86      346.37     10.50 o
   7  10   8       52.03       53.71      3.13 o
   8  10   8      129.54      126.53      5.55 o
   9  10   8      175.16      185.32      8.58 o
  -8  11   8       53.22       48.62      2.05 o
  -7  11   8       77.83       71.97      3.71 o
  -6  11   8       22.45       16.86      2.31 o
  -5  11   8       25.05       22.84      4.68 o
  -4  11   8      646.74      668.20     34.02 o
  -3  11   8      211.88      218.76     13.59 o
   1  11   8      178.66      211.40     14.63 o
   2  11   8       11.64        9.80      4.55 o
   3  11   8       81.86       77.16      6.94 o
   4  11   8      380.21      400.67     10.82 o
   5  11   8      104.74      110.53      5.69 o
   6  11   8       19.04       23.28      2.55 o
   7  11   8       72.50       77.24      3.08 o
  -6  12   8       45.04       47.81      5.19 o
  -5  12   8       83.87       68.30      6.10 o
  -4  12   8       82.78       75.55      4.72 o
  -3  12   8       94.63       95.94      8.27 o
  -1  12   8      107.49      113.64     10.80 o
   1  12   8      196.18      207.36     12.26 o
   2  12   8      226.92      204.52      8.83 o
   3  12   8       82.68       91.80      8.24 o
   4  12   8       17.65       19.65      2.76 o
   5  12   8       89.03       90.18      4.43 o
   6  12   8      174.31      178.13      6.46 o
  -3  13   8       54.24       48.63      5.48 o
   0  13   8       83.24       53.61      5.74 o
   1  13   8       46.03       50.91      6.25 o
   2  13   8       88.85       92.00      8.38 o
   3  13   8      105.64      121.13      9.02 o
   0 -13   9      294.27      309.20      8.98 o
  -5 -12   9       85.23       85.24      3.81 o
  -4 -12   9       31.81       27.35      1.96 o
  -3 -12   9       14.30       12.51      1.85 o
  -2 -12   9       66.33       73.75      3.42 o
  -1 -12   9      273.58      254.67      8.51 o
   0 -12   9      178.67      172.69      4.62 o
   1 -12   9      194.54      188.50      5.12 o
   2 -12   9       75.00       81.94      3.94 o
   3 -12   9       11.04       15.69      1.89 o
   4 -12   9      268.66      266.41      5.96 o
  -7 -11   9      103.83      106.15     17.63 o
  -6 -11   9       66.22       64.79      3.22 o
  -5 -11   9      154.50      159.30      5.04 o
  -4 -11   9       30.98       35.11      2.78 o
  -3 -11   9       70.02       68.55      3.97 o
  -2 -11   9       31.75       35.81      4.05 o
  -1 -11   9      354.01      380.22     11.40 o
   0 -11   9       66.88       72.88      4.06 o
   1 -11   9       68.02       82.72      4.31 o
   2 -11   9       92.94      102.67      3.67 o
   3 -11   9       43.04       54.42      5.40 o
   4 -11   9      177.50      197.03      7.62 o
   5 -11   9      114.78      115.71      4.32 o
   6 -11   9       10.92       10.52      1.06 o
  -8 -10   9      190.37      200.04      6.49 o
  -7 -10   9       76.27       75.93      3.82 o
  -6 -10   9       59.48       71.99      7.96 o
  -5 -10   9       37.09       42.74      3.31 o
  -4 -10   9      109.82      118.10      4.69 o
  -3 -10   9      213.32      216.47      7.41 o
  -2 -10   9       88.06       95.04      5.02 o
  -1 -10   9       33.97       25.99      2.85 o
   0 -10   9       23.39       18.68      2.08 o
   1 -10   9       43.38       40.42      3.23 o
   2 -10   9        3.21        6.11      1.75 o
   3 -10   9       12.69       11.87      2.00 o
   4 -10   9       36.24       35.47      3.64 o
   5 -10   9      290.02      311.77     11.70 o
   6 -10   9       40.27       45.96      3.51 o
   7 -10   9       54.46       51.95      5.91 o
   8 -10   9       90.54       94.28     10.78 o
  -9  -9   9      330.96      341.29     20.84 o
  -8  -9   9       23.73       21.10      2.15 o
  -7  -9   9      260.22      284.52     20.08 o
  -6  -9   9       70.30       79.90      4.79 o
  -5  -9   9       48.55       58.27      3.34 o
  -4  -9   9      201.64      208.58      8.41 o
  -3  -9   9      228.49      232.59      6.34 o
  -2  -9   9      119.55      128.06      5.01 o
  -1  -9   9       30.47       34.21      3.16 o
   0  -9   9       65.69       62.50      4.64 o
   1  -9   9      228.32      236.05      8.93 o
   2  -9   9       47.78       28.59      3.79 o
   3  -9   9       97.67       93.06      4.80 o
   4  -9   9       10.11       16.89      2.30 o
   5  -9   9       23.57       21.57      2.43 o
   6  -9   9      211.99      218.47      6.64 o
   7  -9   9      204.28      205.15      7.00 o
   8  -9   9      185.18      181.83      6.24 o
   9  -9   9       42.06       55.96      2.83 o
 -10  -8   9       33.94       30.39      2.58 o
  -9  -8   9       77.90       81.21      5.01 o
  -8  -8   9      102.97       90.49      7.56 o
  -7  -8   9        6.86        9.22      2.14 o
  -6  -8   9      472.10      456.49     10.65 o
  -5  -8   9      624.64      607.92     12.57 o
  -4  -8   9       13.69       16.77      2.39 o
  -3  -8   9      463.25      439.87      9.95 o
  -2  -8   9      384.17      408.94      9.09 o
  -1  -8   9     1181.77     1193.02     18.71 o
   0  -8   9      906.26      957.80     18.45 o
   1  -8   9      571.59      560.94     11.19 o
   2  -8   9      274.45      292.41      6.54 o
   3  -8   9       55.75       58.56      3.67 o
   4  -8   9       18.16       18.93      3.27 o
   5  -8   9      273.59      272.15      7.13 o
   6  -8   9      607.51      621.31     10.37 o
   7  -8   9      282.86      283.66      6.67 o
   8  -8   9       31.52       32.66      2.60 o
   9  -8   9      189.81      201.28      5.56 o
  10  -8   9        4.56        3.35      0.70 o
 -11  -7   9       45.90       33.05      3.84 o
 -10  -7   9      243.12      229.37     10.46 o
  -9  -7   9       97.43       90.04      9.09 o
  -8  -7   9       67.09       62.32      4.05 o
  -7  -7   9       22.72       18.68      2.26 o
  -6  -7   9      339.25      345.50     11.55 o
  -5  -7   9      539.27      533.41     12.24 o
  -4  -7   9      385.44      369.37      7.76 o
  -3  -7   9     1143.92     1121.29     12.86 o
  -2  -7   9     1307.58     1322.42     17.11 o
  -1  -7   9      189.83      171.28      4.53 o
   0  -7   9      574.53      546.30     10.03 o
   1  -7   9      212.09      206.27      5.20 o
   2  -7   9      204.78      206.12      6.25 o
   3  -7   9       24.81       34.96      2.69 o
   4  -7   9      218.74      210.20      6.22 o
   5  -7   9      219.25      227.28      6.44 o
   6  -7   9       24.96       25.97      2.04 o
   7  -7   9       24.55       23.64      2.03 o
   8  -7   9      149.64      153.27      4.79 o
   9  -7   9       29.93       37.66      2.21 o
  10  -7   9        4.88        4.94      0.98 o
  11  -7   9      198.81      192.99     39.02 o
 -12  -6   9       42.93       48.18      3.95 o
 -11  -6   9       33.72       27.37      3.00 o
 -10  -6   9       79.27       81.50      3.71 o
  -9  -6   9      113.22      112.92      4.40 o
  -8  -6   9      135.76      132.08      5.21 o
  -7  -6   9       70.60       71.50      4.02 o
  -6  -6   9      638.79      612.93     11.11 o
  -5  -6   9      230.98      223.99      7.56 o
  -4  -6   9        9.38        5.40      1.34 o
  -3  -6   9       56.26       61.00      2.92 o
  -2  -6   9       46.51       46.25      2.55 o
  -1  -6   9      316.13      298.65      7.34 o
   0  -6   9     1718.17     1649.97     35.38 o
   1  -6   9       87.53       91.98      4.32 o
   2  -6   9       49.16       46.01      3.26 o
   3  -6   9      288.11      272.49      6.63 o
   4  -6   9     1591.93     1544.66     17.64 o
   5  -6   9      498.01      445.74      8.81 o
   6  -6   9      791.96      766.01     10.65 o
   7  -6   9      337.80      329.43      6.86 o
   8  -6   9       95.87       96.16      3.87 o
   9  -6   9       28.90       23.06      1.86 o
  10  -6   9       29.29       27.63      1.88 o
  11  -6   9       54.30       49.77      2.86 o
 -12  -5   9      130.72      113.63     24.40 o
 -11  -5   9       22.08       16.39      2.36 o
 -10  -5   9      714.82      705.18     12.60 o
  -9  -5   9       50.83       51.46      2.89 o
  -8  -5   9      428.01      427.55      8.74 o
  -7  -5   9      102.03       89.94      4.48 o
  -6  -5   9       99.24       95.13      4.57 o
  -5  -5   9      307.84      295.17      7.54 o
  -4  -5   9      199.53      184.64      5.09 o
  -3  -5   9      409.48      422.01      6.92 o
  -2  -5   9      366.77      383.61      6.93 o
  -1  -5   9      205.84      196.33      4.75 o
   0  -5   9      315.68      343.81      8.77 o
   1  -5   9       94.29      112.23      3.95 o
   2  -5   9      314.45      334.86      6.17 o
   3  -5   9      643.09      658.39      8.38 o
   4  -5   9      863.64      930.09     11.50 o
   5  -5   9      197.07      180.30      5.31 o
   6  -5   9      706.98      671.04     11.53 o
   7  -5   9      778.20      755.09     12.09 o
   8  -5   9       15.29       12.19      1.65 o
   9  -5   9       11.54       11.80      1.39 o
  10  -5   9       88.96       84.49      3.33 o
  11  -5   9      142.64      133.48      8.28 o
  12  -5   9       56.93       57.29      3.23 o
 -12  -4   9      155.75      145.94      5.32 o
 -11  -4   9        4.73        4.73      1.09 o
 -10  -4   9      119.77      130.89      4.75 o
  -9  -4   9      161.07      154.56      4.29 o
  -8  -4   9      178.03      185.59      4.99 o
  -7  -4   9       90.73       93.83      4.35 o
  -6  -4   9     1627.85     1579.24     21.36 o
  -5  -4   9      160.48      146.25      4.83 o
  -4  -4   9      967.88     1030.03     11.52 o
  -3  -4   9      233.79      263.24      6.96 o
  -2  -4   9      361.51      416.66     34.05 o
  -1  -4   9     2420.58     2505.73     85.49 o
   0  -4   9      449.08      495.70     43.80 o
   1  -4   9      251.20      210.98     26.32 o
   2  -4   9     1116.38     1045.42     58.83 o
   3  -4   9      226.58      209.83      4.71 o
   4  -4   9       93.27      104.27      3.63 o
   5  -4   9       18.59       20.88      1.74 o
   6  -4   9      172.16      156.65      4.31 o
   7  -4   9      260.23      249.94      5.85 o
   8  -4   9       47.75       37.47      2.57 o
   9  -4   9       54.19       50.43      2.48 o
  10  -4   9      286.97      301.76      5.97 o
  11  -4   9       87.27       77.78      3.95 o
  12  -4   9       29.62       26.81      5.11 o
 -13  -3   9      208.72      172.31      6.02 o
 -12  -3   9      113.56      117.99      3.61 o
 -11  -3   9       17.42       20.38      1.80 o
 -10  -3   9       11.23       10.02      1.67 o
  -9  -3   9      232.57      241.59      5.04 o
  -8  -3   9      481.67      450.48      7.50 o
  -7  -3   9      263.28      286.61      6.40 o
  -6  -3   9      421.92      434.02      7.93 o
  -5  -3   9      191.29      209.18      8.21 o
  -4  -3   9      611.58      652.50     18.15 o
  -3  -3   9      141.44      144.39     26.93 o
  -2  -3   9       58.50       52.54     11.66 o
  -1  -3   9       54.93       51.39     12.10 o
   0  -3   9      177.34      194.28     19.82 o
   1  -3   9      405.02      380.47     28.14 o
   2  -3   9      108.55      111.73     15.96 o
   3  -3   9      100.62       86.11     17.29 o
   4  -3   9       31.34       28.15      1.91 o
   5  -3   9      307.49      301.31      5.49 o
   6  -3   9      458.99      431.23      7.39 o
   7  -3   9      144.28      127.60      4.08 o
   8  -3   9      773.64      774.25      9.65 o
   9  -3   9      210.88      213.72      5.12 o
  10  -3   9       43.56       43.08      2.17 o
  11  -3   9      245.76      271.31     15.06 o
  12  -3   9       23.85       23.49      1.81 o
 -13  -2   9       61.78       58.80      3.59 o
 -12  -2   9        8.61       10.58      1.42 o
 -11  -2   9      143.03      143.76      4.44 o
 -10  -2   9       82.66       72.47      3.66 o
  -9  -2   9     1038.02      990.01     11.41 o
  -8  -2   9      383.12      364.82      6.42 o
  -7  -2   9     1052.22      950.75     10.33 o
  -6  -2   9      436.22      462.63      9.46 o
  -5  -2   9      503.07      553.38     22.66 o
  -4  -2   9      874.15      846.73     31.94 o
  -3  -2   9       76.76       47.24     14.73 o
  -2  -2   9     2124.65     2185.38     76.15 o
  -1  -2   9      148.46      158.99     13.62 o
   0  -2   9     1401.41     1333.51     51.14 o
   1  -2   9      606.03      544.97     30.54 o
   2  -2   9      143.44      161.43     17.18 o
   3  -2   9     1141.25     1135.34     39.13 o
   4  -2   9      155.84      139.77     17.47 o
   5  -2   9      354.43      311.56      5.64 o
   6  -2   9      332.01      297.43      6.05 o
   7  -2   9       96.59       84.02      3.55 o
   8  -2   9       97.74       99.90      4.30 o
   9  -2   9      525.09      549.03      8.57 o
  10  -2   9       28.56       25.49      1.71 o
  11  -2   9       87.78       86.49      3.65 o
  12  -2   9       65.41       62.52      2.99 o
 -13  -1   9       35.02       38.53      2.52 o
 -12  -1   9       68.09       68.18      2.92 o
 -11  -1   9      467.87      480.56      9.62 o
 -10  -1   9      324.17      342.55      8.77 o
  -9  -1   9       98.54       87.45      4.75 o
  -8  -1   9      377.02      386.99      7.74 o
  -7  -1   9      635.16      659.38     10.41 o
  -6  -1   9      285.08      261.94      7.19 o
  -5  -1   9      152.84      175.14      7.97 o
  -4  -1   9      361.66      377.99     24.21 o
  -3  -1   9      108.57      105.27     11.15 o
  -2  -1   9      102.16       95.77     10.73 o
  -1  -1   9      225.66      263.19     17.56 o
   0  -1   9       26.49       18.17      7.54 o
   1  -1   9      733.60      758.48     29.43 o
   2  -1   9       79.95       95.55     10.97 o
   3  -1   9     1072.91     1067.87     41.11 o
   4  -1   9      205.00      174.96     19.59 o
   5  -1   9      507.46      509.90     11.92 o
   6  -1   9      590.30      596.44      8.83 o
   7  -1   9      368.24      372.12      7.58 o
   8  -1   9      126.64      123.28      4.72 o
   9  -1   9       19.63       19.94      2.03 o
  10  -1   9        2.31        1.98      1.19 o
  11  -1   9       80.80       84.94      3.17 o
  12  -1   9       46.66       44.35      2.53 o
  13  -1   9      265.84      216.48      8.05 o
 -13   0   9       11.37       15.22      1.74 o
 -12   0   9      463.61      507.02     10.78 o
 -11   0   9      253.45      248.14      9.88 o
 -10   0   9       17.69       13.04      2.38 o
  -9   0   9     1029.39     1019.07     14.45 o
  -8   0   9      209.25      237.16      6.58 o
  -7   0   9     1410.11     1375.03     17.58 o
  -6   0   9      156.62      151.74      5.81 o
  -5   0   9      408.44      382.76     26.96 o
  -4   0   9      873.74      798.43     39.35 o
  -3   0   9       15.00        6.73      4.17 o
  -2   0   9      600.33      523.11     24.79 o
  -1   0   9        8.15        3.38      4.27 o
   0   0   9     2206.61     2303.77     51.40 o
   1   0   9      128.40      132.18     12.75 o
   2   0   9      991.91      943.32     33.55 o
   3   0   9      531.76      526.97     26.67 o
   4   0   9      674.73      607.09     27.77 o
   5   0   9      197.13      201.13      4.60 o
   6   0   9       65.10       71.83      3.64 o
   7   0   9        7.76        4.40      1.34 o
   8   0   9        6.89        4.97      1.56 o
   9   0   9      195.57      177.22      5.44 o
  10   0   9      425.65      423.84      7.76 o
  11   0   9      212.80      204.97      4.77 o
  12   0   9      319.35      335.26      7.58 o
  13   0   9       64.86       51.29      4.19 o
 -13   1   9       35.53       34.37      3.01 o
 -12   1   9       68.02       65.92      3.82 o
 -11   1   9      464.64      484.08      8.54 o
 -10   1   9      323.01      336.22      7.85 o
  -9   1   9       97.76       97.61      3.91 o
  -8   1   9      374.52      410.19      8.12 o
  -7   1   9      626.35      669.15     11.70 o
  -6   1   9      286.12      282.72      8.97 o
  -5   1   9      152.48      149.14     13.61 o
  -4   1   9      353.95      372.88     26.12 o
  -3   1   9      109.19      111.81     11.77 o
  -2   1   9      104.09       95.39     11.38 o
  -1   1   9      223.91      231.28     13.89 o
   0   1   9       26.02       25.24      5.66 o
   1   1   9      728.56      737.85     29.87 o
   2   1   9       79.00       76.69     10.10 o
   3   1   9     1074.45     1060.58     61.92 o
   4   1   9      209.74      200.32     18.42 o
   5   1   9      505.20      508.26      7.85 o
   6   1   9      596.34      587.17      7.87 o
   7   1   9      365.03      366.62      6.98 o
   8   1   9      127.41      112.53      4.07 o
   9   1   9       19.47       19.95      1.78 o
  10   1   9        2.49        4.09      1.91 o
  11   1   9       81.25       76.51      3.70 o
  12   1   9       45.95       46.67      2.36 o
  13   1   9      269.01      237.80     16.32 o
 -13   2   9       63.08       54.02      3.72 o
 -12   2   9        8.85        8.44      2.49 o
 -11   2   9      145.00      150.57      5.47 o
 -10   2   9       82.57       73.09      3.49 o
  -9   2   9     1042.53     1019.59     12.33 o
  -8   2   9      382.39      359.82      7.75 o
  -7   2   9     1050.66      970.66     13.33 o
  -6   2   9      435.82      482.36     10.96 o
  -5   2   9      506.02      540.15     13.89 o
  -4   2   9      881.73      900.06     40.60 o
  -3   2   9       77.27       90.44     13.13 o
  -2   2   9     2131.31     2069.57     43.14 o
  -1   2   9      147.98      144.57     11.38 o
   0   2   9     1390.21     1250.66     33.21 o
   1   2   9      600.93      596.65     25.24 o
   2   2   9      142.00      145.88     12.86 o
   3   2   9     1147.63     1148.04     36.04 o
   4   2   9      155.67      139.47     16.49 o
   5   2   9      355.20      308.62      8.08 o
   6   2   9      332.14      286.82      5.63 o
   7   2   9       95.96       85.76      3.50 o
   8   2   9       95.21       88.43      3.71 o
   9   2   9      524.33      516.60      9.16 o
  10   2   9       28.54       24.61      2.04 o
  11   2   9       87.45       85.85      4.26 o
  12   2   9       66.24       63.59      3.56 o
  13   2   9      291.97      272.22      6.21 o
 -13   3   9      205.27      209.73      4.91 o
 -12   3   9      114.93      121.23      4.78 o
 -11   3   9       17.30       22.28      2.38 o
 -10   3   9       10.94        9.72      1.85 o
  -9   3   9      233.28      247.10      5.13 o
  -8   3   9      477.81      443.21      8.08 o
  -7   3   9      264.70      276.65      6.82 o
  -6   3   9      420.36      428.55     11.42 o
  -5   3   9      189.90      193.28      7.44 o
  -4   3   9      612.44      620.56     21.19 o
  -3   3   9      141.24      166.40     18.06 o
  -2   3   9       59.84       54.56      9.54 o
  -1   3   9       52.91       60.83      7.89 o
   0   3   9      176.94      192.44     15.21 o
   1   3   9      402.68      383.61     21.32 o
   2   3   9      107.49       95.32     11.17 o
   3   3   9      102.35       91.29     10.85 o
   4   3   9       31.03       24.76      3.20 o
   5   3   9      305.51      302.78      6.91 o
   6   3   9      460.71      416.82      8.18 o
   7   3   9      143.83      129.87      4.87 o
   8   3   9      773.72      752.50     11.86 o
   9   3   9      214.72      219.65      6.19 o
  10   3   9       43.54       45.85      3.53 o
  11   3   9      246.87      255.45      6.88 o
  12   3   9       24.29       26.10      2.29 o
 -12   4   9      153.00      147.87      4.90 o
 -11   4   9        4.80        2.65      1.29 o
 -10   4   9      117.95      128.68      4.27 o
  -9   4   9      160.93      166.12      4.47 o
  -8   4   9      180.26      191.27      5.38 o
  -7   4   9       91.06       88.80      4.35 o
  -6   4   9     1626.21     1580.21     23.33 o
  -5   4   9      163.68      154.31      6.99 o
  -4   4   9      969.13      998.59     21.65 o
  -3   4   9      229.65      227.60     18.00 o
  -2   4   9      357.87      385.85     22.93 o
  -1   4   9     2417.13     2423.07     50.14 o
   0   4   9      450.80      478.87     25.12 o
   1   4   9      255.14      214.80     16.76 o
   2   4   9     1118.47     1044.27     37.27 o
   3   4   9      226.99      210.93     12.00 o
   4   4   9       93.64       97.82      5.41 o
   5   4   9       17.58       19.63      2.82 o
   6   4   9      171.33      159.43      5.64 o
   7   4   9      259.04      246.96      6.82 o
   8   4   9       46.71       39.98      2.82 o
   9   4   9       54.77       44.20      3.15 o
  10   4   9      289.20      298.64      7.00 o
  11   4   9       86.07       80.17      3.26 o
  12   4   9       30.33       27.29      3.17 o
 -12   5   9      129.81      134.04      5.24 o
 -11   5   9       22.65       21.78      1.96 o
 -10   5   9      710.62      712.81      9.49 o
  -9   5   9       50.34       51.50      2.67 o
  -8   5   9      430.68      430.64      8.50 o
  -7   5   9      102.14       86.87      4.28 o
  -6   5   9      101.28       88.22      5.80 o
  -5   5   9      304.91      267.71     10.86 o
  -4   5   9      199.15      164.49      9.08 o
  -3   5   9      405.42      392.05     15.72 o
  -2   5   9      369.11      357.08     12.74 o
  -1   5   9      206.69      190.68     16.78 o
   0   5   9      316.95      320.13     14.93 o
   1   5   9       97.89      112.10     10.99 o
   2   5   9      318.59      321.63     11.01 o
   3   5   9      639.24      639.77     17.85 o
   4   5   9      870.86      933.22     16.21 o
   5   5   9      194.61      177.86      7.96 o
   6   5   9      704.71      651.78     13.63 o
   7   5   9      784.39      756.45     11.73 o
   8   5   9       16.01       12.40      2.09 o
   9   5   9       11.25       11.97      1.95 o
  10   5   9       90.33       82.90      4.20 o
  11   5   9      141.65      142.01      7.55 o
  12   5   9       56.40       57.29      3.13 o
 -12   6   9       43.55       42.22      3.90 o
 -11   6   9       33.81       32.77      2.06 o
 -10   6   9       80.96       81.14      3.55 o
  -9   6   9      114.58      114.06      3.40 o
  -8   6   9      135.49      133.99      4.27 o
  -7   6   9       72.64       70.25      3.62 o
  -6   6   9      634.62      654.71     14.88 o
  -5   6   9      229.37      217.59     12.18 o
  -4   6   9        9.10        8.39      3.32 o
  -3   6   9       56.04       40.78     12.02 o
  -2   6   9       45.85       50.75      5.06 o
  -1   6   9      315.90      296.01     14.44 o
   0   6   9     1713.92     1676.44     37.98 o
   1   6   9       88.91       81.79      8.05 o
   2   6   9       48.29       48.93      4.31 o
   3   6   9      286.76      252.24     12.67 o
   4   6   9     1594.14     1495.22     24.52 o
   5   6   9      502.71      448.33     12.44 o
   6   6   9      785.71      747.29     14.49 o
   7   6   9      338.66      334.91      8.68 o
   8   6   9       95.23       99.63      4.07 o
   9   6   9       29.18       20.83      1.91 o
  10   6   9       29.49       25.60      2.45 o
  11   6   9       55.32       54.58      2.53 o
 -11   7   9       45.49       35.36      2.83 o
 -10   7   9      246.11      237.26      9.28 o
  -9   7   9       95.31       93.66      3.18 o
  -8   7   9       67.67       65.98      3.66 o
  -7   7   9       22.58       16.56      2.02 o
  -6   7   9      336.71      347.78      9.47 o
  -5   7   9      538.93      548.46     15.34 o
  -4   7   9      387.93      377.53     25.06 o
  -3   7   9     1143.41     1078.34     36.03 o
  -2   7   9     1302.27     1236.81     37.76 o
  -1   7   9      190.37      167.63     14.81 o
   0   7   9      576.80      562.22     27.34 o
   1   7   9      212.51      221.09     18.40 o
   2   7   9      205.58      193.61      9.60 o
   3   7   9       26.15       29.93      4.28 o
   4   7   9      220.47      209.68      8.34 o
   5   7   9      220.76      233.28      8.88 o
   6   7   9       24.58       19.92      2.82 o
   7   7   9       25.10       28.92      2.88 o
   8   7   9      148.70      153.01      5.27 o
   9   7   9       30.38       32.36      2.02 o
  10   7   9        4.93        3.16      1.04 o
  11   7   9      196.60      187.85      7.85 o
 -10   8   9       33.43       29.46      2.96 o
  -9   8   9       77.67       75.59      3.02 o
  -8   8   9      101.37      110.18      4.70 o
  -7   8   9        6.91        7.07      1.77 o
  -6   8   9      474.92      472.04      9.49 o
  -5   8   9      626.14      648.82     15.70 o
  -4   8   9       13.02       16.97      3.49 o
  -3   8   9      469.99      427.70     22.06 o
  -1   8   9     1181.04     1197.39     38.82 o
   0   8   9      904.18      965.33     35.48 o
   1   8   9      572.92      534.28     27.63 o
   2   8   9      278.04      278.88     14.95 o
   3   8   9       55.46       58.77      5.59 o
   4   8   9       18.74       14.55      3.51 o
   5   8   9      273.37      276.27      9.15 o
   6   8   9      607.79      592.55     10.45 o
   7   8   9      277.70      274.05      6.39 o
   8   8   9       32.18       35.44      2.27 o
   9   8   9      186.83      186.51      4.74 o
  10   8   9        4.80        4.66      1.25 o
  -9   9   9      335.45      316.05     10.69 o
  -8   9   9       23.28       20.77      2.25 o
  -7   9   9      261.33      265.33      6.73 o
  -6   9   9       69.51       68.64      3.86 o
  -5   9   9       48.54       48.49      4.49 o
  -4   9   9      202.91      219.85      9.58 o
  -3   9   9      229.81      250.71     15.50 o
  -2   9   9      118.96      125.36     10.79 o
  -1   9   9       29.21       38.94      6.74 o
   0   9   9       64.43       54.50      8.94 o
   1   9   9      231.22      248.32     18.36 o
   2   9   9       48.07       32.39      7.92 o
   3   9   9       97.16       80.50      6.13 o
   4   9   9       10.53       16.39      3.28 o
   5   9   9       22.78       22.36      2.63 o
   6   9   9      213.02      216.06      6.66 o
   7   9   9      206.33      211.10      5.56 o
   8   9   9      185.38      184.91      5.03 o
   9   9   9       42.98       48.20      2.99 o
  -8  10   9      190.85      181.43      5.61 o
  -7  10   9       75.88       67.72      3.28 o
  -6  10   9       58.34       54.16      3.40 o
  -5  10   9       35.68       39.67      3.02 o
  -4  10   9      110.92      117.06      5.93 o
  -3  10   9      215.02      221.09     11.35 o
  -2  10   9       90.24      101.68      7.50 o
  -1  10   9       34.29       26.94      5.19 o
   0  10   9       22.98       27.76      4.24 o
   1  10   9       44.18       40.48      5.35 o
   2  10   9        3.44        1.84      4.41 o
   3  10   9       12.68       11.06      3.61 o
   4  10   9       36.27       40.78      4.03 o
   5  10   9      290.37      315.23      9.89 o
   6  10   9       40.54       44.06      3.09 o
   7  10   9       54.95       51.74      2.35 o
   8  10   9       90.21       82.29      4.51 o
  -7  11   9      105.20      107.10      4.11 o
  -6  11   9       66.96       64.59      3.65 o
  -5  11   9      152.58      129.41      4.88 o
  -4  11   9       31.12       34.09      3.67 o
  -3  11   9       69.83       60.38      7.01 o
  -1  11   9      358.11      383.48     21.13 o
   1  11   9       67.69       78.55      5.93 o
   2  11   9       94.31      106.06      9.26 o
   3  11   9       42.00       46.05      5.08 o
   4  11   9      178.45      206.70      6.78 o
   5  11   9      113.45      108.66      3.93 o
   6  11   9       11.19       13.33      1.54 o
  -5  12   9       83.74       70.04      6.08 o
  -4  12   9       31.61       21.45      1.95 o
  -3  12   9       13.86       10.29      2.62 o
  -2  12   9       66.15       66.67      8.46 o
  -1  12   9      270.58      246.70      8.51 o
   0  12   9      179.94      179.27     12.44 o
   1  12   9      194.71      201.89     13.99 o
   2  12   9       74.49       76.01      8.57 o
   3  12   9       10.86       11.05      1.59 o
   4  12   9      264.59      248.32      8.63 o
  -3 -12  10      222.85      213.84      9.31 o
  -2 -12  10       19.97       21.79      2.05 o
  -1 -12  10       98.71      108.99      4.52 o
   0 -12  10       33.48       31.43      2.53 o
   1 -12  10       47.02       36.32      3.66 o
   2 -12  10       22.04       25.77      3.13 o
   3 -12  10      105.05      100.38      5.28 o
  -6 -11  10       81.85       79.73      7.13 o
  -5 -11  10      186.65      215.94      6.94 o
  -4 -11  10      248.97      288.64     15.80 o
  -3 -11  10        8.47        8.58      2.58 o
  -2 -11  10      380.55      419.44     11.53 o
  -1 -11  10       46.93       48.14      4.59 o
   0 -11  10        8.27        5.04      1.50 o
   1 -11  10      128.17      134.18      4.77 o
   2 -11  10       83.83       85.11      3.15 o
   3 -11  10       62.79       60.96      2.71 o
   4 -11  10      479.98      487.28      9.99 o
   5 -11  10      141.18      140.97      5.56 o
  -7 -10  10        3.73        4.79      1.45 o
  -6 -10  10       58.61       64.84      7.75 o
  -5 -10  10        0.61        4.90      2.18 o
  -4 -10  10      253.78      274.98      7.75 o
  -3 -10  10       19.37       21.79      2.36 o
  -2 -10  10       32.66       33.87      3.34 o
  -1 -10  10      424.54      440.35      9.81 o
   0 -10  10       17.61       19.10      1.98 o
   1 -10  10       38.89       34.55      2.83 o
   2 -10  10      164.41      173.74      5.76 o
   3 -10  10      237.37      248.64      7.40 o
   4 -10  10       99.86       95.34      4.89 o
   5 -10  10      210.86      219.08      7.88 o
   6 -10  10       10.01        9.43      2.99 o
   7 -10  10      329.98      338.26      7.51 o
  -9  -9  10       68.81       43.15      4.41 o
  -8  -9  10       73.08       82.75      6.33 o
  -7  -9  10       27.14       23.48      2.90 o
  -6  -9  10       37.53       38.51      3.24 o
  -5  -9  10       87.85       95.47      4.92 o
  -4  -9  10      179.82      180.94      6.01 o
  -3  -9  10      350.65      357.93     10.25 o
  -2  -9  10      157.48      168.86      4.55 o
  -1  -9  10       78.54       70.40      3.04 o
   0  -9  10       27.77       31.23      3.28 o
   1  -9  10       22.05       19.25      2.88 o
   2  -9  10        8.97       10.48      2.17 o
   3  -9  10      147.01      140.34      6.49 o
   4  -9  10      176.04      177.37      5.37 o
   5  -9  10       44.21       49.46      2.62 o
   6  -9  10       94.62      103.64      7.26 o
   7  -9  10      113.42      120.07      5.76 o
   8  -9  10       42.58       44.76      2.93 o
 -10  -8  10       45.58       27.47      3.59 o
  -9  -8  10        7.19        8.76      2.20 o
  -8  -8  10      284.21      326.75     17.41 o
  -7  -8  10      105.19      113.29      4.76 o
  -6  -8  10      114.47      112.00      5.13 o
  -5  -8  10       38.09       38.76      2.95 o
  -4  -8  10      168.51      161.45      7.73 o
  -3  -8  10      284.48      269.98      7.47 o
  -2  -8  10       30.10       29.84      1.93 o
  -1  -8  10      690.76      705.13      9.66 o
   0  -8  10      159.58      176.67      5.23 o
   1  -8  10      672.03      654.53     11.89 o
   2  -8  10      486.90      516.28     20.30 o
   3  -8  10      124.65      120.31      5.15 o
   4  -8  10       11.35        8.43      1.87 o
   5  -8  10       30.83       33.03      2.45 o
   6  -8  10       46.66       44.11      3.06 o
   7  -8  10       39.93       41.85      2.58 o
   8  -8  10       19.62       16.93      1.55 o
   9  -8  10       72.23       58.49     13.98 o
 -10  -7  10       37.57       30.86      2.84 o
  -9  -7  10      158.31      168.63      6.59 o
  -8  -7  10      104.05      103.83      3.96 o
  -7  -7  10      343.24      350.21     13.12 o
  -6  -7  10      100.88       98.77      4.52 o
  -5  -7  10      224.91      227.29      7.84 o
  -4  -7  10       24.38       25.12      2.83 o
  -3  -7  10      161.54      152.20      4.57 o
  -2  -7  10      102.26      112.67      3.73 o
  -1  -7  10       48.21       48.73      2.61 o
   0  -7  10      116.31      136.80      4.50 o
   1  -7  10     1566.09     1628.35     21.42 o
   2  -7  10      387.44      365.52     11.00 o
   3  -7  10      150.11      158.25      5.85 o
   4  -7  10       49.82       46.77      3.43 o
   5  -7  10      256.94      267.29      6.28 o
   6  -7  10       12.87       10.75      1.39 o
   7  -7  10      253.15      248.64      5.93 o
   8  -7  10       18.40       17.67      1.52 o
   9  -7  10       78.82       82.57      4.10 o
  10  -7  10       47.44       36.94      2.13 o
 -11  -6  10       18.22       15.28      2.63 o
 -10  -6  10       37.49       31.36      3.67 o
  -9  -6  10       35.87       40.03      2.74 o
  -8  -6  10       43.73       47.19      3.06 o
  -7  -6  10      702.74      712.56     14.42 o
  -6  -6  10      375.40      386.62      7.79 o
  -5  -6  10       90.38       85.99      4.32 o
  -4  -6  10      647.97      656.83     10.39 o
  -3  -6  10      187.35      200.35      7.35 o
  -2  -6  10      151.41      158.33      4.67 o
  -1  -6  10      297.77      298.73      6.37 o
   0  -6  10      323.15      296.89      6.44 o
   1  -6  10      188.29      155.79      9.26 o
   2  -6  10      219.04      193.57      5.85 o
   3  -6  10      337.96      338.60      7.42 o
   4  -6  10      242.35      231.52      6.18 o
   5  -6  10      199.42      217.63      6.02 o
   6  -6  10        1.53        2.70      1.11 o
   7  -6  10      111.64      103.15      3.98 o
   8  -6  10      228.26      237.82      6.69 o
   9  -6  10      209.13      222.24      5.10 o
  10  -6  10       86.97       92.40      2.74 o
 -12  -5  10       51.95       46.76      3.59 o
 -11  -5  10       33.89       31.90      4.72 o
 -10  -5  10        8.00        5.28      1.54 o
  -9  -5  10      111.55      119.55      4.57 o
  -8  -5  10      114.41      122.20      4.60 o
  -7  -5  10      175.27      185.70      5.81 o
  -6  -5  10      330.92      339.61      8.10 o
  -5  -5  10      759.21      734.40     14.87 o
  -4  -5  10      988.84     1002.55     13.81 o
  -3  -5  10      256.27      261.58      6.03 o
  -2  -5  10       43.71       48.95      2.88 o
  -1  -5  10      245.58      246.32      5.83 o
   0  -5  10      443.40      442.04      7.47 o
   1  -5  10      237.79      280.07      6.54 o
   2  -5  10      555.61      541.30      8.22 o
   3  -5  10      145.67      164.76      4.31 o
   4  -5  10      166.62      152.00      4.48 o
   5  -5  10       26.47       23.43      2.09 o
   6  -5  10      296.47      307.67      6.81 o
   7  -5  10      226.43      242.77      5.88 o
   8  -5  10       93.96       96.13      3.56 o
   9  -5  10      125.39      128.92      3.66 o
  10  -5  10       64.07       68.99      2.65 o
  11  -5  10      193.94      208.05      5.37 o
 -12  -4  10       63.28       55.72      4.41 o
 -11  -4  10        9.59        8.05      1.43 o
 -10  -4  10      101.88      100.98      4.38 o
  -9  -4  10      131.66      123.96      4.78 o
  -8  -4  10      306.67      328.56      7.02 o
  -7  -4  10      592.58      591.14     10.33 o
  -6  -4  10      439.46      427.26      8.89 o
  -5  -4  10      154.41      145.04      5.36 o
  -4  -4  10      261.19      256.08      6.41 o
  -3  -4  10      113.16      108.41      3.89 o
  -2  -4  10      460.16      468.52      8.03 o
  -1  -4  10     1001.69     1057.66     15.49 o
   0  -4  10       90.69       98.54      3.84 o
   1  -4  10       87.85      102.29      3.70 o
   2  -4  10       78.93       86.21      2.98 o
   3  -4  10      690.92      733.58      8.58 o
   4  -4  10     1258.84     1214.08     11.27 o
   5  -4  10      461.05      466.11      7.34 o
   6  -4  10      254.43      224.60      5.44 o
   7  -4  10        1.85        1.96      1.11 o
   8  -4  10      369.87      369.61      7.47 o
   9  -4  10      108.10      103.18      3.74 o
  10  -4  10       45.82       50.59      2.44 o
  11  -4  10        4.01        3.37      1.24 o
 -12  -3  10       21.84       17.32      1.61 o
 -11  -3  10      252.38      276.70      5.75 o
 -10  -3  10        1.53        3.20      1.18 o
  -9  -3  10      187.72      200.43      4.38 o
  -8  -3  10      562.92      555.39      7.28 o
  -7  -3  10       76.33       72.92      3.26 o
  -6  -3  10      449.30      426.95      7.97 o
  -5  -3  10       45.86       64.52      3.61 o
  -4  -3  10      210.39      241.85      6.98 o
  -3  -3  10      447.59      445.13     16.56 o
  -2  -3  10      441.42      476.50     10.81 o
  -1  -3  10      392.69      385.75      9.89 o
   0  -3  10      216.30      253.08      8.65 o
   1  -3  10       88.39       97.89      3.80 o
   2  -3  10     1036.17     1141.59     10.15 o
   3  -3  10      326.00      355.68      6.07 o
   4  -3  10       85.58       84.43      3.08 o
   5  -3  10      864.68      878.86     13.74 o
   6  -3  10      636.98      597.24     12.71 o
   7  -3  10      108.65      127.19      4.10 o
   8  -3  10      208.05      206.72      4.94 o
   9  -3  10      369.45      383.34      7.36 o
  10  -3  10      108.55      119.38      3.44 o
  11  -3  10       45.89       45.05      2.71 o
  12  -3  10       51.57       60.49      3.64 o
 -12  -2  10      237.97      231.65      4.50 o
 -11  -2  10       60.71       54.40      2.80 o
 -10  -2  10      212.84      230.13      7.05 o
  -9  -2  10      126.80      113.64      3.79 o
  -8  -2  10      236.15      262.68      5.61 o
  -7  -2  10      191.23      184.77      4.58 o
  -6  -2  10      173.36      194.72      7.25 o
  -5  -2  10      101.09      108.13      6.56 o
  -4  -2  10      347.59      347.74      8.59 o
  -3  -2  10      301.18      313.99      8.66 o
  -2  -2  10     1021.84     1045.03     71.08 o
  -1  -2  10       71.23       25.64      7.03 o
   0  -2  10      239.79      217.05     20.69 o
   1  -2  10       98.18      128.18     16.23 o
   2  -2  10      322.17      329.75      8.30 o
   3  -2  10      604.75      596.78      8.74 o
   4  -2  10      186.09      188.27      5.41 o
   5  -2  10      514.36      498.41      7.08 o
   6  -2  10       70.99       62.63      2.81 o
   7  -2  10        8.61        7.11      1.38 o
   8  -2  10       90.00       88.59      3.81 o
   9  -2  10       17.67       16.86      1.65 o
  10  -2  10       13.56       14.84      1.43 o
  11  -2  10       55.57       57.85      2.66 o
  12  -2  10        6.02        3.92      0.96 o
 -13  -1  10       28.24       29.89      3.35 o
 -12  -1  10      185.14      176.15      4.69 o
 -11  -1  10       78.01       72.97      3.28 o
 -10  -1  10       83.42      102.10      4.65 o
  -9  -1  10       70.99       62.13      3.59 o
  -8  -1  10      132.66      111.49      4.20 o
  -7  -1  10      326.74      306.97      7.18 o
  -6  -1  10      381.80      387.03      9.01 o
  -5  -1  10      517.44      536.65     18.48 o
  -4  -1  10      263.59      250.18      6.05 o
  -3  -1  10      662.47      726.11     19.92 o
  -2  -1  10      568.79      514.07     26.20 o
  -1  -1  10      309.97      293.91     19.72 o
   0  -1  10      468.34      458.46     24.53 o
   1  -1  10       17.94       15.39      9.08 o
   2  -1  10      217.27      198.03     19.68 o
   3  -1  10      660.46      643.94     10.56 o
   4  -1  10      567.11      546.46     10.29 o
   5  -1  10      346.29      334.01      6.11 o
   6  -1  10      340.70      340.59      6.67 o
   7  -1  10      299.43      287.68      6.08 o
   8  -1  10      403.78      414.79      7.01 o
   9  -1  10      138.03      138.43      4.13 o
  10  -1  10       94.27       95.40      3.84 o
  11  -1  10      334.60      351.11      6.84 o
  12  -1  10       16.74       14.81      1.41 o
 -13   0  10       13.62       11.23      1.17 o
 -12   0  10      290.76      297.90      7.37 o
 -11   0  10        1.11        3.91      1.22 o
 -10   0  10      213.38      215.07      6.70 o
  -9   0  10        0.22        0.38      1.61 o
  -8   0  10      107.02      121.76      5.18 o
  -7   0  10      666.97      653.59     12.24 o
  -6   0  10     2550.15     2551.15     30.70 o
  -5   0  10      188.48      171.21      6.99 o
  -4   0  10     1883.98     1992.91     35.04 o
  -3   0  10       24.67       14.44      3.35 o
  -2   0  10      111.65      111.52     14.82 o
  -1   0  10        6.36       -6.72      6.72 o
   0   0  10       13.11       10.44      5.10 o
   1   0  10     1157.33     1223.23     40.62 o
   2   0  10     1057.51     1115.33     39.02 o
   3   0  10      910.14     1043.57     14.79 o
   4   0  10     1652.79     1642.43     19.25 o
   5   0  10       47.37       54.83      2.44 o
   6   0  10     1345.01     1321.31     13.34 o
   7   0  10        1.88        2.58      1.24 o
   8   0  10      295.61      278.91      6.38 o
   9   0  10       13.36       11.93      1.89 o
  10   0  10       55.68       50.21      2.62 o
  11   0  10       14.82       18.56      1.80 o
  12   0  10       14.26       12.74      1.25 o
 -13   1  10       28.45       26.80      1.72 o
 -12   1  10      184.26      184.20      5.83 o
 -11   1  10       78.55       78.25      4.39 o
 -10   1  10       81.59      102.12      4.80 o
  -9   1  10       72.39       58.58      3.28 o
  -8   1  10      133.34      112.45      4.64 o
  -7   1  10      325.91      330.50     11.16 o
  -6   1  10      377.27      385.36      9.02 o
  -5   1  10      520.09      541.65     14.36 o
  -4   1  10      262.14      242.82      6.06 o
  -3   1  10      660.20      700.46     19.03 o
  -2   1  10      571.99      530.99     26.82 o
  -1   1  10      314.54      291.88     22.65 o
   0   1  10      464.08      450.16     25.03 o
   1   1  10       18.25        7.85      8.34 o
   2   1  10      221.96      186.81     16.17 o
   3   1  10      661.34      635.16     10.79 o
   4   1  10      568.47      541.46     10.35 o
   5   1  10      348.22      337.08      6.08 o
   6   1  10      339.87      345.35      6.87 o
   7   1  10      298.21      288.26      6.18 o
   8   1  10      402.03      417.88      7.22 o
   9   1  10      138.28      141.60      4.21 o
  10   1  10       97.04       92.74      3.83 o
  11   1  10      332.53      357.24      6.24 o
  12   1  10       16.94       16.30      2.12 o
 -12   2  10      239.42      258.38      8.15 o
 -11   2  10       61.85       56.13      3.56 o
 -10   2  10      212.60      229.41      6.82 o
  -9   2  10      127.15      120.91      4.22 o
  -8   2  10      230.41      253.08      6.37 o
  -7   2  10      191.19      180.39      5.80 o
  -6   2  10      174.38      193.32      9.07 o
  -5   2  10       99.28      105.03      5.15 o
  -4   2  10      342.89      333.96     10.63 o
  -3   2  10      293.79      300.15      8.89 o
  -2   2  10     1019.60     1051.61     32.51 o
  -1   2  10       71.50       55.78      7.91 o
   0   2  10      238.48      253.97     16.07 o
   1   2  10       97.11      108.94     12.64 o
   2   2  10      323.33      337.88      8.82 o
   3   2  10      601.47      594.75     10.48 o
   4   2  10      188.20      189.73      5.42 o
   5   2  10      518.67      488.85      7.79 o
   6   2  10       70.91       69.35      2.73 o
   7   2  10        8.73        9.91      1.35 o
   8   2  10       89.07       90.74      3.95 o
   9   2  10       17.39       16.52      1.83 o
  10   2  10       14.99       19.48      1.67 o
  11   2  10       55.80       49.35      2.92 o
  12   2  10        6.27        2.55      1.44 o
 -12   3  10       21.76       24.57      2.00 o
 -11   3  10      250.78      269.77      7.40 o
 -10   3  10        1.67        2.85      1.70 o
  -9   3  10      190.49      204.77      5.35 o
  -8   3  10      561.43      546.95      9.28 o
  -7   3  10       75.48       74.46      3.90 o
  -6   3  10      447.30      410.88     10.65 o
  -5   3  10       45.84       51.26      9.57 o
  -4   3  10      208.73      219.14      9.08 o
  -3   3  10      450.80      435.79     13.86 o
  -2   3  10      447.82      475.86     14.62 o
  -1   3  10      392.67      380.74     12.71 o
   0   3  10      219.06      230.57      9.44 o
   1   3  10       88.95       95.10      5.17 o
   2   3  10     1035.04     1119.94     19.05 o
   3   3  10      324.25      345.56      7.56 o
   4   3  10       84.55       84.85      3.55 o
   5   3  10      867.90      873.15     10.68 o
   6   3  10      636.39      605.12      9.27 o
   7   3  10      108.86      129.88      3.95 o
   8   3  10      208.87      203.64      5.58 o
   9   3  10      365.30      377.74      8.30 o
  10   3  10      108.91      114.85      4.28 o
  11   3  10       44.88       43.49      3.10 o
  12   3  10       52.16       54.51      2.52 o
 -12   4  10       61.76       63.55      3.34 o
 -11   4  10        9.98       13.71      2.05 o
 -10   4  10      104.39      110.93      3.97 o
  -9   4  10      132.87      128.12      3.62 o
  -8   4  10      311.36      330.53      6.74 o
  -7   4  10      594.28      573.84      9.60 o
  -6   4  10      438.19      442.12     12.39 o
  -5   4  10      157.69      154.42      7.52 o
  -4   4  10      263.82      256.35      9.85 o
  -3   4  10      111.68      101.37      6.92 o
  -2   4  10      462.49      423.97     15.94 o
  -1   4  10     1002.23     1012.82     18.35 o
   0   4  10       91.05      101.84      4.78 o
   1   4  10       89.08       95.64      5.34 o
   2   4  10       78.18       85.39      4.16 o
   3   4  10      693.60      691.55     12.12 o
   4   4  10     1267.03     1206.37     15.31 o
   5   4  10      468.07      442.70      9.45 o
   6   4  10      255.12      228.71      6.13 o
   7   4  10        2.03        4.00      1.71 o
   8   4  10      369.17      371.78      8.05 o
   9   4  10      106.81       94.38      3.74 o
  10   4  10       46.70       52.73      2.83 o
  11   4  10        4.30        1.35      1.47 o
 -11   5  10       33.97       35.41      2.49 o
 -10   5  10        8.54        7.67      1.41 o
  -9   5  10      110.78      113.39      3.54 o
  -8   5  10      115.05      124.43      4.11 o
  -7   5  10      175.60      191.84      5.62 o
  -6   5  10      329.80      339.66     10.82 o
  -5   5  10      752.17      705.38     15.67 o
  -4   5  10      987.14      933.51     24.74 o
  -3   5  10      254.57      246.86     19.94 o
  -2   5  10       43.92       47.62      4.31 o
  -1   5  10      246.17      231.01      8.13 o
   0   5  10      445.66      420.07     10.90 o
   1   5  10      235.22      254.11      8.74 o
   2   5  10      553.88      524.35     12.63 o
   3   5  10      144.04      149.25      5.99 o
   4   5  10      164.48      150.51      5.02 o
   5   5  10       26.05       25.89      2.65 o
   6   5  10      297.43      291.78      7.53 o
   7   5  10      225.51      239.59      5.96 o
   8   5  10       93.85       97.73      4.09 o
   9   5  10      121.03      128.87      4.17 o
  10   5  10       65.36       62.52      3.71 o
  11   5  10      195.89      193.92      6.96 o
 -11   6  10       18.57       18.04      1.96 o
 -10   6  10       37.07       33.34      2.94 o
  -9   6  10       36.23       38.60      2.00 o
  -8   6  10       43.27       49.72      2.60 o
  -7   6  10      705.12      740.68      9.48 o
  -6   6  10      377.54      387.62     12.14 o
  -5   6  10       89.35       92.04      5.21 o
  -4   6  10      644.26      667.27     28.07 o
  -3   6  10      186.26      195.65      9.20 o
  -2   6  10      153.26      136.47      9.95 o
  -1   6  10      298.37      291.19     11.87 o
   0   6  10      323.98      335.73     13.13 o
   1   6  10      188.32      157.59      8.56 o
   2   6  10      217.17      176.32      7.99 o
   3   6  10      335.54      325.77     10.16 o
   4   6  10      244.92      219.39      7.31 o
   5   6  10      201.02      207.70      6.37 o
   6   6  10        1.75        2.82      1.61 o
   7   6  10      113.06      104.01      4.29 o
   8   6  10      229.61      228.56      5.99 o
   9   6  10      209.63      212.07      4.15 o
  10   6  10       85.74       82.96      6.95 o
 -10   7  10       38.99       35.65      4.61 o
  -9   7  10      153.20      155.39      4.17 o
  -8   7  10      102.40      110.56      3.27 o
  -7   7  10      343.19      337.66      6.07 o
  -6   7  10      100.64       97.34      4.70 o
  -5   7  10      222.05      221.77     11.51 o
  -4   7  10       22.04       16.75      3.81 o
  -3   7  10      160.42      141.04     13.26 o
  -2   7  10      101.45      109.97      8.82 o
  -1   7  10       47.43       50.20      5.09 o
   0   7  10      113.44      129.71      8.29 o
   1   7  10     1570.81     1577.49     33.79 o
   2   7  10      387.87      356.69     14.10 o
   3   7  10      149.98      157.96     10.70 o
   4   7  10       50.84       41.14      3.39 o
   5   7  10      254.04      258.21      7.58 o
   6   7  10       12.66       11.28      2.23 o
   7   7  10      254.99      247.73      6.03 o
   8   7  10       18.57       15.06      1.68 o
   9   7  10       78.09       75.23      2.73 o
  10   7  10       48.56       39.14      2.38 o
 -10   8  10       46.04       53.44      4.41 o
  -9   8  10        7.38        3.68      2.11 o
  -8   8  10      283.87      303.97      5.79 o
  -7   8  10      103.59      104.58      3.99 o
  -6   8  10      116.15      112.46      4.53 o
  -5   8  10       38.91       33.74      3.38 o
  -4   8  10      171.61      169.28      7.02 o
  -3   8  10      282.19      300.25     16.91 o
  -2   8  10       29.81       24.40      4.44 o
  -1   8  10      694.83      701.28     18.07 o
   0   8  10      161.47      181.17      8.10 o
   1   8  10      675.99      668.21     21.45 o
   2   8  10      487.43      508.71     18.12 o
   3   8  10      125.29      114.33      6.37 o
   4   8  10       11.34        8.63      2.31 o
   5   8  10       31.25       32.60      2.83 o
   6   8  10       47.41       43.43      3.12 o
   7   8  10       39.76       37.85      2.29 o
   8   8  10       19.52       11.28      2.84 o
   9   8  10       70.88       67.42      7.33 o
  -9   9  10       66.53       73.34      3.67 o
  -8   9  10       73.74       71.12      2.51 o
  -7   9  10       27.20       20.57      2.23 o
  -6   9  10       37.33       38.87      2.60 o
  -5   9  10       88.88       87.05      4.18 o
  -4   9  10      177.48      181.99      6.97 o
  -3   9  10      348.91      372.58     13.53 o
  -2   9  10      156.66      160.10      9.43 o
  -1   9  10       79.21       79.37      7.33 o
   0   9  10       28.09       34.17      4.23 o
   1   9  10       22.10       20.54      4.47 o
   2   9  10        9.39       14.99      4.12 o
   3   9  10      149.86      141.93      5.97 o
   4   9  10      173.37      178.70      6.62 o
   5   9  10       43.49       51.48      3.72 o
   6   9  10       95.01       84.59      3.44 o
   7   9  10      114.15      100.21      4.63 o
   8   9  10       41.91       43.53      2.40 o
  -7  10  10        3.92        3.24      1.33 o
  -6  10  10       57.66       53.69      2.97 o
  -5  10  10        0.70        2.99      1.24 o
  -4  10  10      252.39      260.12      8.04 o
  -3  10  10       19.86       21.41      2.31 o
  -2  10  10       32.06       30.28      3.50 o
  -1  10  10      424.59      457.32     14.58 o
   0  10  10       17.71       19.33      2.49 o
   1  10  10       40.20       44.65      4.13 o
   2  10  10      165.58      191.40      7.39 o
   3  10  10      238.47      248.26      9.69 o
   4  10  10       97.61       88.10      4.02 o
   5  10  10      213.36      225.97      6.97 o
   6  10  10       10.10        9.99      1.74 o
   7  10  10      329.06      331.90      6.06 o
  -6  11  10       81.73       67.49      4.17 o
  -5  11  10      186.79      184.18      5.83 o
  -4  11  10      251.44      248.30      6.97 o
  -3  11  10        8.53        5.10      2.01 o
  -2  11  10      376.33      376.99     11.52 o
  -1  11  10       47.01       45.90     11.64 o
   0  11  10        8.14       14.88      4.99 o
   1  11  10      130.09      137.59      5.88 o
   2  11  10       81.85       87.31      4.21 o
   3  11  10       62.70       64.28      3.64 o
   4  11  10      481.69      502.48      9.08 o
   5  11  10      137.74      143.79      4.42 o
  -1  12  10       97.38       74.86      6.21 o
   0  12  10       32.95       34.37      3.86 o
   1  12  10       46.45       43.23     10.37 o
   2  12  10       22.74       28.07      4.46 o
   3  12  10      104.80      104.88      7.43 o
  -4 -11  11       40.38       42.17      2.84 o
  -3 -11  11       28.16       25.47      2.53 o
  -2 -11  11       31.03       28.94      3.02 o
  -1 -11  11       16.99       16.38      1.71 o
   0 -11  11       81.82       83.67      4.36 o
   1 -11  11      121.45      123.04      5.14 o
   2 -11  11       55.96       56.12      4.20 o
   3 -11  11        0.33        0.81      1.08 o
   4 -11  11      356.14      314.22     34.70 o
  -6 -10  11       93.76       84.06      7.68 o
  -5 -10  11       60.24       61.37      5.24 o
  -4 -10  11       46.70       46.08      6.35 o
  -3 -10  11      134.75      127.10      6.56 o
  -2 -10  11      424.20      459.36     11.37 o
  -1 -10  11       22.05       17.29      2.76 o
   0 -10  11      158.55      158.07      4.88 o
   1 -10  11       10.04        8.91      1.25 o
   2 -10  11       96.31      104.47      3.49 o
   3 -10  11       24.20       23.00      1.83 o
   4 -10  11       22.26       24.86      2.70 o
   5 -10  11       37.90       39.16      3.60 o
   6 -10  11       20.70       17.05      1.97 o
  -8  -9  11       39.23       33.30      3.70 o
  -7  -9  11       20.12       18.82      2.18 o
  -6  -9  11      189.97      208.49      9.51 o
  -5  -9  11      272.07      278.63      9.44 o
  -4  -9  11      219.56      230.34      8.08 o
  -3  -9  11       15.60       13.73      1.74 o
  -2  -9  11      224.09      211.67      6.70 o
  -1  -9  11        6.73        5.48      1.11 o
   0  -9  11      215.31      231.40      6.51 o
   1  -9  11      215.01      232.13      7.73 o
   2  -9  11      131.35      130.15      5.74 o
   3  -9  11       69.42       66.90      3.20 o
   4  -9  11       58.51       73.73      3.84 o
   5  -9  11       53.18       55.05      4.35 o
   6  -9  11       58.18       60.76      4.01 o
   7  -9  11      263.01      255.05     19.24 o
  -9  -8  11      127.12       82.73      5.90 o
  -8  -8  11      244.34      250.36     14.77 o
  -7  -8  11      249.03      272.73      8.99 o
  -6  -8  11       45.70       49.31      3.80 o
  -5  -8  11       56.58       52.95      3.60 o
  -4  -8  11      105.23       95.66      5.64 o
  -3  -8  11      478.12      479.49     12.51 o
  -2  -8  11      277.35      264.88      7.06 o
  -1  -8  11      112.35      118.88      3.86 o
   0  -8  11      338.47      353.38      7.01 o
   1  -8  11      220.87      228.51      6.32 o
   2  -8  11      399.46      418.78     10.30 o
   3  -8  11      189.14      194.41      7.03 o
   4  -8  11       81.04       78.37      4.76 o
   5  -8  11      204.23      201.02     15.77 o
   6  -8  11       72.03       76.78      4.43 o
   7  -8  11       21.96       21.91      1.84 o
   8  -8  11       48.16       40.94      7.97 o
  -9  -7  11      101.29       69.70     19.48 o
  -8  -7  11      112.46      115.47      4.62 o
  -7  -7  11       95.13       92.91      5.02 o
  -6  -7  11      183.45      191.67      6.18 o
  -5  -7  11       99.08      104.70      4.50 o
  -4  -7  11      138.53      131.81      6.17 o
  -3  -7  11       39.56       38.42      2.75 o
  -2  -7  11       32.94       29.90      2.24 o
  -1  -7  11      265.91      270.57      5.82 o
   0  -7  11      239.90      241.71      6.32 o
   1  -7  11      330.20      347.32      9.05 o
   2  -7  11      236.54      247.21      8.91 o
   3  -7  11        1.89        1.60      1.41 o
   4  -7  11       49.73       58.56      3.91 o
   5  -7  11       43.11       56.99      2.70 o
   6  -7  11       31.55       32.36      2.07 o
   7  -7  11        0.61        0.77      0.65 o
   8  -7  11        0.43       -0.05      0.44 o
   9  -7  11       70.59       68.32      3.97 o
 -10  -6  11       41.22       24.65      2.63 o
  -9  -6  11       53.84       57.01      4.69 o
  -8  -6  11      202.48      199.40      5.12 o
  -7  -6  11       33.08       38.87      4.02 o
  -6  -6  11      203.72      215.43      5.97 o
  -5  -6  11      419.50      446.89      8.26 o
  -4  -6  11      110.57      107.45      4.23 o
  -3  -6  11      708.93      764.10     11.39 o
  -2  -6  11      325.05      311.19      7.00 o
  -1  -6  11      439.44      427.31      8.21 o
   0  -6  11      101.40      108.16      4.14 o
   1  -6  11      140.00      124.48      5.07 o
   2  -6  11       13.35       12.33      1.66 o
   3  -6  11      227.24      223.60      5.66 o
   4  -6  11       79.45       85.31      3.58 o
   5  -6  11      207.70      194.37      5.19 o
   6  -6  11       17.10       21.73      1.87 o
   7  -6  11       25.04       26.69      1.90 o
   8  -6  11       26.18       22.76      1.62 o
   9  -6  11       70.08       76.24      2.89 o
 -11  -5  11        3.72        0.78      1.11 o
 -10  -5  11      140.14      121.07      6.85 o
  -9  -5  11       32.87       31.06      2.77 o
  -8  -5  11      105.93      101.85      4.14 o
  -7  -5  11      352.09      342.42      7.58 o
  -6  -5  11       53.73       47.48      3.15 o
  -5  -5  11       61.05       55.02      4.35 o
  -4  -5  11      756.87      782.51     12.16 o
  -3  -5  11      313.32      280.61      6.51 o
  -2  -5  11      739.76      790.09     11.35 o
  -1  -5  11      481.06      473.45      9.93 o
   0  -5  11      267.71      260.56      5.88 o
   1  -5  11      431.21      392.17      8.45 o
   2  -5  11        2.98        2.78      1.17 o
   3  -5  11       77.46       87.89      3.29 o
   4  -5  11      259.29      263.62      5.84 o
   5  -5  11      478.27      477.39      7.70 o
   6  -5  11       32.12       35.98      2.45 o
   7  -5  11      183.45      188.81      5.19 o
   8  -5  11       86.41       86.86      3.26 o
   9  -5  11       19.64       18.74      1.43 o
  10  -5  11       37.11       37.12      2.42 o
 -11  -4  11      319.50      318.85      8.28 o
 -10  -4  11       34.97       30.90      2.91 o
  -9  -4  11       47.70       37.72      2.55 o
  -8  -4  11       91.46       89.22      3.74 o
  -7  -4  11      176.49      189.99      5.31 o
  -6  -4  11      705.84      716.95     13.49 o
  -5  -4  11       70.47       75.50      5.03 o
  -4  -4  11      690.85      649.63     13.64 o
  -3  -4  11      915.14      942.62     12.05 o
  -2  -4  11      317.96      302.29      6.70 o
  -1  -4  11      114.97      105.31      3.77 o
   0  -4  11        4.45        5.30      1.23 o
   1  -4  11       46.88       43.21      2.82 o
   2  -4  11      803.91      798.95     10.64 o
   3  -4  11       81.67       86.13      3.12 o
   4  -4  11      673.29      671.42      8.38 o
   5  -4  11      106.97      110.71      3.44 o
   6  -4  11      111.67      117.34      3.56 o
   7  -4  11       49.17       46.35      2.38 o
   8  -4  11       33.34       38.12      2.03 o
   9  -4  11       10.61       10.93      1.40 o
  10  -4  11      287.94      328.95     10.74 o
  11  -4  11       47.22       49.89      3.17 o
 -11  -3  11       32.58       31.06      2.45 o
 -10  -3  11      148.00      156.11      7.10 o
  -9  -3  11      182.91      201.31      6.44 o
  -8  -3  11       54.71       53.35      2.39 o
  -7  -3  11      448.24      471.49      7.99 o
  -6  -3  11       39.80       44.04      2.67 o
  -5  -3  11     1089.51     1039.41     15.71 o
  -4  -3  11      139.23      124.34      5.33 o
  -3  -3  11        9.97        8.06      1.97 o
  -2  -3  11       75.98       56.64      3.50 o
  -1  -3  11      905.92      926.05     17.83 o
   0  -3  11     2732.34     2708.42     41.27 o
   1  -3  11      627.77      613.03     11.71 o
   2  -3  11       86.19       90.31      3.43 o
   3  -3  11       72.26       65.53      2.64 o
   4  -3  11      300.41      291.98      5.45 o
   5  -3  11      121.59      122.59      3.87 o
   6  -3  11      871.43      841.30     11.12 o
   7  -3  11      457.80      441.26      7.18 o
   8  -3  11       67.10       65.98      2.97 o
   9  -3  11       99.01      102.35      3.31 o
  10  -3  11      176.46      200.60      5.05 o
  11  -3  11      234.46      278.21      8.38 o
 -12  -2  11       10.47        6.47      1.86 o
 -11  -2  11       77.36       75.11      2.79 o
 -10  -2  11      289.48      307.95      7.27 o
  -9  -2  11       23.93       30.41      2.02 o
  -8  -2  11      179.07      190.26      4.92 o
  -7  -2  11      107.50      121.42      4.28 o
  -6  -2  11      468.34      451.50      8.72 o
  -5  -2  11      296.86      309.01     10.75 o
  -4  -2  11      521.36      530.19     13.95 o
  -3  -2  11      696.81      659.09     28.09 o
  -2  -2  11     1570.61     1595.03     27.79 o
  -1  -2  11      464.98      467.90     13.33 o
   0  -2  11      160.92      187.05      7.40 o
   1  -2  11      395.18      350.20     10.30 o
   2  -2  11      605.54      616.08      9.23 o
   3  -2  11      366.62      370.77      6.90 o
   4  -2  11      984.60     1021.08     11.11 o
   5  -2  11      328.77      316.79      5.91 o
   6  -2  11      230.09      236.96      5.24 o
   7  -2  11      219.10      234.37      5.61 o
   8  -2  11      163.10      166.98      4.74 o
   9  -2  11      222.30      238.40      5.85 o
  10  -2  11      152.00      151.35      6.06 o
  11  -2  11       42.01       44.37      3.05 o
 -12  -1  11        8.79        6.46      1.03 o
 -11  -1  11      302.34      286.91      6.99 o
 -10  -1  11       38.33       37.02      2.49 o
  -9  -1  11       38.37       31.57      2.55 o
  -8  -1  11      240.94      257.76      6.08 o
  -7  -1  11      224.43      191.44      5.21 o
  -6  -1  11        5.97        4.12      1.28 o
  -5  -1  11      440.07      428.16     10.71 o
  -4  -1  11      918.79      922.48     15.81 o
  -3  -1  11      405.49      399.89      8.28 o
  -2  -1  11       22.28       20.60      3.77 o
  -1  -1  11       76.42       91.57      5.42 o
   0  -1  11      247.70      261.51      5.70 o
   1  -1  11      118.42      121.42      3.90 o
   2  -1  11      791.57      764.86     15.03 o
   3  -1  11      528.76      516.79      7.49 o
   4  -1  11      209.25      246.40      5.58 o
   5  -1  11      425.19      404.85      7.95 o
   6  -1  11       22.75       22.98      2.13 o
   7  -1  11        5.80        6.23      1.48 o
   8  -1  11       48.89       45.48      2.80 o
   9  -1  11      241.64      263.56      5.78 o
  10  -1  11       98.60       89.44      3.24 o
  11  -1  11       50.28       46.28      4.17 o
 -12   0  11       97.62      100.26      3.59 o
 -11   0  11      130.58      121.86      4.26 o
 -10   0  11        4.38        4.01      1.53 o
  -9   0  11      239.14      219.55      7.51 o
  -8   0  11        2.23        1.95      1.38 o
  -7   0  11       97.68      100.69      5.38 o
  -6   0  11       41.54       52.43      4.29 o
  -5   0  11      124.11      121.50      5.32 o
  -4   0  11       14.91       11.54      2.21 o
  -3   0  11        1.75        1.32      2.71 o
  -2   0  11      853.45      848.32     10.60 o
  -1   0  11      708.49      726.53      9.99 o
   0   0  11     1302.59     1296.38     15.20 o
   1   0  11       17.92       16.51      1.33 o
   2   0  11      184.62      180.34      5.44 o
   3   0  11        2.35        1.70      1.92 o
   4   0  11        1.23        1.28      1.00 o
   5   0  11        7.97       11.80      1.60 o
   6   0  11       31.37       29.37      2.27 o
   7   0  11       15.26       17.74      1.96 o
   8   0  11       20.69       21.67      2.10 o
   9   0  11      110.24      105.57      3.73 o
  10   0  11        4.32        4.90      1.21 o
  11   0  11        0.22        0.54      0.79 o
 -12   1  11        7.96        5.96      1.13 o
 -11   1  11      298.12      292.69      7.14 o
 -10   1  11       37.51       34.77      2.78 o
  -9   1  11       38.16       35.66      2.81 o
  -8   1  11      240.27      256.02      6.06 o
  -7   1  11      224.66      195.96      6.09 o
  -6   1  11        5.28        5.91      1.96 o
  -5   1  11      441.88      436.87     14.19 o
  -4   1  11      919.56      896.39     18.94 o
  -3   1  11      406.16      394.40      6.89 o
  -2   1  11       22.43       21.92      2.85 o
  -1   1  11       77.30       85.47      4.24 o
   0   1  11      250.15      254.74      5.98 o
   1   1  11      117.46      124.13      4.96 o
   2   1  11      793.71      808.09      9.57 o
   3   1  11      523.05      510.60      8.25 o
   4   1  11      210.32      253.10      5.53 o
   5   1  11      424.61      408.36      7.21 o
   6   1  11       22.85       22.29      2.08 o
   7   1  11        6.06        7.76      1.31 o
   8   1  11       50.07       47.84      2.80 o
   9   1  11      242.93      259.87      6.36 o
  10   1  11       98.56       94.72      3.41 o
  11   1  11       50.01       48.73      2.30 o
 -12   2  11       10.51       11.49      1.31 o
 -11   2  11       78.06       72.83      4.56 o
 -10   2  11      288.10      303.68      8.41 o
  -9   2  11       23.45       27.52      2.04 o
  -8   2  11      183.90      181.04      5.16 o
  -7   2  11      105.41      115.88      4.83 o
  -6   2  11      468.60      449.89      9.81 o
  -5   2  11      298.73      330.15     13.37 o
  -4   2  11      522.93      515.08     11.95 o
  -3   2  11      694.56      631.20     12.77 o
  -2   2  11     1554.29     1499.26     25.32 o
  -1   2  11      470.13      468.83      8.77 o
   0   2  11      161.22      185.94      5.33 o
   1   2  11      395.56      353.72      7.41 o
   2   2  11      607.88      615.71      8.90 o
   3   2  11      368.24      357.23      6.95 o
   4   2  11      977.79     1007.18     11.64 o
   5   2  11      329.01      318.11      6.87 o
   6   2  11      232.62      251.21      6.29 o
   7   2  11      216.26      234.42      5.77 o
   8   2  11      163.28      170.20      4.72 o
   9   2  11      222.72      247.64      6.72 o
  10   2  11      153.74      153.79      4.52 o
  11   2  11       41.10       41.96      2.29 o
 -12   3  11      442.95      418.94      9.16 o
 -11   3  11       32.38       32.74      3.12 o
 -10   3  11      146.98      148.12      4.24 o
  -9   3  11      182.53      203.60      4.92 o
  -8   3  11       55.39       60.33      3.13 o
  -7   3  11      445.08      447.67      8.76 o
  -6   3  11       39.37       40.84      3.57 o
  -5   3  11     1097.45     1060.17     16.69 o
  -4   3  11      137.73      113.15      5.79 o
  -3   3  11       10.88        5.63      2.28 o
  -2   3  11       73.92       50.84      5.84 o
  -1   3  11      910.55      901.79     13.66 o
   0   3  11     2751.26     2788.62     27.02 o
   1   3  11      624.56      586.54     10.08 o
   2   3  11       83.73       85.75      4.62 o
   3   3  11       71.34       62.84      3.17 o
   4   3  11      305.01      295.79      6.35 o
   5   3  11      120.67      126.26      4.76 o
   6   3  11      873.02      856.27     11.41 o
   7   3  11      457.99      459.47      8.83 o
   8   3  11       67.45       70.32      4.36 o
   9   3  11       98.15       98.26      4.11 o
  10   3  11      174.51      180.90      4.73 o
  11   3  11      235.32      230.31      5.98 o
 -11   4  11      319.97      349.67      9.92 o
 -10   4  11       34.67       33.66      2.36 o
  -9   4  11       46.65       41.61      2.11 o
  -8   4  11       91.50       94.14      3.84 o
  -7   4  11      170.89      182.44      5.66 o
  -6   4  11      699.47      681.95     13.37 o
  -5   4  11       70.41       67.31      5.16 o
  -4   4  11      689.64      630.43     13.20 o
  -3   4  11      912.57      900.22     15.92 o
  -2   4  11      313.02      281.53      9.94 o
  -1   4  11      115.40      110.97      6.64 o
   0   4  11        4.13        8.71      2.22 o
   1   4  11       47.50       37.13      3.13 o
   2   4  11      803.37      779.20     13.29 o
   3   4  11       80.58       81.28      4.38 o
   4   4  11      674.08      653.48     10.82 o
   5   4  11      106.30      104.03      4.44 o
   6   4  11      110.09      106.27      4.51 o
   7   4  11       50.31       50.21      2.72 o
   8   4  11       31.95       32.93      2.37 o
   9   4  11       11.18       15.12      1.73 o
  10   4  11      287.09      296.68      5.63 o
  11   4  11       47.57       42.31      2.71 o
 -11   5  11        4.18        3.62      1.02 o
 -10   5  11      143.48      145.25      4.17 o
  -9   5  11       33.70       31.80      1.93 o
  -8   5  11      107.30      109.09      3.56 o
  -7   5  11      353.59      339.09      6.93 o
  -6   5  11       52.63       42.53      3.13 o
  -5   5  11       61.89       62.59      4.46 o
  -4   5  11      759.34      759.57     14.28 o
  -3   5  11      315.26      280.91     11.68 o
  -2   5  11      745.96      783.65     16.33 o
  -1   5  11      483.69      466.46     12.73 o
   0   5  11      267.20      263.24      8.58 o
   1   5  11      428.96      381.60     10.59 o
   2   5  11        2.88        2.55      2.42 o
   3   5  11       76.37       89.40      5.15 o
   4   5  11      260.05      253.64      6.57 o
   5   5  11      477.08      467.82      8.86 o
   6   5  11       32.46       33.38      2.61 o
   7   5  11      182.90      179.46      4.80 o
   8   5  11       86.24       91.69      3.62 o
   9   5  11       18.93       17.94      1.54 o
  10   5  11       36.65       36.12      2.13 o
 -10   6  11       39.75       36.41      2.28 o
  -9   6  11       53.28       54.28      2.48 o
  -8   6  11      202.79      206.64      4.23 o
  -7   6  11       33.81       35.35      2.14 o
  -6   6  11      199.77      210.46      6.51 o
  -5   6  11      415.18      425.79     10.39 o
  -4   6  11      110.05      105.20      6.36 o
  -3   6  11      707.64      763.26     17.78 o
  -2   6  11      324.22      314.16     12.14 o
  -1   6  11      439.99      418.20     11.81 o
   0   6  11       99.89      108.23      6.50 o
   1   6  11      139.85      134.59      6.40 o
   2   6  11       13.53       11.93      2.92 o
   3   6  11      227.44      224.77      8.30 o
   4   6  11       77.91       81.38      4.39 o
   5   6  11      207.78      186.69      6.16 o
   6   6  11       16.58       21.85      2.07 o
   7   6  11       26.03       25.99      1.92 o
   8   6  11       25.61       23.38      1.84 o
   9   6  11       69.31       70.65      2.82 o
  10   6  11       22.37       20.33      3.06 o
 -10   7  11       66.58       59.16      4.41 o
  -9   7  11      101.91       96.39      5.72 o
  -8   7  11      112.16      111.45      3.85 o
  -7   7  11       93.90       92.59      2.92 o
  -6   7  11      186.07      196.82      4.99 o
  -5   7  11      100.37      111.20      6.05 o
  -4   7  11      138.26      138.75      7.58 o
  -3   7  11       38.36       41.93      5.85 o
  -2   7  11       32.57       24.91      5.15 o
  -1   7  11      263.19      276.49     11.12 o
   0   7  11      241.23      249.13      9.43 o
   1   7  11      335.29      353.48     11.44 o
   2   7  11      234.35      245.60      9.44 o
   3   7  11        2.04        1.54      2.35 o
   4   7  11       50.64       54.61      4.30 o
   5   7  11       42.35       51.31      3.71 o
   6   7  11       31.96       29.77      2.84 o
   7   7  11        0.92       -1.25      1.25 o
   8   7  11        0.28        0.04      0.92 o
   9   7  11       71.26       76.35      4.46 o
  -9   8  11      126.31      110.43     15.57 o
  -8   8  11      248.94      247.96      5.62 o
  -7   8  11      251.39      243.50      6.73 o
  -6   8  11       46.76       46.75      2.41 o
  -5   8  11       55.89       51.31      3.46 o
  -4   8  11      105.18      109.33      5.05 o
  -3   8  11      478.81      499.16     16.36 o
  -2   8  11      269.29      245.03      8.39 o
  -1   8  11      112.95      117.55      6.94 o
   0   8  11      338.07      357.82     11.03 o
   1   8  11      221.63      226.05      8.83 o
   2   8  11      396.21      420.01     10.21 o
   3   8  11      189.46      197.81     10.14 o
   4   8  11       82.43       86.07      5.48 o
   5   8  11      206.54      207.10      7.65 o
   6   8  11       71.81       78.57      4.00 o
   7   8  11       22.30       20.04      1.98 o
   8   8  11       48.79       49.72      4.43 o
  -8   9  11       36.80       34.43      4.27 o
  -7   9  11       20.99       20.59      1.62 o
  -6   9  11      189.92      180.91      4.50 o
  -5   9  11      273.78      271.77      5.88 o
  -4   9  11      217.46      216.60      6.20 o
  -3   9  11       16.37       15.07      2.26 o
  -2   9  11      221.40      208.73     10.10 o
  -1   9  11        6.66        2.89      2.03 o
   0   9  11      213.24      218.20      9.00 o
   1   9  11      213.06      234.08      8.16 o
   2   9  11      132.18      137.22      6.41 o
   3   9  11       69.75       67.80      3.91 o
   4   9  11       57.80       76.84      4.28 o
   5   9  11       52.25       50.57      3.15 o
   6   9  11       59.69       57.60      2.64 o
   7   9  11      262.66      253.42      5.50 o
  -6  10  11       93.59       88.43      4.20 o
  -5  10  11       60.57       48.90      2.15 o
  -4  10  11       47.51       41.73      2.50 o
  -3  10  11      135.58      128.54      4.32 o
  -2  10  11      422.58      457.26      8.93 o
  -1  10  11       22.13       24.02      2.41 o
   0  10  11      158.69      152.33      6.42 o
   1  10  11        9.91        5.07      1.85 o
   2  10  11       95.60      103.92      4.77 o
   3  10  11       24.64       28.47      2.70 o
   4  10  11       21.27       22.86      2.37 o
   5  10  11       37.62       31.47      2.12 o
   6  10  11       21.31       18.57      1.72 o
  -4  11  11       40.05       34.51      2.99 o
  -3  11  11       28.33       18.00      1.98 o
  -2  11  11       29.90       33.72      6.78 o
  -1  11  11       17.24       16.42      2.58 o
   0  11  11       80.46       87.52      5.51 o
   1  11  11      120.87      122.27     10.09 o
   2  11  11       57.45       45.34      4.61 o
   3  11  11        0.28        0.12      1.01 o
   4  11  11      357.79      346.39      9.08 o
  -5 -10  12       30.69       26.96      3.08 o
  -4 -10  12       71.13       88.21      9.75 o
  -3 -10  12      110.16      119.67      5.44 o
  -2 -10  12       83.58       84.36     13.86 o
  -1 -10  12      180.70      173.48     21.40 o
   0 -10  12       74.76       69.43      7.18 o
   1 -10  12       74.61       70.00      4.87 o
   2 -10  12        2.86        2.65      0.78 o
   3 -10  12      395.86      396.13      6.84 o
   4 -10  12       24.95       16.24      1.75 o
  -6  -9  12      128.27      131.53     15.41 o
  -5  -9  12      120.19      126.23      4.50 o
  -4  -9  12       67.11       63.71      5.08 o
  -3  -9  12      105.53      113.41      5.89 o
  -2  -9  12       17.36       17.30      2.63 o
  -1  -9  12       32.35       35.90      2.65 o
   0  -9  12       46.91       47.83      3.08 o
   1  -9  12       51.91       46.73      2.85 o
   2  -9  12       41.73       44.45      3.34 o
   3  -9  12       44.00       48.36      3.47 o
   4  -9  12       66.69       63.11      4.19 o
   5  -9  12      184.75      193.88      8.67 o
   6  -9  12      125.72      128.56      5.52 o
  -8  -8  12       74.31       48.45      4.19 o
  -7  -8  12       10.84       11.30      1.53 o
  -6  -8  12      133.77      130.09      4.43 o
  -5  -8  12       30.16       35.02      2.63 o
  -4  -8  12       63.44       58.99      3.52 o
  -3  -8  12       67.66       69.51      4.60 o
  -2  -8  12       22.00       16.76      2.56 o
  -1  -8  12      130.14      130.68      4.17 o
   0  -8  12        9.70       10.56      1.53 o
   1  -8  12       36.39       44.05      2.60 o
   2  -8  12      135.29      137.48      5.44 o
   3  -8  12        0.05        0.27      0.95 o
   4  -8  12       11.36       10.41      2.02 o
   5  -8  12       15.21       16.99      2.40 o
   6  -8  12        3.69        4.81      1.04 o
   7  -8  12      290.86      320.73      9.09 o
  -8  -7  12      101.18       73.43     45.52 o
  -7  -7  12       91.55       96.57      3.56 o
  -6  -7  12      184.20      200.09      6.36 o
  -5  -7  12      295.71      333.84      8.22 o
  -4  -7  12      132.80      131.95      6.52 o
  -3  -7  12      268.15      283.68      7.40 o
  -2  -7  12       53.45       59.99      3.41 o
  -1  -7  12      270.58      276.06      6.02 o
   0  -7  12      235.94      252.00      6.26 o
   1  -7  12       87.08      102.03      4.31 o
   2  -7  12      212.69      220.92      6.79 o
   3  -7  12       85.64       91.72      5.01 o
   4  -7  12       74.15       83.44      4.33 o
   5  -7  12       29.80       29.51      2.57 o
   6  -7  12       15.14       15.00      1.78 o
   7  -7  12       45.43       44.75      3.73 o
   8  -7  12       43.48       47.95      5.41 o
  -9  -6  12       21.22       15.97      3.06 o
  -8  -6  12        2.25        3.34      1.22 o
  -7  -6  12       10.43        7.63      1.61 o
  -6  -6  12       80.25       79.45      4.12 o
  -5  -6  12      144.21      147.07      4.52 o
  -4  -6  12      172.22      185.47      6.28 o
  -3  -6  12      134.50      130.66      4.94 o
  -2  -6  12      308.77      327.76      9.25 o
  -1  -6  12      319.46      321.94      6.55 o
   0  -6  12        2.87        1.54      1.02 o
   1  -6  12       91.29       83.14      4.17 o
   2  -6  12       64.68       64.83      3.44 o
   3  -6  12       56.38       60.85      3.31 o
   4  -6  12      113.82      121.31      4.99 o
   5  -6  12      104.81      104.78      4.45 o
   6  -6  12      531.09      553.43      8.24 o
   7  -6  12       49.66       45.30      2.62 o
   8  -6  12       63.71       65.62      3.04 o
   9  -6  12      183.40      151.91      5.19 o
 -10  -5  12       18.61       11.06      2.44 o
  -9  -5  12       61.09       61.04      4.37 o
  -8  -5  12       69.51       75.01      3.67 o
  -7  -5  12       30.21       29.20      2.50 o
  -6  -5  12      128.20      133.73      4.71 o
  -5  -5  12       92.85       90.62      3.96 o
  -4  -5  12      157.05      154.29      5.34 o
  -3  -5  12       89.19       91.62      4.72 o
  -2  -5  12      374.62      358.20      7.90 o
  -1  -5  12       33.99       25.79      2.25 o
   0  -5  12      252.86      261.98      6.07 o
   1  -5  12      275.50      259.60      6.38 o
   2  -5  12      673.83      720.38     19.17 o
   3  -5  12      466.74      450.86      8.98 o
   4  -5  12      199.73      220.81      5.56 o
   5  -5  12       53.63       53.49      2.70 o
   6  -5  12      108.83      110.85      4.05 o
   7  -5  12        4.64        6.08      1.32 o
   8  -5  12       25.00       28.98      1.89 o
   9  -5  12      115.66      122.79      5.65 o
 -10  -4  12       89.07       80.30      4.38 o
  -9  -4  12       18.15       10.44      1.54 o
  -8  -4  12      194.26      201.59      5.56 o
  -7  -4  12      479.84      516.66      8.87 o
  -6  -4  12      129.49      150.01      5.46 o
  -5  -4  12       25.91       31.95      2.85 o
  -4  -4  12       85.85       75.71      3.91 o
  -3  -4  12      478.55      499.46      9.72 o
  -2  -4  12      353.18      353.14      8.03 o
  -1  -4  12       12.28       10.28      1.40 o
   0  -4  12      404.28      419.71      7.43 o
   1  -4  12      104.05      118.83      4.23 o
   2  -4  12       44.70       38.58      2.39 o
   3  -4  12       90.63       96.99      4.11 o
   4  -4  12       12.28       10.44      1.36 o
   5  -4  12      115.31      120.23      3.83 o
   6  -4  12      154.29      141.67      4.30 o
   7  -4  12      538.53      598.22      9.70 o
   8  -4  12      101.38      104.55      3.66 o
   9  -4  12      202.88      228.22      6.83 o
  10  -4  12      161.51      185.97      6.25 o
 -11  -3  12      123.85      100.07     13.43 o
 -10  -3  12      123.95      120.20      6.61 o
  -9  -3  12       17.01       15.94      1.89 o
  -8  -3  12      108.66      114.41      3.59 o
  -7  -3  12      144.36      139.15      4.99 o
  -6  -3  12      518.30      541.41     12.14 o
  -5  -3  12      154.48      146.72      5.12 o
  -4  -3  12      285.29      276.73      6.74 o
  -3  -3  12       35.08       39.13      3.24 o
  -2  -3  12      486.04      483.36     10.12 o
  -1  -3  12      763.55      793.22     13.03 o
   0  -3  12      636.54      599.92      9.46 o
   1  -3  12      263.20      265.55      8.85 o
   2  -3  12      471.98      500.35     10.58 o
   3  -3  12       78.82       83.33      3.57 o
   4  -3  12      458.47      483.36      7.28 o
   5  -3  12      232.83      242.15      5.25 o
   6  -3  12      112.27      112.95      3.66 o
   7  -3  12       73.52       79.05      2.87 o
   8  -3  12      337.60      384.83      7.59 o
   9  -3  12      266.80      280.68     10.96 o
  10  -3  12      251.80      252.58     37.28 o
 -11  -2  12      426.47      373.79     17.53 o
 -10  -2  12        6.44        7.11      1.45 o
  -9  -2  12       35.81       31.95      2.00 o
  -8  -2  12      218.96      222.13      4.99 o
  -7  -2  12      164.03      161.86      4.95 o
  -6  -2  12      280.05      254.04      6.02 o
  -5  -2  12      161.81      160.89     10.21 o
  -4  -2  12      499.45      521.58     11.80 o
  -3  -2  12       93.30       90.70      4.60 o
  -2  -2  12      919.38      927.03     16.31 o
  -1  -2  12      214.25      226.31      7.01 o
   0  -2  12      258.41      263.45      6.87 o
   1  -2  12      169.99      171.11      5.36 o
   2  -2  12       59.79       61.40      2.99 o
   3  -2  12      294.28      299.07      5.95 o
   4  -2  12      150.99      153.03      4.65 o
   5  -2  12       72.12       69.47      3.09 o
   6  -2  12       35.50       30.30      2.59 o
   7  -2  12       65.66       65.33      3.46 o
   8  -2  12       40.46       40.55      2.26 o
   9  -2  12       87.36       99.55      3.54 o
  10  -2  12       87.27       82.88      4.52 o
 -11  -1  12      159.30      152.37      4.76 o
 -10  -1  12       46.81       46.92      2.65 o
  -9  -1  12      144.00      157.17      4.31 o
  -8  -1  12       96.33       96.44      3.77 o
  -7  -1  12       63.57       63.06      2.79 o
  -6  -1  12      155.37      162.59      6.44 o
  -5  -1  12       21.02       11.96      2.83 o
  -4  -1  12      309.11      313.47      7.55 o
  -3  -1  12      880.23      866.07     14.68 o
  -2  -1  12      496.18      476.86      9.60 o
  -1  -1  12      797.29      777.60     11.93 o
   0  -1  12      161.76      161.19      5.50 o
   1  -1  12      225.39      209.78      6.98 o
   2  -1  12      277.67      283.32      6.72 o
   3  -1  12     2313.69     2286.35     19.06 o
   4  -1  12       18.99       16.21      1.73 o
   5  -1  12      125.14      127.83      4.75 o
   6  -1  12      378.22      410.69      9.56 o
   7  -1  12      498.47      545.87      9.59 o
   8  -1  12      301.44      318.07      6.78 o
   9  -1  12      112.21      116.37      4.82 o
  10  -1  12       35.73       35.53      2.03 o
 -11   0  12        7.33        4.90      0.90 o
 -10   0  12       45.67       44.83      2.37 o
  -9   0  12      272.45      283.77      6.35 o
  -8   0  12      221.70      208.56      5.17 o
  -7   0  12        6.52        4.58      1.58 o
  -6   0  12      238.34      209.79      7.62 o
  -5   0  12       61.10       62.54      4.10 o
  -4   0  12      151.75      136.31      4.75 o
  -3   0  12        6.27        6.17      1.24 o
  -2   0  12      160.74      157.14      5.23 o
  -1   0  12     1117.35     1098.52     13.02 o
   0   0  12      294.52      299.42      7.89 o
   1   0  12     1937.11     1903.52     25.48 o
   2   0  12      117.00      120.26      3.79 o
   3   0  12       95.41       99.58      4.51 o
   4   0  12      196.56      213.44      5.83 o
   5   0  12      120.08      107.95      4.46 o
   6   0  12       16.00       18.82      2.11 o
   7   0  12      164.80      169.49      5.21 o
   8   0  12       48.83       50.29      3.04 o
   9   0  12       80.77       88.61      3.77 o
  10   0  12       27.45       24.34      1.79 o
 -11   1  12      158.25      160.94      4.66 o
 -10   1  12       47.65       44.88      2.58 o
  -9   1  12      142.82      152.39      4.70 o
  -8   1  12       97.37      100.41      4.29 o
  -7   1  12       65.18       59.83      3.76 o
  -6   1  12      152.96      164.86      5.58 o
  -5   1  12       20.89       17.28      2.46 o
  -4   1  12      312.57      318.95      8.53 o
  -3   1  12      882.37      877.06     10.67 o
  -2   1  12      493.82      495.29      8.59 o
  -1   1  12      797.00      762.90     12.28 o
   0   1  12      165.63      169.28      5.93 o
   1   1  12      221.96      202.29      5.65 o
   2   1  12      278.46      288.93      6.06 o
   3   1  12     2308.29     2227.45     33.08 o
   4   1  12       18.31       13.48      1.81 o
   5   1  12      123.26      128.53      4.25 o
   6   1  12      379.29      400.27      8.33 o
   7   1  12      498.07      532.96      8.97 o
   8   1  12      299.86      314.08      6.41 o
   9   1  12      112.70      128.81      4.01 o
  10   1  12       35.97       34.20      1.87 o
 -11   2  12      420.68      422.71      7.35 o
 -10   2  12        6.64        4.48      1.12 o
  -9   2  12       36.99       36.14      2.53 o
  -8   2  12      223.50      223.84      5.27 o
  -7   2  12      161.51      161.12      5.86 o
  -6   2  12      278.07      250.40      7.11 o
  -5   2  12      160.92      155.65      7.24 o
  -4   2  12      499.56      508.06     11.78 o
  -3   2  12       95.73       84.43      4.61 o
  -2   2  12      920.73      898.54     13.76 o
  -1   2  12      212.89      214.49      8.50 o
   0   2  12      257.78      258.43      8.08 o
   1   2  12      169.94      160.91      5.46 o
   2   2  12       59.48       62.25      3.26 o
   3   2  12      293.68      301.95      6.10 o
   4   2  12      148.51      147.19      4.28 o
   5   2  12       71.36       68.38      3.22 o
   6   2  12       37.14       31.40      2.16 o
   7   2  12       65.86       63.64      2.99 o
   8   2  12       41.19       41.11      2.39 o
   9   2  12       86.93       93.04      2.96 o
  10   2  12       86.49       84.89      3.93 o
 -11   3  12      125.59      120.51      4.40 o
 -10   3  12      121.04      116.90      4.95 o
  -9   3  12       15.75       13.47      1.64 o
  -8   3  12      108.86      110.85      3.71 o
  -7   3  12      143.87      130.24      4.79 o
  -6   3  12      521.41      531.15      9.43 o
  -5   3  12      153.74      144.02      6.37 o
  -4   3  12      286.98      271.53      8.68 o
  -3   3  12       33.66       34.00      3.53 o
  -2   3  12      489.45      472.90     13.15 o
  -1   3  12      760.80      782.76     13.20 o
   0   3  12      640.03      608.28     11.34 o
   1   3  12      264.14      265.79      6.88 o
   2   3  12      469.03      476.02      8.59 o
   3   3  12       79.66       84.77      3.90 o
   4   3  12      459.53      464.63      8.70 o
   5   3  12      233.76      240.64      5.77 o
   6   3  12      114.39      117.55      3.98 o
   7   3  12       74.83       86.04      3.52 o
   8   3  12      338.52      380.37      7.09 o
   9   3  12      268.25      269.85      6.38 o
  10   3  12      251.94      257.79      6.29 o
 -10   4  12       90.16       91.11      3.56 o
  -9   4  12       18.99       18.49      1.50 o
  -8   4  12      191.84      195.33      4.70 o
  -7   4  12      480.52      495.90      8.45 o
  -6   4  12      130.88      139.84      4.98 o
  -5   4  12       26.78       31.68      3.73 o
  -4   4  12       84.38       68.37      4.55 o
  -3   4  12      480.40      490.64     11.73 o
  -2   4  12      356.02      350.03     10.19 o
  -1   4  12       11.12        8.64      2.02 o
   0   4  12      406.74      416.98      9.34 o
   1   4  12      105.13      120.57      4.68 o
   2   4  12       45.63       41.00      2.91 o
   3   4  12       89.82       94.85      4.49 o
   4   4  12       12.14        7.62      1.65 o
   5   4  12      115.16      118.58      4.31 o
   6   4  12      151.94      135.81      4.98 o
   7   4  12      539.29      570.52      8.63 o
   8   4  12      100.62       95.19      3.95 o
   9   4  12      203.79      210.26      5.52 o
  10   4  12      160.22      156.96      5.29 o
 -10   5  12       19.04       21.23      2.08 o
  -9   5  12       62.56       64.21      2.90 o
  -8   5  12       68.66       70.55      2.65 o
  -7   5  12       31.20       28.28      2.03 o
  -6   5  12      128.38      120.04      5.17 o
  -5   5  12       92.95       84.94      4.85 o
  -4   5  12      155.26      146.35      6.22 o
  -3   5  12       88.49       90.13      5.87 o
  -2   5  12      374.10      368.66     10.31 o
  -1   5  12       33.49       28.22      3.04 o
   0   5  12      252.97      268.64      7.86 o
   1   5  12      275.79      262.70      8.02 o
   2   5  12      670.98      717.04     14.38 o
   3   5  12      467.15      436.06      8.42 o
   4   5  12      195.06      206.55      6.13 o
   5   5  12       53.71       57.61      3.01 o
   6   5  12      111.39      102.70      3.91 o
   7   5  12        5.16        6.15      1.36 o
   8   5  12       23.95       25.86      2.05 o
   9   5  12      116.58      122.10      4.69 o
  -9   6  12       21.90       24.31      2.04 o
  -8   6  12        2.09        0.81      0.82 o
  -7   6  12        9.75        8.73      1.22 o
  -6   6  12       78.62       68.08      3.11 o
  -5   6  12      145.24      139.24      5.21 o
  -4   6  12      171.30      181.23      7.71 o
  -3   6  12      135.05      151.60      7.15 o
  -2   6  12      306.40      331.81     10.33 o
  -1   6  12      321.78      325.29      9.13 o
   0   6  12        2.48       -2.13      2.15 o
   1   6  12       91.67       88.02      5.09 o
   2   6  12       64.31       67.40      4.66 o
   3   6  12       54.94       58.33      4.39 o
   4   6  12      114.62      112.52      5.68 o
   5   6  12      105.37       92.17      4.45 o
   6   6  12      527.48      523.54      8.12 o
   7   6  12       49.86       43.11      2.69 o
   8   6  12       63.39       55.60      2.49 o
   9   6  12      184.88      189.11      6.23 o
  -9   7  12      132.35      136.01      6.12 o
  -8   7  12      102.19      110.49      4.62 o
  -7   7  12       93.48       96.33      2.88 o
  -6   7  12      180.94      182.55      3.98 o
  -5   7  12      293.57      326.52      6.96 o
  -4   7  12      131.53      141.53      5.79 o
  -3   7  12      266.53      286.07      9.54 o
  -2   7  12       52.86       57.27      4.33 o
  -1   7  12      270.07      283.42      9.30 o
   0   7  12      237.61      253.25      8.10 o
   1   7  12       86.72      100.27      5.96 o
   2   7  12      212.91      223.17      7.52 o
   3   7  12       85.90      105.87      6.48 o
   4   7  12       74.67       85.85      4.77 o
   5   7  12       30.79       28.55      2.62 o
   6   7  12       15.03       14.24      1.69 o
   7   7  12       45.11       46.14      2.64 o
   8   7  12       44.34       45.38      2.74 o
  -8   8  12       72.90       61.97      4.66 o
  -7   8  12       11.17       10.63      1.34 o
  -6   8  12      136.10      136.13      3.31 o
  -5   8  12       29.36       30.54      2.17 o
  -4   8  12       64.29       63.26      3.60 o
  -3   8  12       68.26       64.72      3.90 o
  -2   8  12       23.73       22.06      2.73 o
  -1   8  12      130.31      133.48      7.18 o
   0   8  12        8.84       11.69      2.64 o
   1   8  12       35.67       41.03      3.66 o
   2   8  12      135.91      123.36      6.13 o
   3   8  12        0.04       -1.82      1.82 o
   4   8  12       10.51       13.41      2.09 o
   5   8  12       15.02       16.97      1.88 o
   6   8  12        3.62        4.06      0.92 o
   7   8  12      288.74      286.70      5.66 o
  -6   9  12      128.17      114.86      6.68 o
  -5   9  12      119.61      109.56      3.65 o
  -4   9  12       67.42       65.74      2.86 o
  -3   9  12      105.73      114.77      3.89 o
  -2   9  12       17.75       20.18      2.88 o
  -1   9  12       33.47       42.50      3.15 o
   0   9  12       46.31       52.75      3.19 o
   1   9  12       54.28       55.93      3.45 o
   2   9  12       40.86       43.06      3.07 o
   3   9  12       44.49       46.22      2.75 o
   4   9  12       65.56       58.98      2.91 o
   5   9  12      188.31      181.50      5.10 o
   6   9  12      126.82      126.00      4.27 o
  -5  10  12       30.77       28.62      2.42 o
  -4  10  12       71.05       66.78      4.89 o
  -3  10  12      111.27       96.01      5.13 o
  -2  10  12       82.43       74.17      5.09 o
  -1  10  12      177.88      198.46      7.73 o
   0  10  12       73.09       70.32      4.63 o
   1  10  12       75.74       76.38      3.27 o
   2  10  12        2.86        3.86      1.07 o
   3  10  12      394.07      412.06      6.68 o
   4  10  12       24.38       17.18      1.54 o
  -1  11  12      145.96      153.33      9.00 o
  -1 -10  13      151.85      148.89     11.02 o
   0 -10  13       16.54       15.92      2.62 o
  -5  -9  13        4.11        4.04      1.29 o
  -4  -9  13        6.54        8.08      1.58 o
  -3  -9  13       13.18       10.43      2.13 o
  -2  -9  13        7.54        3.96      1.25 o
  -1  -9  13       14.78       12.28      3.48 o
   0  -9  13       53.25       55.72      6.30 o
   1  -9  13        6.96        5.27      1.23 o
   2  -9  13        6.59        7.24      1.29 o
   3  -9  13        3.71        4.37      0.83 o
   4  -9  13      112.64      110.93      5.12 o
  -6  -8  13       43.38       46.81      4.24 o
  -5  -8  13      223.26      226.79      8.90 o
  -4  -8  13      189.67      196.93      7.90 o
  -3  -8  13      167.79      150.61      5.65 o
  -2  -8  13       53.81       53.06      3.52 o
  -1  -8  13      123.76      136.11      4.43 o
   0  -8  13       16.42       17.58      1.59 o
   1  -8  13        1.18        0.89      0.93 o
   2  -8  13       37.02       38.70      2.45 o
   3  -8  13      260.95      277.79      8.17 o
   4  -8  13      207.89      226.53      6.31 o
   5  -8  13       50.16       54.92      5.51 o
  -7  -7  13       49.91       30.89     23.29 o
  -6  -7  13      254.30      280.33     10.43 o
  -5  -7  13       30.77       31.97      2.39 o
  -4  -7  13      112.11      113.77      5.60 o
  -3  -7  13       63.97       65.57      4.34 o
  -2  -7  13      433.92      451.90     14.08 o
  -1  -7  13        7.16        6.71      1.38 o
   0  -7  13      245.94      245.24      6.24 o
   1  -7  13       17.77       19.63      2.30 o
   2  -7  13       41.57       33.36      2.28 o
   3  -7  13        5.33        3.48      1.27 o
   4  -7  13        8.94        6.92      1.52 o
   5  -7  13       98.28       89.59      4.31 o
   6  -7  13       23.87       22.31      1.76 o
  -8  -6  13      157.78      101.35     55.10 o
  -7  -6  13       25.43       27.24      1.99 o
  -6  -6  13      135.35      131.82      4.55 o
  -5  -6  13       36.39       33.50      2.29 o
  -4  -6  13      262.39      247.75      6.81 o
  -3  -6  13       31.50       27.34      2.26 o
  -2  -6  13      225.61      228.70      6.01 o
  -1  -6  13       40.12       47.50      2.73 o
   0  -6  13       48.38       63.36      3.11 o
   1  -6  13      101.50      109.45      4.73 o
   2  -6  13       62.43       53.76      3.16 o
   3  -6  13       59.99       76.78      3.57 o
   4  -6  13       91.89       90.78      3.96 o
   5  -6  13       18.86       19.66      1.86 o
   6  -6  13       67.78       69.68      4.71 o
   7  -6  13       14.23       17.13      1.57 o
  -9  -5  13       99.53       66.97     24.58 o
  -8  -5  13        7.98        8.50      1.23 o
  -7  -5  13       29.32       29.25      2.28 o
  -6  -5  13       36.72       34.42      2.34 o
  -5  -5  13      102.33      105.55      3.67 o
  -4  -5  13      771.85      761.43     18.27 o
  -3  -5  13       69.01       68.46      3.88 o
  -2  -5  13       45.05       45.04      3.54 o
  -1  -5  13      105.35      114.15      4.36 o
   0  -5  13      293.55      267.54      6.53 o
   1  -5  13      173.67      167.19      4.89 o
   2  -5  13        1.81        3.67      1.34 o
   3  -5  13      235.81      227.92      5.97 o
   4  -5  13        0.09        0.99      1.10 o
   5  -5  13       33.47       38.97      2.02 o
   6  -5  13       94.78       98.14      3.81 o
   7  -5  13        9.71        8.85      1.25 o
   8  -5  13      181.30      170.69      6.30 o
  -9  -4  13       11.02       11.05      2.72 o
  -8  -4  13      156.80      151.00      5.98 o
  -7  -4  13      172.15      174.62      5.31 o
  -6  -4  13       34.34       39.20      2.58 o
  -5  -4  13      338.25      355.72      7.94 o
  -4  -4  13      136.33      155.45      5.69 o
  -3  -4  13      185.67      204.32      6.02 o
  -2  -4  13       30.46       31.68      2.90 o
  -1  -4  13      289.32      291.82      7.10 o
   0  -4  13       77.82       77.39      3.54 o
   1  -4  13      562.00      528.96      8.47 o
   2  -4  13      221.27      252.14      6.22 o
   3  -4  13       60.25       56.86      2.68 o
   4  -4  13        6.39        5.98      1.15 o
   5  -4  13      159.73      183.33      6.41 o
   6  -4  13      105.44      112.53      3.99 o
   7  -4  13      161.90      175.71      5.23 o
   8  -4  13       58.09       59.86      5.89 o
   9  -4  13       42.30       48.04      5.27 o
 -10  -3  13      159.26      121.42     23.68 o
  -9  -3  13      410.43      414.87     10.19 o
  -8  -3  13       19.58       22.49      2.07 o
  -7  -3  13       24.93       22.89      2.24 o
  -6  -3  13       95.11       95.68      4.98 o
  -5  -3  13       21.62       23.72      2.92 o
  -4  -3  13        5.47        3.24      1.44 o
  -3  -3  13      217.55      217.64      6.32 o
  -2  -3  13       67.19       71.17      3.52 o
  -1  -3  13      465.71      492.11      9.41 o
   0  -3  13      121.15      132.96      4.61 o
   1  -3  13      157.76      146.24      5.18 o
   2  -3  13        6.32        3.86      1.45 o
   3  -3  13      339.25      330.84      6.81 o
   4  -3  13       14.43       17.70      1.94 o
   5  -3  13      118.72      118.10      5.05 o
   6  -3  13       84.63       77.19      3.15 o
   7  -3  13      167.78      169.53     10.09 o
   8  -3  13       26.47       27.73      2.79 o
   9  -3  13      166.37      156.30      5.74 o
 -10  -2  13      141.07      117.07     25.41 o
  -9  -2  13      160.35      154.25      5.35 o
  -8  -2  13        2.89        2.56      1.44 o
  -7  -2  13       66.92       69.46      3.35 o
  -6  -2  13       65.16       61.89      3.18 o
  -5  -2  13       89.36       88.01      4.47 o
  -4  -2  13       85.29       79.26      4.20 o
  -3  -2  13     1534.68     1559.01     34.18 o
  -2  -2  13      372.58      410.58     10.66 o
  -1  -2  13     1441.41     1484.62     20.41 o
   0  -2  13      270.29      298.58      7.97 o
   1  -2  13      534.14      548.26      9.92 o
   2  -2  13      426.82      423.09      8.69 o
   3  -2  13     1015.02     1082.16     14.88 o
   4  -2  13      124.00      126.01      4.39 o
   5  -2  13       34.00       35.36      2.19 o
   6  -2  13      247.09      264.64      6.41 o
   7  -2  13       16.23       13.48      1.62 o
   8  -2  13      320.13      294.28      8.05 o
   9  -2  13        3.21        3.48      0.85 o
 -10  -1  13       11.51        9.34      0.96 o
  -9  -1  13       40.03       37.98      2.04 o
  -8  -1  13       57.93       67.11      2.83 o
  -7  -1  13       78.51       80.86      3.54 o
  -6  -1  13      356.42      351.01      6.72 o
  -5  -1  13      162.69      179.13      6.60 o
  -4  -1  13      151.48      155.97      7.36 o
  -3  -1  13      367.57      369.81      8.85 o
  -2  -1  13      134.95      129.86      5.35 o
  -1  -1  13      437.42      443.87     10.16 o
   0  -1  13      243.45      246.33      9.87 o
   1  -1  13       88.43       92.25      3.90 o
   2  -1  13       15.24       12.93      1.59 o
   3  -1  13       10.83       14.38      1.52 o
   4  -1  13      186.88      189.22      5.65 o
   5  -1  13        2.32        1.62      1.42 o
   6  -1  13      282.66      292.85      7.01 o
   7  -1  13      210.81      205.42      5.86 o
   8  -1  13       39.07       40.11      2.21 o
   9  -1  13       42.79       38.30      1.65 o
 -10   0  13      226.31      204.20      5.15 o
  -9   0  13       29.41       26.00      1.61 o
  -8   0  13       32.52       28.03      1.93 o
  -7   0  13       52.81       61.14      2.84 o
  -6   0  13      135.86      116.48      5.34 o
  -5   0  13        0.09        4.02      1.64 o
  -4   0  13      187.24      219.43      8.32 o
  -3   0  13       92.70       99.00      5.11 o
  -2   0  13      671.56      718.15     17.05 o
  -1   0  13      126.13      133.59      5.28 o
   0   0  13       39.10       41.89      3.31 o
   1   0  13      264.20      284.72      7.51 o
   2   0  13      838.00      820.61     18.70 o
   3   0  13      117.56      118.32      4.55 o
   4   0  13      480.03      511.44      8.41 o
   5   0  13       29.59       29.59      2.62 o
   6   0  13      227.40      243.80      6.42 o
   7   0  13      137.18      144.79      5.15 o
   8   0  13        2.53        3.28      1.07 o
   9   0  13       97.30       92.39      3.72 o
 -10   1  13       11.18       10.82      1.16 o
  -9   1  13       39.52       39.54      2.14 o
  -8   1  13       57.57       68.48      3.00 o
  -7   1  13       78.17       81.63      3.39 o
  -6   1  13      361.43      373.95      8.40 o
  -5   1  13      165.66      176.96      6.81 o
  -4   1  13      151.51      159.97      4.97 o
  -3   1  13      366.58      371.84      9.32 o
  -2   1  13      136.52      137.25      6.48 o
  -1   1  13      434.67      456.49      8.25 o
   0   1  13      240.66      255.79      6.58 o
   1   1  13       90.08       98.13      4.45 o
   2   1  13       15.36       11.07      1.95 o
   3   1  13       11.62       11.72      1.63 o
   4   1  13      188.38      192.39      5.19 o
   5   1  13        2.32        0.34      1.31 o
   6   1  13      284.06      297.92      6.98 o
   7   1  13      211.64      215.86      5.49 o
   8   1  13       39.14       42.31      2.51 o
   9   1  13       41.32       35.95      2.54 o
 -10   2  13      140.75      134.79      4.06 o
  -9   2  13      159.38      158.81      4.51 o
  -8   2  13        2.51        2.55      1.01 o
  -7   2  13       67.12       67.77      3.18 o
  -6   2  13       64.68       63.97      3.35 o
  -5   2  13       89.96       94.36      4.36 o
  -4   2  13       86.33       78.24      5.07 o
  -3   2  13     1534.23     1560.31     20.34 o
  -2   2  13      373.32      389.91      8.26 o
  -1   2  13     1450.92     1427.86     18.83 o
   0   2  13      267.54      286.66      9.69 o
   1   2  13      532.95      547.55     13.30 o
   2   2  13      424.81      436.38      8.79 o
   3   2  13     1019.83     1066.98     14.71 o
   4   2  13      124.39      118.00      4.90 o
   5   2  13       33.51       32.57      2.72 o
   6   2  13      250.31      269.96      7.20 o
   7   2  13       16.90       13.51      1.54 o
   8   2  13      319.67      343.44      8.29 o
   9   2  13        3.38        5.15      1.09 o
 -10   3  13      157.84      159.51      5.01 o
  -9   3  13      414.58      436.26      8.92 o
  -8   3  13       20.02       22.66      1.80 o
  -7   3  13       26.29       23.44      2.02 o
  -6   3  13       96.01       92.81      3.96 o
  -5   3  13       21.78       30.75      2.94 o
  -4   3  13        5.40        1.78      2.83 o
  -3   3  13      218.66      219.14      6.91 o
  -2   3  13       67.11       71.38      4.72 o
  -1   3  13      462.77      461.07     10.63 o
   0   3  13      122.78      132.09      6.71 o
   1   3  13      158.21      138.54      6.33 o
   2   3  13        6.26        5.29      1.82 o
   3   3  13      335.87      335.49      8.15 o
   4   3  13       14.15       14.13      2.22 o
   5   3  13      115.38      118.14      4.65 o
   6   3  13       84.97       80.12      3.67 o
   7   3  13      167.60      171.54      5.90 o
   8   3  13       27.09       26.79      2.65 o
   9   3  13      168.23      172.96      6.21 o
  -9   4  13       11.46       12.79      1.28 o
  -8   4  13      155.73      149.54      3.84 o
  -7   4  13      175.42      177.59      4.34 o
  -6   4  13       33.26       32.99      2.35 o
  -5   4  13      338.38      342.35      8.63 o
  -4   4  13      134.32      141.37      5.94 o
  -3   4  13      184.04      193.40      7.18 o
  -2   4  13       29.10       32.22      3.50 o
  -1   4  13      291.11      285.88     10.08 o
   0   4  13       79.28       77.50      4.23 o
   1   4  13      563.92      542.66      9.29 o
   2   4  13      221.07      259.67      7.19 o
   3   4  13       58.95       53.20      3.06 o
   4   4  13        6.49        3.88      1.60 o
   5   4  13      159.14      177.31      4.68 o
   6   4  13      105.82      107.78      3.99 o
   7   4  13      163.58      164.03      4.37 o
   8   4  13       58.48       58.00      3.41 o
   9   4  13       42.38       51.44      4.86 o
  -9   5  13       98.61       94.61      4.30 o
  -8   5  13        8.26        5.56      1.03 o
  -7   5  13       28.49       28.81      1.66 o
  -6   5  13       36.73       36.65      2.45 o
  -5   5  13      103.75      100.38      4.85 o
  -4   5  13      767.66      771.09     11.82 o
  -3   5  13       68.86       64.04      4.25 o
  -2   5  13       45.35       44.33      4.32 o
  -1   5  13      106.64      112.47      5.80 o
   0   5  13      295.73      268.04      8.72 o
   1   5  13      177.22      170.26      5.75 o
   2   5  13        1.95        3.53      1.88 o
   3   5  13      233.74      233.72      6.42 o
   4   5  13        0.08        0.49      1.49 o
   5   5  13       34.22       36.47      2.36 o
   6   5  13       95.02       96.39      3.90 o
   7   5  13        8.96        8.94      1.27 o
   8   5  13      181.56      189.02      7.03 o
  -8   6  13      154.14      141.64      6.28 o
  -7   6  13       25.00       25.74      1.45 o
  -6   6  13      137.07      139.39      3.60 o
  -5   6  13       37.27       35.31      2.69 o
  -4   6  13      264.22      259.15      7.39 o
  -3   6  13       31.99       27.81      2.95 o
  -2   6  13      224.12      230.54      8.42 o
  -1   6  13       40.43       36.67      3.41 o
   0   6  13       49.11       60.95      4.22 o
   1   6  13      101.06      111.55      4.52 o
   2   6  13       63.44       58.26      3.40 o
   3   6  13       59.68       67.93      3.52 o
   4   6  13       94.05       96.17      3.82 o
   5   6  13       18.93       19.23      1.80 o
   6   6  13       68.48       69.17      3.65 o
   7   6  13       14.59       16.81      1.69 o
  -7   7  13       50.56       51.90      2.13 o
  -6   7  13      257.48      263.13      4.23 o
  -5   7  13       32.16       30.71      1.96 o
  -4   7  13      110.59      119.64      4.73 o
  -3   7  13       62.59       69.64      3.97 o
  -2   7  13      436.38      443.65      9.54 o
  -1   7  13        6.83        2.70      2.31 o
   0   7  13      246.06      242.87      6.64 o
   1   7  13       18.33       18.48      2.37 o
   2   7  13       42.27       31.61      2.42 o
   3   7  13        5.66        4.68      1.40 o
   4   7  13        8.31        4.58      1.52 o
   5   7  13       96.20       91.80      3.06 o
   6   7  13       24.13       20.67      1.81 o
   7   7  13       16.17       12.86      2.35 o
  -6   8  13       42.59       39.07      2.58 o
  -5   8  13      220.38      234.92      4.33 o
  -4   8  13      190.26      191.66      5.77 o
  -3   8  13      168.60      162.94      5.11 o
  -2   8  13       53.57       53.05      3.93 o
  -1   8  13      124.10      140.84      5.69 o
   0   8  13       15.49       13.16      2.62 o
   1   8  13        1.10        0.41      1.33 o
   2   8  13       35.56       36.34      2.50 o
   3   8  13      261.22      259.87      6.47 o
   4   8  13      205.57      210.72      4.76 o
   5   8  13       50.20       46.80      3.44 o
   6   8  13      121.32      120.87      6.87 o
  -5   9  13        4.19        2.81      2.26 o
  -4   9  13        6.86        6.42      0.98 o
  -3   9  13       13.98       11.05      2.67 o
  -2   9  13        7.51        3.75      1.07 o
  -1   9  13       13.49        8.39      1.41 o
   0   9  13       51.10       55.69      3.12 o
   1   9  13        6.61        6.30      1.55 o
   2   9  13        6.65        7.47      1.29 o
   3   9  13        3.90        3.98      0.98 o
   4   9  13      111.28      116.67      5.63 o
  -1  10  13      152.51      147.50      5.81 o
   0  10  13       16.68       16.12      2.15 o
   1  10  13        9.58        7.23      3.55 o
  -1  -9  14      160.55      141.86      7.12 o
   0  -9  14        6.10        7.07      1.80 o
  -4  -8  14       45.11       45.37      8.25 o
  -3  -8  14       11.23       12.12      1.68 o
  -2  -8  14       31.19       33.81      2.25 o
  -1  -8  14      362.19      315.99     36.42 o
   0  -8  14       16.46       20.38      4.06 o
   1  -8  14      155.13      142.00     12.51 o
   2  -8  14        8.73        9.97      1.18 o
   3  -8  14       72.46       49.93      4.46 o
  -6  -7  14      146.85      145.77      6.70 o
  -5  -7  14       51.09       50.79      2.68 o
  -4  -7  14       36.38       37.77      2.21 o
  -3  -7  14       81.56       86.25      4.18 o
  -2  -7  14      124.41      121.65      5.02 o
  -1  -7  14       14.04       14.09      1.76 o
   0  -7  14      174.18      162.42      5.89 o
   1  -7  14       11.20        9.73      1.43 o
   2  -7  14       84.46       87.97      3.85 o
   3  -7  14      264.65      295.73     13.49 o
   4  -7  14       12.24       15.41      1.50 o
   5  -7  14       84.97       87.51      7.06 o
  -7  -6  14       28.47       33.33      3.75 o
  -6  -6  14        3.24        4.74      1.25 o
  -5  -6  14       45.83       48.52      3.03 o
  -4  -6  14      294.05      337.14      9.78 o
  -3  -6  14      271.50      302.22     10.92 o
  -2  -6  14      123.77      125.23      4.28 o
  -1  -6  14      143.65      161.82      4.85 o
   0  -6  14       27.60       26.97      3.00 o
   1  -6  14      486.20      532.83     10.61 o
   2  -6  14       18.43       22.52      2.00 o
   3  -6  14      109.67      115.16      4.80 o
   4  -6  14      370.14      397.00     11.95 o
   5  -6  14       53.76       57.00      2.88 o
   6  -6  14      105.77      103.26      3.21 o
  -8  -5  14       13.51        3.61      1.33 o
  -7  -5  14       91.81       82.50      4.66 o
  -6  -5  14      780.90      817.38     15.37 o
  -5  -5  14      109.21      109.55      3.46 o
  -4  -5  14       99.32      106.98      3.69 o
  -3  -5  14      413.51      425.39     10.32 o
  -2  -5  14       38.14       43.34      2.71 o
  -1  -5  14       50.22       44.70      2.95 o
   0  -5  14       35.11       41.46      2.80 o
   1  -5  14      179.31      193.12      6.45 o
   2  -5  14      104.41       96.30      4.17 o
   3  -5  14      251.31      245.76      7.37 o
   4  -5  14       13.97       13.41      1.41 o
   5  -5  14       97.74       98.99      5.69 o
   6  -5  14       60.98       55.80      3.39 o
   7  -5  14       60.44       64.75      3.53 o
  -8  -4  14      101.85      100.09      4.58 o
  -7  -4  14      249.04      251.78     11.95 o
  -6  -4  14      121.20      122.18      4.24 o
  -5  -4  14       40.13       34.72      2.64 o
  -4  -4  14      188.96      192.07      8.20 o
  -3  -4  14      281.46      297.45      7.45 o
  -2  -4  14      169.89      169.50      5.76 o
  -1  -4  14      133.37      140.70      5.31 o
   0  -4  14      212.48      206.40      7.08 o
   1  -4  14      134.97      136.22      4.44 o
   2  -4  14       74.37       75.83      3.64 o
   3  -4  14      232.85      240.41      6.09 o
   4  -4  14       17.23       15.14      1.67 o
   5  -4  14       18.03       18.00      1.57 o
   6  -4  14        5.75        2.24      1.51 o
   7  -4  14       73.90       81.16      3.95 o
  -9  -3  14       27.38       16.65      6.39 o
  -8  -3  14       45.32       41.02      3.36 o
  -7  -3  14       75.49       71.20      3.06 o
  -6  -3  14      131.65      121.78      4.86 o
  -5  -3  14      101.54      102.59      4.83 o
  -4  -3  14      105.59      101.38      5.04 o
  -3  -3  14       67.47       76.01      3.64 o
  -2  -3  14      401.44      421.12      9.24 o
  -1  -3  14      585.64      579.95     10.68 o
   0  -3  14      127.62      128.03      4.82 o
   1  -3  14       48.28       50.07      2.76 o
   2  -3  14       30.85       28.14      2.09 o
   3  -3  14      208.59      224.06      5.70 o
   4  -3  14      213.35      218.87      5.32 o
   5  -3  14        0.29        1.65      0.88 o
   6  -3  14      199.33      184.42     11.14 o
   7  -3  14      348.95      357.42     11.50 o
   8  -3  14      187.80      183.45      4.73 o
  -9  -2  14        9.40        9.53      2.35 o
  -8  -2  14        1.70        0.07      1.18 o
  -7  -2  14       91.52       89.30      4.13 o
  -6  -2  14        3.02        2.86      1.16 o
  -5  -2  14      138.71      138.32      4.72 o
  -4  -2  14       47.09       39.35      2.95 o
  -3  -2  14       21.61       23.74      2.25 o
  -2  -2  14      138.07      141.44      5.13 o
  -1  -2  14      104.40      114.81      5.08 o
   0  -2  14      176.87      187.33      6.41 o
   1  -2  14      204.51      196.65      6.44 o
   2  -2  14      227.96      222.46      7.22 o
   3  -2  14      109.47      126.36      4.40 o
   4  -2  14       50.63       49.63      2.67 o
   5  -2  14       56.29       57.08      2.74 o
   6  -2  14       61.48       62.87      2.87 o
   7  -2  14       12.42       12.75      1.47 o
   8  -2  14      131.69      123.37      3.99 o
  -9  -1  14       18.81       20.42      3.24 o
  -8  -1  14       90.13       81.67      3.27 o
  -7  -1  14        2.90        2.63      1.04 o
  -6  -1  14      145.01      151.51      3.94 o
  -5  -1  14      907.05      958.54     13.03 o
  -4  -1  14      201.47      202.25      7.86 o
  -3  -1  14      110.56      119.38      4.81 o
  -2  -1  14      153.73      152.52      6.95 o
  -1  -1  14      282.19      288.11     11.68 o
   0  -1  14      786.61      840.09     24.03 o
   1  -1  14      289.11      289.53      7.80 o
   2  -1  14       87.78       82.08      4.28 o
   3  -1  14      128.34      131.65      5.26 o
   4  -1  14      474.05      459.74      8.45 o
   5  -1  14      219.85      238.63      5.81 o
   6  -1  14       87.87       88.44      2.99 o
   7  -1  14       98.94      102.12      3.36 o
   8  -1  14      143.38      111.22     23.09 o
  -9   0  14       13.72       11.42      1.83 o
  -8   0  14      143.75      142.39      5.62 o
  -7   0  14        4.61        5.67      1.17 o
  -6   0  14       38.28       36.14      2.37 o
  -5   0  14       68.14       58.77      3.55 o
  -4   0  14        1.37        0.79      1.20 o
  -3   0  14       86.99       76.33      4.32 o
  -2   0  14      164.64      151.75      6.36 o
  -1   0  14     1215.84     1277.46     36.11 o
   0   0  14      598.70      612.29     13.14 o
   1   0  14      121.15      121.33      5.19 o
   2   0  14      720.38      764.09     11.49 o
   3   0  14      391.41      416.00      8.19 o
   4   0  14        6.76        7.67      1.34 o
   5   0  14       69.70       75.04      3.29 o
   6   0  14       27.84       31.77      2.01 o
   7   0  14        0.04        0.25      1.61 o
   8   0  14       13.96       12.59      1.76 o
  -9   1  14       20.41       21.79      1.68 o
  -8   1  14       91.90       87.51      3.41 o
  -7   1  14        2.69        2.19      0.95 o
  -6   1  14      146.26      150.99      4.66 o
  -5   1  14      902.14      947.83     26.77 o
  -4   1  14      201.18      195.32      6.40 o
  -3   1  14      110.63      117.62      5.29 o
  -2   1  14      152.87      146.92      5.56 o
  -1   1  14      277.75      296.14      7.06 o
   0   1  14      786.24      855.74     17.66 o
   1   1  14      287.59      296.60      7.06 o
   2   1  14       87.91       91.59      4.00 o
   3   1  14      127.91      127.63      5.57 o
   4   1  14      477.69      475.96      9.61 o
   5   1  14      218.96      239.75      7.32 o
   6   1  14       87.29       83.40      4.88 o
   7   1  14       98.94      102.98      4.72 o
   8   1  14      142.52      130.76      5.26 o
  -9   2  14        9.25        9.38      1.10 o
  -8   2  14        1.61        1.00      0.83 o
  -7   2  14       92.12       91.43      3.43 o
  -6   2  14        2.65        1.55      0.99 o
  -5   2  14      140.34      140.17      4.49 o
  -4   2  14       47.64       43.76      3.40 o
  -3   2  14       22.06       23.24      4.55 o
  -2   2  14      136.31      137.26      5.50 o
  -1   2  14      105.24      103.35      4.57 o
   0   2  14      174.78      174.02      5.93 o
   1   2  14      206.58      194.47      6.64 o
   2   2  14      229.69      226.03      9.10 o
   3   2  14      110.92      125.90      5.01 o
   4   2  14       50.67       48.12      4.14 o
   5   2  14       58.07       53.29      4.01 o
   6   2  14       59.77       65.84      4.80 o
   7   2  14       12.35        9.81      1.63 o
   8   2  14      132.69      132.75      4.70 o
  -9   3  14       28.06       24.09      1.85 o
  -8   3  14       44.81       37.66      1.73 o
  -7   3  14       77.01       73.28      2.72 o
  -6   3  14      131.71      119.90      3.80 o
  -5   3  14      102.12      100.89      3.84 o
  -4   3  14      106.77      106.45      4.76 o
  -3   3  14       66.30       55.54      3.93 o
  -2   3  14      401.83      416.17      8.97 o
  -1   3  14      588.55      576.97      9.39 o
   0   3  14      127.35      133.33      5.57 o
   1   3  14       48.35       50.16      3.94 o
   2   3  14       31.48       25.48      3.35 o
   3   3  14      209.43      211.48      8.41 o
   4   3  14      211.54      209.27      6.86 o
   5   3  14        0.30       -0.57      1.49 o
   6   3  14      201.63      196.93      5.73 o
   7   3  14      345.23      363.02      9.84 o
   8   3  14      188.00      186.63      4.76 o
  -8   4  14      104.33      107.46      2.83 o
  -7   4  14      249.68      235.74      4.52 o
  -6   4  14      121.18      125.29      3.78 o
  -5   4  14       39.79       32.08      2.16 o
  -4   4  14      189.68      186.31      6.86 o
  -3   4  14      279.66      281.35      8.68 o
  -2   4  14      171.09      167.13      5.62 o
  -1   4  14      130.45      130.68      6.11 o
   0   4  14      215.87      212.06      7.11 o
   1   4  14      131.63      130.64      5.87 o
   2   4  14       74.55       83.78      4.69 o
   3   4  14      233.87      245.22      7.67 o
   4   4  14       16.59       11.93      1.84 o
   5   4  14       17.94       17.38      2.01 o
   6   4  14        5.86        5.33      1.37 o
   7   4  14       73.45       78.49      5.58 o
  -8   5  14       13.83       15.81      2.46 o
  -7   5  14       91.98       89.43      2.57 o
  -6   5  14      783.49      788.83     10.30 o
  -5   5  14      109.81      107.13      3.49 o
  -4   5  14      100.73      103.89      4.41 o
  -3   5  14      418.26      423.03      9.08 o
  -2   5  14       38.93       40.05      2.84 o
  -1   5  14       50.71       41.86      3.43 o
   0   5  14       34.23       36.29      3.60 o
   1   5  14      184.31      182.95      8.49 o
   2   5  14      104.22       90.43      5.26 o
   3   5  14      248.86      262.71      7.42 o
   4   5  14       13.72       11.77      2.54 o
   5   5  14       96.94       97.38      4.77 o
   6   5  14       60.20       50.53      3.72 o
   7   5  14       58.74       59.31      4.37 o
  -7   6  14       28.48       31.19      1.71 o
  -6   6  14        3.26        2.62      0.96 o
  -5   6  14       46.08       46.01      2.21 o
  -4   6  14      290.63      316.74      7.50 o
  -3   6  14      269.64      280.71      7.09 o
  -2   6  14      122.43      121.86      4.93 o
  -1   6  14      144.18      159.77      5.11 o
   0   6  14       27.29       28.22      3.19 o
   1   6  14      489.17      496.74     10.95 o
   2   6  14       17.30       20.73      2.61 o
   3   6  14      108.29      109.64      5.74 o
   4   6  14      372.52      348.53     10.34 o
   5   6  14       54.16       45.51      4.56 o
   6   6  14      105.93       78.18      5.50 o
  -6   7  14      146.44      142.82      3.98 o
  -5   7  14       51.61       50.00      3.52 o
  -4   7  14       37.20       39.92      2.05 o
  -3   7  14       81.13       86.32      3.67 o
  -2   7  14      123.25      117.30      3.92 o
  -1   7  14       13.56       19.91      2.82 o
   0   7  14      175.78      164.16      5.30 o
   1   7  14       11.04       10.25      1.89 o
   2   7  14       84.10       77.26      3.89 o
   3   7  14      264.54      287.03      9.81 o
   4   7  14       12.55       16.00      2.33 o
   5   7  14       83.42       79.38      5.90 o
  -4   8  14       44.31       47.74      1.72 o
  -3   8  14       11.07        9.99      1.17 o
  -2   8  14       31.06       32.39      2.08 o
  -1   8  14      362.08      358.02      6.67 o
   0   8  14       17.13       17.23      1.71 o
   1   8  14      158.43      155.90      4.31 o
   2   8  14        8.82        8.86      1.62 o
   3   8  14       71.49       76.54      3.71 o
  -3  -7  15        0.54        0.98      1.11 o
  -2  -7  15       68.47       54.46      3.12 o
  -1  -7  15       15.85       14.01      1.91 o
   0  -7  15        8.47        6.63      1.31 o
   1  -7  15       36.33       33.41      2.42 o
   2  -7  15       54.12       52.42      2.84 o
  -5  -6  15      259.80      234.30     12.56 o
  -4  -6  15        2.71        3.10      1.22 o
  -3  -6  15      239.57      222.90      7.29 o
  -2  -6  15       74.99       67.40      4.82 o
  -1  -6  15       27.45       29.79      2.55 o
   0  -6  15       12.81       15.08      5.28 o
   1  -6  15       44.72       46.85      5.40 o
   2  -6  15       70.84       69.88      7.45 o
   3  -6  15      117.51      122.68      5.19 o
   4  -6  15       46.79       51.69      3.04 o
  -6  -5  15      350.36      325.07     28.60 o
  -5  -5  15       38.53       42.39      3.34 o
  -4  -5  15       11.93       13.33      2.47 o
  -3  -5  15       63.01       59.28      4.39 o
  -2  -5  15        1.29        2.64      1.42 o
  -1  -5  15      143.26      151.37      4.37 o
   0  -5  15      140.24      147.17      6.29 o
   1  -5  15      133.33      134.02      5.44 o
   2  -5  15      162.72      170.98     15.80 o
   3  -5  15      148.69      135.72      6.01 o
   4  -5  15      312.72      343.55      9.11 o
   5  -5  15       56.12       62.22      3.46 o
  -7  -4  15      240.04      224.10      8.98 o
  -6  -4  15      101.11      104.52      4.75 o
  -5  -4  15       56.64       61.78      3.18 o
  -4  -4  15      225.35      234.95      6.47 o
  -3  -4  15       93.55       91.12      4.90 o
  -2  -4  15      203.48      205.93      8.47 o
  -1  -4  15       39.81       40.61      2.59 o
   0  -4  15        3.58        2.97      1.25 o
   1  -4  15       77.39       84.25      3.84 o
   2  -4  15       86.75       85.94      4.36 o
   3  -4  15       56.24       51.68      7.43 o
   4  -4  15       30.25       29.77      2.92 o
   5  -4  15       21.59       16.85      6.93 o
   6  -4  15       41.79       47.65      2.86 o
  -7  -3  15       75.05       71.07      7.71 o
  -6  -3  15      385.46      373.67      8.10 o
  -5  -3  15       88.88       81.86      3.67 o
  -4  -3  15        0.93        0.25      1.69 o
  -3  -3  15        4.31        5.57      1.50 o
  -2  -3  15       42.12       42.43      2.77 o
  -1  -3  15       11.14       12.12      1.74 o
   0  -3  15       83.39       92.07      3.92 o
   1  -3  15      391.13      411.36      8.81 o
   2  -3  15      396.35      425.72      8.74 o
   3  -3  15       60.02       54.59      3.17 o
   4  -3  15      110.11      107.42      5.67 o
   5  -3  15      261.32      268.34      7.13 o
   6  -3  15      309.79      334.19     11.75 o
  -7  -2  15        8.89        9.16      1.47 o
  -6  -2  15       62.96       59.17      2.91 o
  -5  -2  15       12.86       14.23      1.91 o
  -4  -2  15        0.51        0.58      1.29 o
  -3  -2  15      251.61      268.33      7.35 o
  -2  -2  15      110.79      109.61      3.90 o
  -1  -2  15       55.11       57.01      3.05 o
   0  -2  15       24.88       20.48      1.90 o
   1  -2  15       79.02       76.93      3.75 o
   2  -2  15       35.92       32.21      2.22 o
   3  -2  15       29.43       32.19      2.39 o
   4  -2  15        3.25        1.93      0.97 o
   5  -2  15        5.98        6.25      1.19 o
   6  -2  15       52.64       51.37      4.11 o
   7  -2  15       65.68       52.39      4.70 o
  -8  -1  15      122.19      121.75      6.56 o
  -7  -1  15       43.75       43.21      2.43 o
  -6  -1  15       56.32       58.43      2.95 o
  -5  -1  15        4.23        7.37      1.24 o
  -4  -1  15      136.59      144.49      4.70 o
  -3  -1  15      288.03      284.60      7.74 o
  -2  -1  15        2.99        2.39      1.92 o
  -1  -1  15       37.59       36.39      2.72 o
   0  -1  15       65.45       76.52      3.81 o
   1  -1  15       97.88       95.15      4.64 o
   2  -1  15      164.03      178.24      6.28 o
   3  -1  15       32.00       32.40      2.44 o
   4  -1  15        2.11        2.05      1.08 o
   5  -1  15       43.89       42.47      2.27 o
   6  -1  15       13.46       11.27      1.18 o
   7  -1  15       22.45       15.52      2.97 o
  -8   0  15      294.99      290.44     10.27 o
  -7   0  15        4.55        2.40      0.74 o
  -6   0  15       87.52       88.50      3.70 o
  -5   0  15       27.00       22.65      1.99 o
  -4   0  15      367.01      389.57      9.35 o
  -3   0  15        9.36       10.37      1.77 o
  -2   0  15      213.43      226.50     14.20 o
  -1   0  15      111.83      121.75      7.79 o
   0   0  15        1.47       -0.77      1.21 o
   1   0  15       17.65       23.00      2.48 o
   2   0  15      381.07      411.13      9.00 o
   3   0  15       68.84       58.80      3.06 o
   4   0  15      856.33      858.85     19.05 o
   5   0  15       22.49       21.94      2.89 o
   6   0  15      232.24      245.08     10.61 o
   7   0  15        3.25        2.55      1.05 o
  -8   1  15      124.58      119.85      7.20 o
  -7   1  15       43.55       42.23      3.08 o
  -6   1  15       55.57       54.13      2.37 o
  -5   1  15        4.69        5.09      1.66 o
  -4   1  15      134.10      139.31      6.00 o
  -3   1  15      284.03      282.84      7.03 o
  -2   1  15        3.22        1.59      1.18 o
  -1   1  15       37.59       36.94      2.90 o
   0   1  15       64.00       72.46      3.55 o
   1   1  15       99.38       96.24      5.77 o
   2   1  15      161.27      169.72      7.37 o
   3   1  15       31.68       25.96      2.63 o
   4   1  15        2.13        1.85      2.68 o
   5   1  15       44.17       44.95      3.34 o
   6   1  15       13.27       10.98      2.07 o
   7   1  15       22.29       16.84      1.89 o
  -7   2  15        9.18        7.50      1.09 o
  -6   2  15       62.10       59.79      2.58 o
  -5   2  15       13.33       13.34      2.07 o
  -4   2  15        0.39        1.16      1.58 o
  -3   2  15      254.14      272.94      7.24 o
  -2   2  15      109.78      102.88      4.41 o
  -1   2  15       55.80       57.55      3.22 o
   0   2  15       24.18       20.54      2.11 o
   1   2  15       77.87       73.99      4.21 o
   2   2  15       36.04       40.98      3.14 o
   3   2  15       30.88       28.60      3.25 o
   4   2  15        3.75        3.57      1.45 o
   5   2  15        6.44        6.15      1.84 o
   6   2  15       52.11       52.75      3.02 o
   7   2  15       63.66       48.96      2.95 o
  -7   3  15       75.29       76.74      2.46 o
  -6   3  15      386.09      381.09      6.82 o
  -5   3  15       89.87       84.13      2.83 o
  -4   3  15        0.91        0.74      1.00 o
  -3   3  15        4.16        3.30      1.66 o
  -2   3  15       43.14       43.56      3.68 o
  -1   3  15       10.43        8.02      1.95 o
   0   3  15       84.25       91.55      4.42 o
   1   3  15      388.14      404.42      9.14 o
   2   3  15      401.10      423.91      9.21 o
   3   3  15       59.32       55.47      3.35 o
   4   3  15      111.04      117.85      4.45 o
   5   3  15      257.74      246.57      7.18 o
   6   3  15      312.74      282.98      8.26 o
  -7   4  15      239.89      225.69      4.73 o
  -6   4  15      100.84      106.88      3.43 o
  -5   4  15       57.43       53.81      2.47 o
  -4   4  15      225.65      227.50      4.88 o
  -3   4  15       92.51       90.74      4.08 o
  -2   4  15      203.44      194.49      6.11 o
  -1   4  15       39.95       37.89      3.22 o
   0   4  15        3.35        1.33      1.63 o
   1   4  15       75.68       75.94      3.22 o
   2   4  15       85.68       87.94      3.73 o
   3   4  15       55.65       53.36      3.39 o
   4   4  15       29.49       31.86      2.31 o
   5   4  15       22.21       18.38      1.97 o
   6   4  15       42.51       35.06      3.37 o
  -6   5  15      349.08      337.24      5.24 o
  -5   5  15       37.61       39.59      1.77 o
  -4   5  15       12.20       11.65      1.20 o
  -3   5  15       64.22       59.96      2.97 o
  -2   5  15        1.07        1.74      1.35 o
  -1   5  15      143.73      155.12      4.82 o
   0   5  15      138.53      129.72      4.13 o
   1   5  15      134.07      131.18      4.68 o
   2   5  15      160.25      159.10      6.27 o
   3   5  15      146.44      128.59      6.20 o
   4   5  15      313.39      313.75     11.05 o
[truncated: 7,600 more chars]
